# Supplementary material for: Hierarchical folding and reorganization of chromosomes are linked to transcriptional changes in cellular differentiation
Source: Mol Syst Biol. 2015 Dec 28;11(12):852. doi: 10.15252/msb.20156492 (PMC4704492; doi:10.15252/msb.20156492)
Supplement: Supplementary file 3 — Table EV1 [file MSB-11-852-s003.xls]

## Sheet: Day0-Day14_GOPROCESS.xls
GO Term	Description	P-value	FDR q-value	Enrichment	N	B	n	b	Genes
GO:0003008	system process	1.21e-15	1.41e-11	2.26	12961	656	1065	122	[Npas3 - neuronal pas domain protein 3, Chrnb4 - cholinergic receptor, nicotinic, beta polypeptide 4, Slc12a5 - solute carrier family 12, member 5, Unc119 - unc-119 homolog (c. elegans), Asic2 - acid-sensing (proton-gated) ion channel 2, Pde5a - phosphodiesterase 5a, cgmp-specific, Aqp1 - aquaporin 1, Nlgn1 - neuroligin 1, Clcn1 - chloride channel 1, Ucn - urocortin, Slitrk6 - slit and ntrk-like …
GO:0032501	multicellular organismal process	8.98e-15	5.21e-11	1.6	12961	2039	1126	284	[Npas3 - neuronal pas domain protein 3, Mr1 - major histocompatibility complex, class i-related, Rorc - rar-related orphan receptor gamma, Ascl1 - achaete-scute complex homolog 1 (drosophila), Slc12a5 - solute carrier family 12, member 5, Cyp26b1 - cytochrome p450, family 26, subfamily b, polypeptide 1, Shisa2 - shisa homolog 2 (xenopus laevis), Pde3a - phosphodiesterase 3a, cgmp inhibited, Asic2…
GO:0044707	single-multicellular organism process	1.36e-14	5.25e-11	1.6	12961	2026	1126	282	[Npas3 - neuronal pas domain protein 3, Mr1 - major histocompatibility complex, class i-related, Rorc - rar-related orphan receptor gamma, Ascl1 - achaete-scute complex homolog 1 (drosophila), Slc12a5 - solute carrier family 12, member 5, Cyp26b1 - cytochrome p450, family 26, subfamily b, polypeptide 1, Shisa2 - shisa homolog 2 (xenopus laevis), Pde3a - phosphodiesterase 3a, cgmp inhibited, Asic2…
GO:0034765	regulation of ion transmembrane transport	4.67e-13	1.35e-09	2.8	12961	228	1240	61	[Crhbp - corticotropin releasing hormone binding protein, Crhr1 - corticotropin releasing hormone receptor 1, Crhr2 - corticotropin releasing hormone receptor 2, Ppargc1a - peroxisome proliferative activated receptor, gamma, coactivator 1 alpha, Ahnak - ahnak nucleoprotein (desmoyokin), Kcnd3 - potassium voltage-gated channel, shal-related family, member 3, Akt1 - thymoma viral proto-oncogene 1, …
GO:0050877	neurological system process	4.82e-13	1.12e-09	2.28	12961	457	1133	91	[Otog - otogelin, Npas3 - neuronal pas domain protein 3, Crhr1 - corticotropin releasing hormone receptor 1, Crhr2 - corticotropin releasing hormone receptor 2, Agt - angiotensinogen (serpin peptidase inhibitor, clade a, member 8), Ush1g - usher syndrome 1g, Slc12a5 - solute carrier family 12, member 5, Nr2e1 - nuclear receptor subfamily 2, group e, member 1, Unc119 - unc-119 homolog (c. elegans)…
GO:0007186	G-protein coupled receptor signaling pathway	1e-12	1.94e-09	2.33	12961	357	1291	83	[Jak2 - janus kinase 2, Gpr162 - g protein-coupled receptor 162, Crhr1 - corticotropin releasing hormone receptor 1, Gpr12 - g-protein coupled receptor 12, Crhr2 - corticotropin releasing hormone receptor 2, Gpr85 - g protein-coupled receptor 85, Areg - amphiregulin, Agt - angiotensinogen (serpin peptidase inhibitor, clade a, member 8), Gpr3 - g-protein coupled receptor 3, Entpd1 - ectonucleoside…
GO:0034762	regulation of transmembrane transport	2.83e-12	4.69e-09	2.69	12961	237	1240	61	[Crhbp - corticotropin releasing hormone binding protein, Crhr1 - corticotropin releasing hormone receptor 1, Crhr2 - corticotropin releasing hormone receptor 2, Ppargc1a - peroxisome proliferative activated receptor, gamma, coactivator 1 alpha, Ahnak - ahnak nucleoprotein (desmoyokin), Kcnd3 - potassium voltage-gated channel, shal-related family, member 3, Akt1 - thymoma viral proto-oncogene 1, …
GO:0034220	ion transmembrane transport	9.99e-12	1.45e-08	2.27	12961	427	1095	82	[Slc7a14 - solute carrier family 7 (cationic amino acid transporter, y+ system), member 14, Tfrc - transferrin receptor, Slc7a10 - solute carrier family 7 (cationic amino acid transporter, y+ system), member 10, Slc12a5 - solute carrier family 12, member 5, Slc1a2 - solute carrier family 1 (glial high affinity glutamate transporter), member 2, Gria1 - glutamate receptor, ionotropic, ampa1 (alpha …
GO:0051239	regulation of multicellular organismal process	1.22e-11	1.58e-08	1.53	12961	1590	1324	248	[Rorc - rar-related orphan receptor gamma, Ntrk2 - neurotrophic tyrosine kinase, receptor, type 2, Ascl1 - achaete-scute complex homolog 1 (drosophila), Cyp26b1 - cytochrome p450, family 26, subfamily b, polypeptide 1, Vwc2l - von willebrand factor c domain-containing protein 2-like, Pde3a - phosphodiesterase 3a, cgmp inhibited, Asic2 - acid-sensing (proton-gated) ion channel 2, Pde5a - phosphodi…
GO:0044057	regulation of system process	5.77e-11	6.69e-08	2.38	12961	280	1324	68	[Jak2 - janus kinase 2, Mgll - monoglyceride lipase, Chrnb4 - cholinergic receptor, nicotinic, beta polypeptide 4, Crhbp - corticotropin releasing hormone binding protein, Crhr1 - corticotropin releasing hormone receptor 1, Crhr2 - corticotropin releasing hormone receptor 2, Agt - angiotensinogen (serpin peptidase inhibitor, clade a, member 8), Drd1a - dopamine receptor d1a, Akt1 - thymoma viral …
GO:0051049	regulation of transport	1.18e-10	1.24e-07	1.72	12961	997	1159	153	[Camk2a - calcium/calmodulin-dependent protein kinase ii alpha, Ahnak - ahnak nucleoprotein (desmoyokin), Unc119 - unc-119 homolog (c. elegans), Drd1a - dopamine receptor d1a, Slc1a2 - solute carrier family 1 (glial high affinity glutamate transporter), member 2, Prkcb - protein kinase c, beta, Dpp6 - dipeptidylpeptidase 6, Asic2 - acid-sensing (proton-gated) ion channel 2, Aqp1 - aquaporin 1, Nl…
GO:0007610	behavior	1.49e-10	1.44e-07	2.1	12961	412	1288	86	[Otog - otogelin, Unc79 - unc-79 homolog (c. elegans), Npas3 - neuronal pas domain protein 3, Chrnb4 - cholinergic receptor, nicotinic, beta polypeptide 4, Slitrk1 - slit and ntrk-like family, member 1, Crhbp - corticotropin releasing hormone binding protein, Crhr1 - corticotropin releasing hormone receptor 1, Pitx3 - paired-like homeodomain transcription factor 3, Agt - angiotensinogen (serpin p…
GO:0044700	single organism signaling	1.7e-10	1.51e-07	2.43	12961	250	1324	62	[Chrnb4 - cholinergic receptor, nicotinic, beta polypeptide 4, Dlgap2 - discs, large (drosophila) homolog-associated protein 2, Crhbp - corticotropin releasing hormone binding protein, Pcdhb16 - protocadherin beta 16, Wnt1 - wingless-related mmtv integration site 1, Slc12a5 - solute carrier family 12, member 5, Drd1a - dopamine receptor d1a, Gria1 - glutamate receptor, ionotropic, ampa1 (alpha 1)…
GO:0023052	signaling	1.7e-10	1.41e-07	2.43	12961	250	1324	62	[Chrnb4 - cholinergic receptor, nicotinic, beta polypeptide 4, Dlgap2 - discs, large (drosophila) homolog-associated protein 2, Crhbp - corticotropin releasing hormone binding protein, Pcdhb16 - protocadherin beta 16, Wnt1 - wingless-related mmtv integration site 1, Slc12a5 - solute carrier family 12, member 5, Drd1a - dopamine receptor d1a, Gria1 - glutamate receptor, ionotropic, ampa1 (alpha 1)…
GO:0043269	regulation of ion transport	2.16e-10	1.67e-07	2.2	12961	387	1172	77	[Camk2a - calcium/calmodulin-dependent protein kinase ii alpha, Crhbp - corticotropin releasing hormone binding protein, Crhr1 - corticotropin releasing hormone receptor 1, Crhr2 - corticotropin releasing hormone receptor 2, Ppargc1a - peroxisome proliferative activated receptor, gamma, coactivator 1 alpha, Agt - angiotensinogen (serpin peptidase inhibitor, clade a, member 8), Ahnak - ahnak nucle…
GO:0030001	metal ion transport	4.67e-10	3.38e-07	2.24	12961	380	1095	72	[Camk2a - calcium/calmodulin-dependent protein kinase ii alpha, Tfrc - transferrin receptor, Slc12a5 - solute carrier family 12, member 5, Ramp1 - receptor (calcitonin) activity modifying protein 1, Slc1a2 - solute carrier family 1 (glial high affinity glutamate transporter), member 2, Slc4a8 - solute carrier family 4 (anion exchanger), member 8, Kcnd3 - potassium voltage-gated channel, shal-rela…
GO:0046883	regulation of hormone secretion	8.91e-10	6.08e-07	3.43	12961	148	867	34	[Tfap2b - transcription factor ap-2 beta, Jak2 - janus kinase 2, Myrip - myosin viia and rab interacting protein, Rasl10b - ras-like, family 10, member b, Crhbp - corticotropin releasing hormone binding protein, Crhr1 - corticotropin releasing hormone receptor 1, Edn3 - endothelin 3, Snap25 - synaptosomal-associated protein 25, Nos1 - nitric oxide synthase 1, neuronal, Stxbp5l - syntaxin binding …
GO:0007268	synaptic transmission	1.26e-09	8.15e-07	2.86	12961	144	1324	42	[Chrnb4 - cholinergic receptor, nicotinic, beta polypeptide 4, Crhbp - corticotropin releasing hormone binding protein, Pcdhb16 - protocadherin beta 16, Slc12a5 - solute carrier family 12, member 5, Gabrg2 - gamma-aminobutyric acid (gaba) a receptor, subunit gamma 2, Drd1a - dopamine receptor d1a, Gria1 - glutamate receptor, ionotropic, ampa1 (alpha 1), Gabrb3 - gamma-aminobutyric acid (gaba) a r…
GO:0048856	anatomical structure development	1.34e-09	8.18e-07	1.44	12961	1832	1309	266	[Rorc - rar-related orphan receptor gamma, Fam20a - family with sequence similarity 20, member a, Ntrk2 - neurotrophic tyrosine kinase, receptor, type 2, Ascl1 - achaete-scute complex homolog 1 (drosophila), Faim2 - fas apoptotic inhibitory molecule 2, Naglu - alpha-n-acetylglucosaminidase (sanfilippo disease iiib), Npr3 - natriuretic peptide receptor 3, Cntn4 - contactin 4, Megf10 - multiple egf…
GO:0006811	ion transport	2.21e-09	1.28e-06	1.82	12961	743	1095	114	[Camk2a - calcium/calmodulin-dependent protein kinase ii alpha, Chrnb4 - cholinergic receptor, nicotinic, beta polypeptide 4, Slc7a14 - solute carrier family 7 (cationic amino acid transporter, y+ system), member 14, Slc7a10 - solute carrier family 7 (cationic amino acid transporter, y+ system), member 10, Slc12a5 - solute carrier family 12, member 5, Slc22a8 - solute carrier family 22 (organic a…
GO:0032879	regulation of localization	2.58e-09	1.43e-06	1.55	12961	1371	1159	190	[Camk2a - calcium/calmodulin-dependent protein kinase ii alpha, Ahnak - ahnak nucleoprotein (desmoyokin), Unc119 - unc-119 homolog (c. elegans), Drd1a - dopamine receptor d1a, Slc1a2 - solute carrier family 1 (glial high affinity glutamate transporter), member 2, Syne2 - spectrin repeat containing, nuclear envelope 2, Prkcb - protein kinase c, beta, Dpp6 - dipeptidylpeptidase 6, Asic2 - acid-sens…
GO:0098660	inorganic ion transmembrane transport	2.8e-09	1.48e-06	2.33	12961	310	1095	61	[Tfrc - transferrin receptor, Slc12a5 - solute carrier family 12, member 5, Slc1a2 - solute carrier family 1 (glial high affinity glutamate transporter), member 2, Kcnd3 - potassium voltage-gated channel, shal-related family, member 3, Atp13a4 - atpase type 13a4, Asic2 - acid-sensing (proton-gated) ion channel 2, Kcnv2 - potassium channel, subfamily v, member 2, Slc24a5 - solute carrier family 24…
GO:0007155	cell adhesion	3.24e-09	1.63e-06	1.9	12961	494	1323	96	[Emilin2 - elastin microfibril interfacer 2, Otog - otogelin, Ntm - neurotrimin, Uncx - unc homeobox, Cadm3 - cell adhesion molecule 3, Pcdhb15 - protocadherin beta 15, Pcdhb16 - protocadherin beta 16, Hepacam - hepatocyte cell adhesion molecule, Agt - angiotensinogen (serpin peptidase inhibitor, clade a, member 8), Pcdhb17 - protocadherin beta 17, Bcan - brevican, Postn - periostin, osteoblast s…
GO:0006812	cation transport	3.29e-09	1.59e-06	1.96	12961	512	1162	90	[Camk2a - calcium/calmodulin-dependent protein kinase ii alpha, Tfrc - transferrin receptor, Slc7a10 - solute carrier family 7 (cationic amino acid transporter, y+ system), member 10, Slc17a6 - solute carrier family 17 (sodium-dependent inorganic phosphate cotransporter), member 6, Slc12a5 - solute carrier family 12, member 5, Ramp1 - receptor (calcitonin) activity modifying protein 1, Drd1a - do…
GO:0055085	transmembrane transport	4.29e-09	1.99e-06	1.91	12961	588	1095	95	[Slc7a14 - solute carrier family 7 (cationic amino acid transporter, y+ system), member 14, Tfrc - transferrin receptor, Slc7a10 - solute carrier family 7 (cationic amino acid transporter, y+ system), member 10, Slc12a5 - solute carrier family 12, member 5, Slc1a2 - solute carrier family 1 (glial high affinity glutamate transporter), member 2, Gria1 - glutamate receptor, ionotropic, ampa1 (alpha …
GO:0022610	biological adhesion	5.66e-09	2.53e-06	1.88	12961	499	1323	96	[Emilin2 - elastin microfibril interfacer 2, Otog - otogelin, Ntm - neurotrimin, Uncx - unc homeobox, Cadm3 - cell adhesion molecule 3, Pcdhb15 - protocadherin beta 15, Pcdhb16 - protocadherin beta 16, Hepacam - hepatocyte cell adhesion molecule, Agt - angiotensinogen (serpin peptidase inhibitor, clade a, member 8), Pcdhb17 - protocadherin beta 17, Bcan - brevican, Postn - periostin, osteoblast s…
GO:0007267	cell-cell signaling	5.96e-09	2.56e-06	2.39	12961	221	1324	54	[Chrnb4 - cholinergic receptor, nicotinic, beta polypeptide 4, Dlgap2 - discs, large (drosophila) homolog-associated protein 2, Crhbp - corticotropin releasing hormone binding protein, Pcdhb16 - protocadherin beta 16, Wnt1 - wingless-related mmtv integration site 1, Slc12a5 - solute carrier family 12, member 5, Drd1a - dopamine receptor d1a, Gria1 - glutamate receptor, ionotropic, ampa1 (alpha 1)…
GO:0051046	regulation of secretion	1.22e-08	5.07e-06	2.29	12961	392	867	60	[Jak2 - janus kinase 2, Gpam - glycerol-3-phosphate acyltransferase, mitochondrial, Camk2a - calcium/calmodulin-dependent protein kinase ii alpha, Crhbp - corticotropin releasing hormone binding protein, Crhr1 - corticotropin releasing hormone receptor 1, Agt - angiotensinogen (serpin peptidase inhibitor, clade a, member 8), Prkcb - protein kinase c, beta, Nlgn1 - neuroligin 1, Oxtr - oxytocin re…
GO:0098655	cation transmembrane transport	1.65e-08	6.58e-06	2.33	12961	279	1095	55	[Tfrc - transferrin receptor, Slc12a5 - solute carrier family 12, member 5, Slc1a2 - solute carrier family 1 (glial high affinity glutamate transporter), member 2, Kcnd3 - potassium voltage-gated channel, shal-related family, member 3, Atp13a4 - atpase type 13a4, Asic2 - acid-sensing (proton-gated) ion channel 2, Kcnv2 - potassium channel, subfamily v, member 2, Slc24a5 - solute carrier family 24…
GO:0045664	regulation of neuron differentiation	1.88e-08	7.27e-06	1.99	12961	387	1314	78	[Mgll - monoglyceride lipase, Ntm - neurotrimin, Metrn - meteorin, glial cell differentiation regulator, Jag1 - jagged 1, Ntrk2 - neurotrophic tyrosine kinase, receptor, type 2, Spag9 - sperm associated antigen 9, Ascl1 - achaete-scute complex homolog 1 (drosophila), Nr2e1 - nuclear receptor subfamily 2, group e, member 1, Fezf1 - fez family zinc finger 1, Neurod2 - neurogenic differentiation 2, …
GO:0051960	regulation of nervous system development	2.14e-08	8.01e-06	1.83	12961	529	1314	98	[Ntrk2 - neurotrophic tyrosine kinase, receptor, type 2, Ascl1 - achaete-scute complex homolog 1 (drosophila), Spag9 - sperm associated antigen 9, Vwc2l - von willebrand factor c domain-containing protein 2-like, Asic2 - acid-sensing (proton-gated) ion channel 2, Nlgn1 - neuroligin 1, Scrt2 - scratch homolog 2, zinc finger protein (drosophila), Nrxn3 - neurexin iii, Dcc - deleted in colorectal ca…
GO:0098662	inorganic cation transmembrane transport	2.54e-08	9.21e-06	2.33	12961	274	1095	54	[Tfrc - transferrin receptor, Slc12a5 - solute carrier family 12, member 5, Slc1a2 - solute carrier family 1 (glial high affinity glutamate transporter), member 2, Kcnd3 - potassium voltage-gated channel, shal-related family, member 3, Atp13a4 - atpase type 13a4, Asic2 - acid-sensing (proton-gated) ion channel 2, Kcnv2 - potassium channel, subfamily v, member 2, Slc24a5 - solute carrier family 24…
GO:0030534	adult behavior	3.76e-08	1.32e-05	2.86	12961	130	1288	37	[Unc79 - unc-79 homolog (c. elegans), Otog - otogelin, Chrnb4 - cholinergic receptor, nicotinic, beta polypeptide 4, Slitrk1 - slit and ntrk-like family, member 1, Crhbp - corticotropin releasing hormone binding protein, Crhr1 - corticotropin releasing hormone receptor 1, Nos1 - nitric oxide synthase 1, neuronal, Sez6l2 - seizure related 6 homolog like 2, Gabrg2 - gamma-aminobutyric acid (gaba) a…
GO:0050804	regulation of synaptic transmission	4.95e-08	1.69e-05	2.32	12961	216	1320	51	[Camk2a - calcium/calmodulin-dependent protein kinase ii alpha, Mgll - monoglyceride lipase, Crhr1 - corticotropin releasing hormone receptor 1, Crhr2 - corticotropin releasing hormone receptor 2, Agt - angiotensinogen (serpin peptidase inhibitor, clade a, member 8), Ntrk2 - neurotrophic tyrosine kinase, receptor, type 2, Nr2e1 - nuclear receptor subfamily 2, group e, member 1, Drd1a - dopamine r…
GO:0044708	single-organism behavior	5.05e-08	1.67e-05	2.1	12961	306	1288	64	[Otog - otogelin, Unc79 - unc-79 homolog (c. elegans), Chrnb4 - cholinergic receptor, nicotinic, beta polypeptide 4, Crhbp - corticotropin releasing hormone binding protein, Slitrk1 - slit and ntrk-like family, member 1, Crhr1 - corticotropin releasing hormone receptor 1, Ntrk2 - neurotrophic tyrosine kinase, receptor, type 2, Slc12a5 - solute carrier family 12, member 5, Sez6l2 - seizure related…
GO:0007600	sensory perception	7.22e-08	2.33e-05	2.36	12961	233	1155	49	[Otog - otogelin, Crhr2 - corticotropin releasing hormone receptor 2, Ush1g - usher syndrome 1g, Unc119 - unc-119 homolog (c. elegans), Nr2e1 - nuclear receptor subfamily 2, group e, member 1, Olfr78 - olfactory receptor 78, Fam134b - family with sequence similarity 134, member b, Asic2 - acid-sensing (proton-gated) ion channel 2, Aqp1 - aquaporin 1, Lrat - lecithin-retinol acyltransferase (phosp…
GO:2000026	regulation of multicellular organismal development	7.31e-08	2.29e-05	1.53	12961	1081	1314	168	[Rorc - rar-related orphan receptor gamma, Ntrk2 - neurotrophic tyrosine kinase, receptor, type 2, Spag9 - sperm associated antigen 9, Ascl1 - achaete-scute complex homolog 1 (drosophila), Cyp26b1 - cytochrome p450, family 26, subfamily b, polypeptide 1, Prkcb - protein kinase c, beta, Vwc2l - von willebrand factor c domain-containing protein 2-like, Asic2 - acid-sensing (proton-gated) ion channe…
GO:0007166	cell surface receptor signaling pathway	8.13e-08	2.48e-05	1.49	12961	1228	1324	187	[Camk2a - calcium/calmodulin-dependent protein kinase ii alpha, Vav3 - vav 3 oncogene, Areg - amphiregulin, Ntrk2 - neurotrophic tyrosine kinase, receptor, type 2, Ascl1 - achaete-scute complex homolog 1 (drosophila), Drd1a - dopamine receptor d1a, Prkcb - protein kinase c, beta, Sost - sclerostin, Prkce - protein kinase c, epsilon, Ucn - urocortin, Pde4b - phosphodiesterase 4b, camp specific, Ma…
GO:0050767	regulation of neurogenesis	8.16e-08	2.43e-05	1.84	12961	478	1314	89	[Mgll - monoglyceride lipase, Ntm - neurotrimin, Zswim6 - zinc finger swim-type containing 6, Metrn - meteorin, glial cell differentiation regulator, Jag1 - jagged 1, Ntrk2 - neurotrophic tyrosine kinase, receptor, type 2, Spag9 - sperm associated antigen 9, Ascl1 - achaete-scute complex homolog 1 (drosophila), Nr2e1 - nuclear receptor subfamily 2, group e, member 1, Neurod2 - neurogenic differen…
GO:0071407	cellular response to organic cyclic compound	1.44e-07	4.18e-05	2.52	12961	180	1172	41	[Rorb - rar-related orphan receptor beta, Crhbp - corticotropin releasing hormone binding protein, Gpr30 - g protein-coupled receptor 30, Tmem173 - transmembrane protein 173, Rorc - rar-related orphan receptor gamma, Nr2e3 - nuclear receptor subfamily 2, group e, member 3, Nr2e1 - nuclear receptor subfamily 2, group e, member 1, Nr4a3 - nuclear receptor subfamily 4, group a, member 3, Drd1a - dop…
GO:0071805	potassium ion transmembrane transport	1.67e-07	4.72e-05	3.46	12961	89	1095	26	[Kcnn2 - potassium intermediate/small conductance calcium-activated channel, subfamily n, member 2, Kcnk10 - potassium channel, subfamily k, member 10, Snap25 - synaptosomal-associated protein 25, Kcnd3 - potassium voltage-gated channel, shal-related family, member 3, Kcnv2 - potassium channel, subfamily v, member 2, Slc24a5 - solute carrier family 24, member 5, Aqp1 - aquaporin 1, Kcnh5 - potass…
GO:0006813	potassium ion transport	1.68e-07	4.63e-05	3.21	12961	107	1095	29	[Kcnn2 - potassium intermediate/small conductance calcium-activated channel, subfamily n, member 2, Kcnk10 - potassium channel, subfamily k, member 10, Snap25 - synaptosomal-associated protein 25, Slc12a5 - solute carrier family 12, member 5, Kcnd3 - potassium voltage-gated channel, shal-related family, member 3, Kcnv2 - potassium channel, subfamily v, member 2, Slc24a5 - solute carrier family 24…
GO:0015672	monovalent inorganic cation transport	1.97e-07	5.33e-05	2.37	12961	230	1095	46	[Kcnn2 - potassium intermediate/small conductance calcium-activated channel, subfamily n, member 2, Slc32a1 - solute carrier family 32 (gaba vesicular transporter), member 1, Asic4 - acid-sensing (proton-gated) ion channel family member 4, Kcnk10 - potassium channel, subfamily k, member 10, Snap25 - synaptosomal-associated protein 25, Slc12a5 - solute carrier family 12, member 5, Slc1a2 - solute …
GO:0071804	cellular potassium ion transport	2.11e-07	5.57e-05	3.42	12961	90	1095	26	[Kcnn2 - potassium intermediate/small conductance calcium-activated channel, subfamily n, member 2, Kcnk10 - potassium channel, subfamily k, member 10, Snap25 - synaptosomal-associated protein 25, Kcnd3 - potassium voltage-gated channel, shal-related family, member 3, Kcnv2 - potassium channel, subfamily v, member 2, Slc24a5 - solute carrier family 24, member 5, Aqp1 - aquaporin 1, Kcnh5 - potass…
GO:0009755	hormone-mediated signaling pathway	4.14e-07	0.000107	4.96	12961	71	626	17	[Jak2 - janus kinase 2, Thrb - thyroid hormone receptor beta, Thra - thyroid hormone receptor alpha, Crhbp - corticotropin releasing hormone binding protein, Prlr - prolactin receptor, Crhr1 - corticotropin releasing hormone receptor 1, Nr5a1 - nuclear receptor subfamily 5, group a, member 1, Rorc - rar-related orphan receptor gamma, Nr2e3 - nuclear receptor subfamily 2, group e, member 3, Nr2e1 …
GO:0030182	neuron differentiation	4.22e-07	0.000106	2.38	12961	208	1127	43	[Uncx - unc homeobox, En1 - engrailed 1, Rorb - rar-related orphan receptor beta, Jag1 - jagged 1, Edn3 - endothelin 3, Skor2 - ski family transcriptional corepressor 2, Pitx3 - paired-like homeodomain transcription factor 3, Ush1g - usher syndrome 1g, Wnt1 - wingless-related mmtv integration site 1, Ascl1 - achaete-scute complex homolog 1 (drosophila), Nr2e1 - nuclear receptor subfamily 2, group…
GO:0060284	regulation of cell development	8.64e-07	0.000213	1.69	12961	591	1314	101	[Ntrk2 - neurotrophic tyrosine kinase, receptor, type 2, Ascl1 - achaete-scute complex homolog 1 (drosophila), Spag9 - sperm associated antigen 9, Vwc2l - von willebrand factor c domain-containing protein 2-like, Pde3a - phosphodiesterase 3a, cgmp inhibited, Pde5a - phosphodiesterase 5a, cgmp-specific, Nlgn1 - neuroligin 1, Scrt2 - scratch homolog 2, zinc finger protein (drosophila), Dcc - delete…
GO:0042391	regulation of membrane potential	9.05e-07	0.000219	2.25	12961	196	1324	45	[Chrnb4 - cholinergic receptor, nicotinic, beta polypeptide 4, Hcrt - hypocretin, P2rx5 - purinergic receptor p2x, ligand-gated ion channel, 5, Celf4 - cugbp, elav-like family member 4, Drd1a - dopamine receptor d1a, Gria1 - glutamate receptor, ionotropic, ampa1 (alpha 1), AI118078 - expressed sequence ai118078, Kcnd3 - potassium voltage-gated channel, shal-related family, member 3, Dlg4 - discs,…
GO:0044765	single-organism transport	9.11e-07	0.000216	1.43	12961	1644	1095	198	[Camk2a - calcium/calmodulin-dependent protein kinase ii alpha, Slc7a14 - solute carrier family 7 (cationic amino acid transporter, y+ system), member 14, Slc12a5 - solute carrier family 12, member 5, Lman1 - lectin, mannose-binding, 1, Slc22a8 - solute carrier family 22 (organic anion transporter), member 8, Slc22a15 - solute carrier family 22 (organic anion/cation transporter), member 15, Asic2…
GO:0050896	response to stimulus	2e-06	0.000464	1.25	12961	3723	1084	388	[Vav3 - vav 3 oncogene, Mr1 - major histocompatibility complex, class i-related, Diras1 - diras family, gtp-binding ras-like 1, Ascl1 - achaete-scute complex homolog 1 (drosophila), Slc12a5 - solute carrier family 12, member 5, Asic2 - acid-sensing (proton-gated) ion channel 2, Faim2 - fas apoptotic inhibitory molecule 2, Ptgds - prostaglandin d2 synthase (brain), Mbp - myelin basic protein, Dcc …
GO:0045666	positive regulation of neuron differentiation	2.19e-06	0.000499	3.08	12961	80	1314	25	[Zeb1 - zinc finger e-box binding homeobox 1, Vwc2 - von willebrand factor c domain containing 2, Ascl1 - achaete-scute complex homolog 1 (drosophila), Spag9 - sperm associated antigen 9, Neurod2 - neurogenic differentiation 2, Fezf1 - fez family zinc finger 1, Vwc2l - von willebrand factor c domain-containing protein 2-like, Rnf112 - ring finger protein 112, Nkx6-1 - nk6 homeobox 1, Timp2 - tiss…
GO:0010817	regulation of hormone levels	3.35e-06	0.000748	2.7	12961	129	1153	31	[Crhbp - corticotropin releasing hormone binding protein, Crhr1 - corticotropin releasing hormone receptor 1, Edn3 - endothelin 3, Agt - angiotensinogen (serpin peptidase inhibitor, clade a, member 8), Cyp26b1 - cytochrome p450, family 26, subfamily b, polypeptide 1, Bmpr1b - bone morphogenetic protein receptor, type 1b, Cckar - cholecystokinin a receptor, Rdh11 - retinol dehydrogenase 11, Wnt4 -…
GO:0007399	nervous system development	3.37e-06	0.000739	1.97	12961	288	1305	57	[Uncx - unc homeobox, Metrn - meteorin, glial cell differentiation regulator, Slitrk1 - slit and ntrk-like family, member 1, Ntrk2 - neurotrophic tyrosine kinase, receptor, type 2, Pou3f3 - pou domain, class 3, transcription factor 3, Ascl1 - achaete-scute complex homolog 1 (drosophila), Fezf1 - fez family zinc finger 1, Neurod2 - neurogenic differentiation 2, Slc1a2 - solute carrier family 1 (gl…
GO:0014070	response to organic cyclic compound	3.5e-06	0.000752	1.89	12961	341	1265	63	[Chrnb4 - cholinergic receptor, nicotinic, beta polypeptide 4, Crhbp - corticotropin releasing hormone binding protein, Crhr1 - corticotropin releasing hormone receptor 1, Areg - amphiregulin, Rorc - rar-related orphan receptor gamma, Nr2e3 - nuclear receptor subfamily 2, group e, member 3, Nr2e1 - nuclear receptor subfamily 2, group e, member 1, Drd1a - dopamine receptor d1a, Sirt2 - sirtuin 2, …
GO:0007154	cell communication	3.87e-06	0.000816	1.9	12961	327	1291	62	[Chrnb4 - cholinergic receptor, nicotinic, beta polypeptide 4, Dlgap2 - discs, large (drosophila) homolog-associated protein 2, Crhbp - corticotropin releasing hormone binding protein, Jag1 - jagged 1, Pcdhb16 - protocadherin beta 16, Wnt1 - wingless-related mmtv integration site 1, Slc12a5 - solute carrier family 12, member 5, Drd1a - dopamine receptor d1a, Gria1 - glutamate receptor, ionotropic…
GO:0032502	developmental process	3.89e-06	0.000806	1.27	12961	3032	1127	335	[Vav3 - vav 3 oncogene, Poc1b - poc1 centriolar protein homolog b (chlamydomonas), Rorc - rar-related orphan receptor gamma, Fam20a - family with sequence similarity 20, member a, Ascl1 - achaete-scute complex homolog 1 (drosophila), Cyp26b1 - cytochrome p450, family 26, subfamily b, polypeptide 1, Shisa2 - shisa homolog 2 (xenopus laevis), Pde3a - phosphodiesterase 3a, cgmp inhibited, Agr2 - ant…
GO:0009719	response to endogenous stimulus	3.91e-06	0.000797	1.65	12961	608	1265	98	[Chrnb4 - cholinergic receptor, nicotinic, beta polypeptide 4, Areg - amphiregulin, Rorc - rar-related orphan receptor gamma, Drd1a - dopamine receptor d1a, Slc1a2 - solute carrier family 1 (glial high affinity glutamate transporter), member 2, Serpina3c - serine (or cysteine) peptidase inhibitor, clade a, member 3c, Pde3a - phosphodiesterase 3a, cgmp inhibited, Aqp1 - aquaporin 1, Sost - scleros…
GO:0021780	glial cell fate specification	3.96e-06	0.000792	15.41	12961	5	841	5	[Sox6 - sry-box containing gene 6, Pax6 - paired box gene 6, Ascl1 - achaete-scute complex homolog 1 (drosophila), Nkx2-2 - nk2 homeobox 2, Olig2 - oligodendrocyte transcription factor 2]
GO:0021778	oligodendrocyte cell fate specification	3.96e-06	0.000778	15.41	12961	5	841	5	[Sox6 - sry-box containing gene 6, Pax6 - paired box gene 6, Olig2 - oligodendrocyte transcription factor 2, Nkx2-2 - nk2 homeobox 2, Ascl1 - achaete-scute complex homolog 1 (drosophila)]
GO:0014821	phasic smooth muscle contraction	4.24e-06	0.000819	6.86	12961	14	1214	9	[Edn2 - endothelin 2, Ednrb - endothelin receptor type b, Edn3 - endothelin 3, Npy1r - neuropeptide y receptor y1, Agt - angiotensinogen (serpin peptidase inhibitor, clade a, member 8), Tshz3 - teashirt zinc finger family member 3, Sstr2 - somatostatin receptor 2, Dlg1 - discs, large homolog 1 (drosophila), Drd1a - dopamine receptor d1a]
GO:0048511	rhythmic process	4.5e-06	0.000855	2.28	12961	163	1323	38	[Ddx5 - dead (asp-glu-ala-asp) box polypeptide 5, Edn2 - endothelin 2, Rorb - rar-related orphan receptor beta, Fgf7 - fibroblast growth factor 7, Ppargc1a - peroxisome proliferative activated receptor, gamma, coactivator 1 alpha, Rorc - rar-related orphan receptor gamma, Agt - angiotensinogen (serpin peptidase inhibitor, clade a, member 8), Bmpr1b - bone morphogenetic protein receptor, type 1b, …
GO:0090276	regulation of peptide hormone secretion	4.7e-06	0.00088	3.18	12961	113	867	24	[Tfap2b - transcription factor ap-2 beta, Jak2 - janus kinase 2, Myrip - myosin viia and rab interacting protein, Rasl10b - ras-like, family 10, member b, Ghrh - growth hormone releasing hormone, Epha5 - eph receptor a5, Crhbp - corticotropin releasing hormone binding protein, Brsk2 - br serine/threonine kinase 2, Rbp4 - retinol binding protein 4, plasma, Nos1 - nitric oxide synthase 1, neuronal,…
GO:0050953	sensory perception of light stimulus	6.07e-06	0.00112	3.45	12961	67	1121	20	[Pcdh15 - protocadherin 15, Rdh10 - retinol dehydrogenase 10 (all-trans), Rorb - rar-related orphan receptor beta, Lamb2 - laminin, beta 2, Rd3 - retinal degeneration 3, Ush1g - usher syndrome 1g, Crx - cone-rod homeobox containing gene, Mfrp - membrane-type frizzled-related protein, Nr2e1 - nuclear receptor subfamily 2, group e, member 1, Unc119 - unc-119 homolog (c. elegans), Guca1a - guanylate…
GO:0065008	regulation of biological quality	6.52e-06	0.00118	1.39	12961	1566	1165	196	[Camk2a - calcium/calmodulin-dependent protein kinase ii alpha, Fam20a - family with sequence similarity 20, member a, Slc12a5 - solute carrier family 12, member 5, Cyp26b1 - cytochrome p450, family 26, subfamily b, polypeptide 1, Syne2 - spectrin repeat containing, nuclear envelope 2, Celf6 - cugbp, elav-like family member 6, Pde3a - phosphodiesterase 3a, cgmp inhibited, Asic2 - acid-sensing (pr…
GO:0016477	cell migration	6.71e-06	0.0012	1.75	12961	435	1293	76	[Nfatc2 - nuclear factor of activated t cells, cytoplasmic, calcineurin dependent 2, Scg2 - secretogranin ii, Vav3 - vav 3 oncogene, Enpep - glutamyl aminopeptidase, Pou3f3 - pou domain, class 3, transcription factor 3, Ntrk2 - neurotrophic tyrosine kinase, receptor, type 2, Ascl1 - achaete-scute complex homolog 1 (drosophila), Nr2e1 - nuclear receptor subfamily 2, group e, member 1, Fap - fibrob…
GO:0007165	signal transduction	7.37e-06	0.0013	1.38	12961	2186	860	200	[Camk2a - calcium/calmodulin-dependent protein kinase ii alpha, Npas3 - neuronal pas domain protein 3, Vav3 - vav 3 oncogene, Rorc - rar-related orphan receptor gamma, Ascl1 - achaete-scute complex homolog 1 (drosophila), Cyp26b1 - cytochrome p450, family 26, subfamily b, polypeptide 1, Pde5a - phosphodiesterase 5a, cgmp-specific, Spata13 - spermatogenesis associated 13, Ppp1r14c - protein phosph…
GO:0032870	cellular response to hormone stimulus	7.47e-06	0.00129	2.68	12961	210	667	29	[Jak2 - janus kinase 2, Crhbp - corticotropin releasing hormone binding protein, Prlr - prolactin receptor, Crhr1 - corticotropin releasing hormone receptor 1, Pxn - paxillin, Rorc - rar-related orphan receptor gamma, Nr2e3 - nuclear receptor subfamily 2, group e, member 3, Nr2e1 - nuclear receptor subfamily 2, group e, member 1, Nr4a3 - nuclear receptor subfamily 4, group a, member 3, Olfr78 - o…
GO:0003012	muscle system process	8.51e-06	0.00145	2.83	12961	121	1023	27	[Myom1 - myomesin 1, Chrnb4 - cholinergic receptor, nicotinic, beta polypeptide 4, Ednrb - endothelin receptor type b, Mrvi1 - mrv integration site 1, Edn3 - endothelin 3, Agt - angiotensinogen (serpin peptidase inhibitor, clade a, member 8), Nos1 - nitric oxide synthase 1, neuronal, Myl2 - myosin, light polypeptide 2, regulatory, cardiac, slow, Pde5a - phosphodiesterase 5a, cgmp-specific, Mybpc1…
GO:0002791	regulation of peptide secretion	9.16e-06	0.00154	3.07	12961	117	867	24	[Tfap2b - transcription factor ap-2 beta, Jak2 - janus kinase 2, Myrip - myosin viia and rab interacting protein, Rasl10b - ras-like, family 10, member b, Ghrh - growth hormone releasing hormone, Epha5 - eph receptor a5, Crhbp - corticotropin releasing hormone binding protein, Brsk2 - br serine/threonine kinase 2, Rbp4 - retinol binding protein 4, plasma, Nos1 - nitric oxide synthase 1, neuronal,…
GO:0007601	visual perception	9.37e-06	0.00155	3.49	12961	63	1121	19	[Pcdh15 - protocadherin 15, Rdh10 - retinol dehydrogenase 10 (all-trans), Rorb - rar-related orphan receptor beta, Lamb2 - laminin, beta 2, Rd3 - retinal degeneration 3, Crx - cone-rod homeobox containing gene, Mfrp - membrane-type frizzled-related protein, Nr2e1 - nuclear receptor subfamily 2, group e, member 1, Unc119 - unc-119 homolog (c. elegans), Guca1a - guanylate cyclase activator 1a (reti…
GO:0002065	columnar/cuboidal epithelial cell differentiation	9.61e-06	0.00157	4.22	12961	45	1024	15	[Mitf - microphthalmia-associated transcription factor, Ednrb - endothelin receptor type b, Edn3 - endothelin 3, Mef2c - myocyte enhancer factor 2c, Rab27a - rab27a, member ras oncogene family, Ascl1 - achaete-scute complex homolog 1 (drosophila), Tyrp1 - tyrosinase-related protein 1, Pax6 - paired box gene 6, Wnt4 - wingless-related mmtv integration site 4, Agr2 - anterior gradient 2, Foxa1 - fo…
GO:0009725	response to hormone	1.07e-05	0.00173	1.98	12961	332	1023	52	[Jak2 - janus kinase 2, Gpam - glycerol-3-phosphate acyltransferase, mitochondrial, Crhbp - corticotropin releasing hormone binding protein, Crhr1 - corticotropin releasing hormone receptor 1, Areg - amphiregulin, Rorc - rar-related orphan receptor gamma, Nr2e3 - nuclear receptor subfamily 2, group e, member 3, Nr2e1 - nuclear receptor subfamily 2, group e, member 1, Serpina3c - serine (or cystei…
GO:0090087	regulation of peptide transport	1.12e-05	0.00178	3.04	12961	118	867	24	[Tfap2b - transcription factor ap-2 beta, Jak2 - janus kinase 2, Myrip - myosin viia and rab interacting protein, Rasl10b - ras-like, family 10, member b, Ghrh - growth hormone releasing hormone, Epha5 - eph receptor a5, Crhbp - corticotropin releasing hormone binding protein, Brsk2 - br serine/threonine kinase 2, Rbp4 - retinol binding protein 4, plasma, Nos1 - nitric oxide synthase 1, neuronal,…
GO:0048869	cellular developmental process	1.15e-05	0.0018	1.41	12961	1797	902	176	[Myo16 - myosin xvi, Rorc - rar-related orphan receptor gamma, Pitx3 - paired-like homeodomain transcription factor 3, Dapl1 - death associated protein-like 1, Ascl1 - achaete-scute complex homolog 1 (drosophila), Cyp26b1 - cytochrome p450, family 26, subfamily b, polypeptide 1, Agr2 - anterior gradient 2, Faim2 - fas apoptotic inhibitory molecule 2, Map2 - microtubule-associated protein 2, Naglu…
GO:0007626	locomotory behavior	1.29e-05	0.002	2.25	12961	157	1320	36	[Npas3 - neuronal pas domain protein 3, Otog - otogelin, Chrnb4 - cholinergic receptor, nicotinic, beta polypeptide 4, Crhr1 - corticotropin releasing hormone receptor 1, Pitx3 - paired-like homeodomain transcription factor 3, Sez6l2 - seizure related 6 homolog like 2, Drd1a - dopamine receptor d1a, Dlg4 - discs, large homolog 4 (drosophila), Lrrtm1 - leucine rich repeat transmembrane neuronal 1,…
GO:0001764	neuron migration	1.72e-05	0.00262	2.75	12961	102	1200	26	[Ascl1 - achaete-scute complex homolog 1 (drosophila), Drd1a - dopamine receptor d1a, Fezf1 - fez family zinc finger 1, Cckar - cholecystokinin a receptor, Cck - cholecystokinin, Vax1 - ventral anterior homeobox containing gene 1, Robo3 - roundabout homolog 3 (drosophila), Nr2f2 - nuclear receptor subfamily 2, group f, member 2, Lhx6 - lim homeobox protein 6, D130043K22Rik - riken cdna d130043k22…
GO:0032940	secretion by cell	1.78e-05	0.00269	2.01	12961	224	1324	46	[Gpam - glycerol-3-phosphate acyltransferase, mitochondrial, Stx17 - syntaxin 17, Crhbp - corticotropin releasing hormone binding protein, Crhr1 - corticotropin releasing hormone receptor 1, Edn3 - endothelin 3, Fgf7 - fibroblast growth factor 7, Snap25 - synaptosomal-associated protein 25, Cadps - ca2+-dependent secretion activator, Agt - angiotensinogen (serpin peptidase inhibitor, clade a, mem…
GO:0060341	regulation of cellular localization	1.94e-05	0.00289	1.65	12961	643	1078	88	[Jak2 - janus kinase 2, Gpam - glycerol-3-phosphate acyltransferase, mitochondrial, Camk2a - calcium/calmodulin-dependent protein kinase ii alpha, Crhbp - corticotropin releasing hormone binding protein, Crhr1 - corticotropin releasing hormone receptor 1, Agt - angiotensinogen (serpin peptidase inhibitor, clade a, member 8), Sirt2 - sirtuin 2, Prkcb - protein kinase c, beta, Akt1 - thymoma viral …
GO:0045665	negative regulation of neuron differentiation	1.97e-05	0.00289	3.87	12961	58	924	16	[Jag1 - jagged 1, Cntn4 - contactin 4, Ascl1 - achaete-scute complex homolog 1 (drosophila), Nkx2-2 - nk2 homeobox 2, Olig2 - oligodendrocyte transcription factor 2, Nr2e1 - nuclear receptor subfamily 2, group e, member 1, Dixdc1 - dix domain containing 1, Pax6 - paired box gene 6, Dtx1 - deltex 1 homolog (drosophila), Gpr37l1 - g protein-coupled receptor 37-like 1, Foxa2 - forkhead box a2, Phox2…
GO:0046903	secretion	2.01e-05	0.00291	2.03	12961	287	1024	46	[Gpam - glycerol-3-phosphate acyltransferase, mitochondrial, Stx17 - syntaxin 17, Prlr - prolactin receptor, Crhbp - corticotropin releasing hormone binding protein, Crhr1 - corticotropin releasing hormone receptor 1, Edn3 - endothelin 3, Fgf7 - fibroblast growth factor 7, Snap25 - synaptosomal-associated protein 25, Cadps - ca2+-dependent secretion activator, Agt - angiotensinogen (serpin peptid…
GO:0055082	cellular chemical homeostasis	2.08e-05	0.00298	1.99	12961	287	1091	48	[Jak2 - janus kinase 2, Tfap2b - transcription factor ap-2 beta, Ednrb - endothelin receptor type b, Gpr12 - g-protein coupled receptor 12, Crhr1 - corticotropin releasing hormone receptor 1, Gpr30 - g protein-coupled receptor 30, Tfrc - transferrin receptor, Hcrt - hypocretin, Inpp4b - inositol polyphosphate-4-phosphatase, type ii, Agt - angiotensinogen (serpin peptidase inhibitor, clade a, memb…
GO:0007215	glutamate receptor signaling pathway	2.11e-05	0.00299	4.12	12961	38	1159	14	[Camk2a - calcium/calmodulin-dependent protein kinase ii alpha, Grin3a - glutamate receptor ionotropic, nmda3a, Gria1 - glutamate receptor, ionotropic, ampa1 (alpha 1), Grid2 - glutamate receptor, ionotropic, delta 2, Grik1 - glutamate receptor, ionotropic, kainate 1, Plcb1 - phospholipase c, beta 1, Cdk5r1 - cyclin-dependent kinase 5, regulatory subunit 1 (p35), Grin1 - glutamate receptor, ionot…
GO:0044767	single-organism developmental process	2.11e-05	0.00295	1.26	12961	2883	1127	316	[Vav3 - vav 3 oncogene, Rorc - rar-related orphan receptor gamma, Poc1b - poc1 centriolar protein homolog b (chlamydomonas), Fam20a - family with sequence similarity 20, member a, Ascl1 - achaete-scute complex homolog 1 (drosophila), Cyp26b1 - cytochrome p450, family 26, subfamily b, polypeptide 1, Shisa2 - shisa homolog 2 (xenopus laevis), Pde3a - phosphodiesterase 3a, cgmp inhibited, Agr2 - ant…
GO:0002067	glandular epithelial cell differentiation	2.22e-05	0.00306	6.47	12961	20	902	9	[Pax6 - paired box gene 6, Wnt4 - wingless-related mmtv integration site 4, Agr2 - anterior gradient 2, Foxa1 - forkhead box a1, Bmp2 - bone morphogenetic protein 2, Fgf2 - fibroblast growth factor 2, Prox1 - prospero-related homeobox 1, Ascl1 - achaete-scute complex homolog 1 (drosophila), Rxra - retinoid x receptor alpha]
GO:0071495	cellular response to endogenous stimulus	2.52e-05	0.00344	1.76	12961	420	1172	67	[Jak2 - janus kinase 2, Gpam - glycerol-3-phosphate acyltransferase, mitochondrial, Crhbp - corticotropin releasing hormone binding protein, Crhr1 - corticotropin releasing hormone receptor 1, Crhr2 - corticotropin releasing hormone receptor 2, Rorc - rar-related orphan receptor gamma, Nr2e3 - nuclear receptor subfamily 2, group e, member 3, Nr2e1 - nuclear receptor subfamily 2, group e, member 1…
GO:0050793	regulation of developmental process	2.92e-05	0.00394	1.4	12961	1379	1134	169	[Uncx - unc homeobox, Areg - amphiregulin, Rorc - rar-related orphan receptor gamma, Ascl1 - achaete-scute complex homolog 1 (drosophila), Cyp26b1 - cytochrome p450, family 26, subfamily b, polypeptide 1, Ppapdc3 - phosphatidic acid phosphatase type 2 domain containing 3, Prkcb - protein kinase c, beta, Pde3a - phosphodiesterase 3a, cgmp inhibited, Asic2 - acid-sensing (proton-gated) ion channel …
GO:0006833	water transport	2.96e-05	0.00395	77.15	12961	9	56	3	[Cftr - cystic fibrosis transmembrane conductance regulator, Aqp11 - aquaporin 11, Upk3a - uroplakin 3a]
GO:0045944	positive regulation of transcription from RNA polymerase II promoter	2.97e-05	0.00391	1.68	12961	697	872	79	[Nfatc2 - nuclear factor of activated t cells, cytoplasmic, calcineurin dependent 2, En1 - engrailed 1, Nfe2l2 - nuclear factor, erythroid derived 2, like 2, Mitf - microphthalmia-associated transcription factor, Ikzf2 - ikaros family zinc finger 2, Jag1 - jagged 1, Ppargc1a - peroxisome proliferative activated receptor, gamma, coactivator 1 alpha, Nr2e3 - nuclear receptor subfamily 2, group e, m…
GO:0019935	cyclic-nucleotide-mediated signaling	2.99e-05	0.0039	5.35	12961	21	1153	10	[Pde3a - phosphodiesterase 3a, cgmp inhibited, Cd36 - cd36 antigen, Prkg1 - protein kinase, cgmp-dependent, type i, Rapgef4 - rap guanine nucleotide exchange factor (gef) 4, Ghrh - growth hormone releasing hormone, Epha5 - eph receptor a5, Ednrb - endothelin receptor type b, Adcyap1r1 - adenylate cyclase activating polypeptide 1 receptor 1, Mrvi1 - mrv integration site 1, Rapgef2 - rap guanine nu…
GO:0048666	neuron development	3.14e-05	0.00404	2.88	12961	92	1126	23	[Naglu - alpha-n-acetylglucosaminidase (sanfilippo disease iiib), En1 - engrailed 1, Rorb - rar-related orphan receptor beta, Atp8a2 - atpase, aminophospholipid transporter-like, class i, type 8a, member 2, Pitx3 - paired-like homeodomain transcription factor 3, Mef2c - myocyte enhancer factor 2c, Nr2e3 - nuclear receptor subfamily 2, group e, member 3, Mfrp - membrane-type frizzled-related prote…
GO:0032412	regulation of ion transmembrane transporter activity	3.7e-05	0.00471	2.76	12961	91	1240	24	[Gstm7 - glutathione s-transferase, mu 7, Pde4b - phosphodiesterase 4b, camp specific, Akap7 - a kinase (prka) anchor protein 7, Nedd4l - neural precursor cell expressed, developmentally down-regulated gene 4-like, Crhbp - corticotropin releasing hormone binding protein, Crhr1 - corticotropin releasing hormone receptor 1, Ppargc1a - peroxisome proliferative activated receptor, gamma, coactivator …
GO:0048870	cell motility	3.72e-05	0.00469	1.66	12961	478	1293	79	[Nfatc2 - nuclear factor of activated t cells, cytoplasmic, calcineurin dependent 2, Scg2 - secretogranin ii, Vav3 - vav 3 oncogene, Dnaaf2 - dynein, axonemal assembly factor 2, Enpep - glutamyl aminopeptidase, Pou3f3 - pou domain, class 3, transcription factor 3, Ntrk2 - neurotrophic tyrosine kinase, receptor, type 2, Ascl1 - achaete-scute complex homolog 1 (drosophila), Nr2e1 - nuclear receptor…
GO:0007218	neuropeptide signaling pathway	3.79e-05	0.00473	3.15	12961	61	1281	19	[Scg5 - secretogranin v, Npy - neuropeptide y, Crhr1 - corticotropin releasing hormone receptor 1, Npy1r - neuropeptide y receptor y1, Gpr139 - g protein-coupled receptor 139, Hcrt - hypocretin, Gipr - gastric inhibitory polypeptide receptor, Cort - cortistatin, Pmch - pro-melanin-concentrating hormone, Bai1 - brain-specific angiogenesis inhibitor 1, Hcrtr1 - hypocretin (orexin) receptor 1, Agrp …
GO:0065007	biological regulation	3.81e-05	0.0047	1.13	12961	6457	1165	657	[Vav3 - vav 3 oncogene, Ikzf2 - ikaros family zinc finger 2, Mr1 - major histocompatibility complex, class i-related, Fam20a - family with sequence similarity 20, member a, Diras1 - diras family, gtp-binding ras-like 1, Timp4 - tissue inhibitor of metalloproteinase 4, Ascl1 - achaete-scute complex homolog 1 (drosophila), Ppapdc3 - phosphatidic acid phosphatase type 2 domain containing 3, Slc12a5 …
GO:0045595	regulation of cell differentiation	4.01e-05	0.00489	1.43	12961	1013	1314	147	[Uncx - unc homeobox, Areg - amphiregulin, Rorc - rar-related orphan receptor gamma, Ntrk2 - neurotrophic tyrosine kinase, receptor, type 2, Spag9 - sperm associated antigen 9, Ascl1 - achaete-scute complex homolog 1 (drosophila), Cyp26b1 - cytochrome p450, family 26, subfamily b, polypeptide 1, Ppapdc3 - phosphatidic acid phosphatase type 2 domain containing 3, Vwc2l - von willebrand factor c do…
GO:0051094	positive regulation of developmental process	4.13e-05	0.00499	1.54	12961	674	1314	105	[Ntrk2 - neurotrophic tyrosine kinase, receptor, type 2, Ascl1 - achaete-scute complex homolog 1 (drosophila), Spag9 - sperm associated antigen 9, Cyp26b1 - cytochrome p450, family 26, subfamily b, polypeptide 1, Prkcb - protein kinase c, beta, Vwc2l - von willebrand factor c domain-containing protein 2-like, Pde3a - phosphodiesterase 3a, cgmp inhibited, Asic2 - acid-sensing (proton-gated) ion ch…
GO:0019227	neuronal action potential propagation	4.14e-05	0.00495	11.5	12961	6	939	5	[Cacnb4 - calcium channel, voltage-dependent, beta 4 subunit, Cldn19 - claudin 19, Scn1a - sodium channel, voltage-gated, type i, alpha, Clcn1 - chloride channel 1, Nrcam - neuron-glia-cam-related cell adhesion molecule]
GO:0019725	cellular homeostasis	4.47e-05	0.0053	1.86	12961	345	1091	54	[Jak2 - janus kinase 2, Txndc16 - thioredoxin domain containing 16, Gpr12 - g-protein coupled receptor 12, Crhr1 - corticotropin releasing hormone receptor 1, Tfrc - transferrin receptor, Agt - angiotensinogen (serpin peptidase inhibitor, clade a, member 8), Gpr3 - g-protein coupled receptor 3, Aifm3 - apoptosis-inducing factor, mitochondrion-associated 3, Slc12a5 - solute carrier family 12, memb…
GO:0055074	calcium ion homeostasis	5.23e-05	0.00612	2.12	12961	200	1133	37	[Tfap2b - transcription factor ap-2 beta, Jak2 - janus kinase 2, Ednrb - endothelin receptor type b, Crhr1 - corticotropin releasing hormone receptor 1, Gpr12 - g-protein coupled receptor 12, Gpr30 - g protein-coupled receptor 30, Hcrt - hypocretin, Fam20a - family with sequence similarity 20, member a, Inpp4b - inositol polyphosphate-4-phosphatase, type ii, Gpr3 - g-protein coupled receptor 3, N…
GO:0048731	system development	5.63e-05	0.00653	1.59	12961	549	1323	89	[Uncx - unc homeobox, Metrn - meteorin, glial cell differentiation regulator, Slitrk1 - slit and ntrk-like family, member 1, Pou3f3 - pou domain, class 3, transcription factor 3, Ntrk2 - neurotrophic tyrosine kinase, receptor, type 2, Ascl1 - achaete-scute complex homolog 1 (drosophila), Fezf1 - fez family zinc finger 1, Neurod2 - neurogenic differentiation 2, Sirt2 - sirtuin 2, Slc1a2 - solute c…
GO:0055080	cation homeostasis	5.99e-05	0.00688	1.89	12961	315	1091	50	[Jak2 - janus kinase 2, Gpr12 - g-protein coupled receptor 12, Crhr1 - corticotropin releasing hormone receptor 1, Tfrc - transferrin receptor, Fam20a - family with sequence similarity 20, member a, Agt - angiotensinogen (serpin peptidase inhibitor, clade a, member 8), Gpr3 - g-protein coupled receptor 3, Slc12a5 - solute carrier family 12, member 5, Prkcb - protein kinase c, beta, Atp13a4 - atpa…
GO:0050801	ion homeostasis	6.08e-05	0.00692	1.85	12961	340	1091	53	[Jak2 - janus kinase 2, Gpam - glycerol-3-phosphate acyltransferase, mitochondrial, Crhr1 - corticotropin releasing hormone receptor 1, Gpr12 - g-protein coupled receptor 12, Tfrc - transferrin receptor, Fam20a - family with sequence similarity 20, member a, Agt - angiotensinogen (serpin peptidase inhibitor, clade a, member 8), Gpr3 - g-protein coupled receptor 3, Slc12a5 - solute carrier family …
GO:0019932	second-messenger-mediated signaling	7.17e-05	0.00807	2.78	12961	80	1283	22	[Ksr2 - kinase suppressor of ras 2, Edn2 - endothelin 2, Ghrh - growth hormone releasing hormone, Epha5 - eph receptor a5, Ednrb - endothelin receptor type b, Mrvi1 - mrv integration site 1, Edn3 - endothelin 3, Ntrk2 - neurotrophic tyrosine kinase, receptor, type 2, Nos1 - nitric oxide synthase 1, neuronal, Pln - phospholamban, Drd1a - dopamine receptor d1a, Ppp3ca - protein phosphatase 3, catal…
GO:0006873	cellular ion homeostasis	7.39e-05	0.00825	1.97	12961	266	1091	44	[Jak2 - janus kinase 2, Tfap2b - transcription factor ap-2 beta, Ednrb - endothelin receptor type b, Crhr1 - corticotropin releasing hormone receptor 1, Gpr12 - g-protein coupled receptor 12, Gpr30 - g protein-coupled receptor 30, Tfrc - transferrin receptor, Hcrt - hypocretin, Inpp4b - inositol polyphosphate-4-phosphatase, type ii, Agt - angiotensinogen (serpin peptidase inhibitor, clade a, memb…
GO:0043401	steroid hormone mediated signaling pathway	7.53e-05	0.00832	4.99	12961	48	595	11	[Thrb - thyroid hormone receptor beta, Thra - thyroid hormone receptor alpha, Olfr78 - olfactory receptor 78, Esr1 - estrogen receptor 1 (alpha), Nr5a1 - nuclear receptor subfamily 5, group a, member 1, Rorc - rar-related orphan receptor gamma, Nr2e3 - nuclear receptor subfamily 2, group e, member 3, Rarb - retinoic acid receptor, beta, Rxra - retinoid x receptor alpha, Nr4a3 - nuclear receptor s…
GO:0048878	chemical homeostasis	7.66e-05	0.00839	1.69	12961	484	1091	69	[Jak2 - janus kinase 2, Gpam - glycerol-3-phosphate acyltransferase, mitochondrial, Gpr12 - g-protein coupled receptor 12, Crhr1 - corticotropin releasing hormone receptor 1, Tfrc - transferrin receptor, Fam20a - family with sequence similarity 20, member a, Agt - angiotensinogen (serpin peptidase inhibitor, clade a, member 8), Gpr3 - g-protein coupled receptor 3, Slc12a5 - solute carrier family …
GO:0010646	regulation of cell communication	7.83e-05	0.0085	1.38	12961	1753	877	164	[Camk2a - calcium/calmodulin-dependent protein kinase ii alpha, Vav3 - vav 3 oncogene, Igbp1b - immunoglobulin (cd79a) binding protein 1b, Ascl1 - achaete-scute complex homolog 1 (drosophila), Cyp26b1 - cytochrome p450, family 26, subfamily b, polypeptide 1, Postn - periostin, osteoblast specific factor, Prkcb - protein kinase c, beta, Pde5a - phosphodiesterase 5a, cgmp-specific, Nlgn1 - neurolig…
GO:0021953	central nervous system neuron differentiation	7.88e-05	0.00846	2.88	12961	84	1127	21	[Uncx - unc homeobox, Skor2 - ski family transcriptional corepressor 2, Gsx2 - gs homeobox 2, Olig2 - oligodendrocyte transcription factor 2, Nkx2-2 - nk2 homeobox 2, Wnt1 - wingless-related mmtv integration site 1, Ascl1 - achaete-scute complex homolog 1 (drosophila), Nr2e1 - nuclear receptor subfamily 2, group e, member 1, Nfix - nuclear factor i/x, Grid2 - glutamate receptor, ionotropic, delta…
GO:0051173	positive regulation of nitrogen compound metabolic process	8.11e-05	0.00863	1.51	12961	1089	860	109	[Npas3 - neuronal pas domain protein 3, Ikzf2 - ikaros family zinc finger 2, Areg - amphiregulin, Pitx3 - paired-like homeodomain transcription factor 3, Ascl1 - achaete-scute complex homolog 1 (drosophila), Celf4 - cugbp, elav-like family member 4, Tox2 - tox high mobility group box family member 2, Sost - sclerostin, Ucn - urocortin, Maml3 - mastermind like 3 (drosophila), Nr5a1 - nuclear recep…
GO:0030003	cellular cation homeostasis	8.17e-05	0.00861	1.97	12961	259	1091	43	[Jak2 - janus kinase 2, Tfap2b - transcription factor ap-2 beta, Ednrb - endothelin receptor type b, Crhr1 - corticotropin releasing hormone receptor 1, Gpr12 - g-protein coupled receptor 12, Gpr30 - g protein-coupled receptor 30, Tfrc - transferrin receptor, Hcrt - hypocretin, Inpp4b - inositol polyphosphate-4-phosphatase, type ii, Agt - angiotensinogen (serpin peptidase inhibitor, clade a, memb…
GO:0042044	fluid transport	8.31e-05	0.00868	57.86	12961	12	56	3	[Cftr - cystic fibrosis transmembrane conductance regulator, Aqp11 - aquaporin 11, Upk3a - uroplakin 3a]
GO:0051932	synaptic transmission, GABAergic	8.4e-05	0.00871	16.46	12961	5	630	4	[Gabrb3 - gamma-aminobutyric acid (gaba) a receptor, subunit beta 3, Gabrb2 - gamma-aminobutyric acid (gaba) a receptor, subunit beta 2, Gabra1 - gamma-aminobutyric acid (gaba) a receptor, subunit alpha 1, Gabrg2 - gamma-aminobutyric acid (gaba) a receptor, subunit gamma 2]
GO:0040011	locomotion	8.42e-05	0.00865	1.58	12961	544	1293	86	[Nfatc2 - nuclear factor of activated t cells, cytoplasmic, calcineurin dependent 2, Scg2 - secretogranin ii, Vav3 - vav 3 oncogene, Dnaaf2 - dynein, axonemal assembly factor 2, Enpep - glutamyl aminopeptidase, Pou3f3 - pou domain, class 3, transcription factor 3, Ntrk2 - neurotrophic tyrosine kinase, receptor, type 2, Ascl1 - achaete-scute complex homolog 1 (drosophila), Nr2e1 - nuclear receptor…
GO:0001709	cell fate determination	8.72e-05	0.00888	5.14	12961	30	841	10	[Pax6 - paired box gene 6, Ebf2 - early b cell factor 2, Mef2c - myocyte enhancer factor 2c, Tbx2 - t-box 2, Prox1 - prospero-related homeobox 1, Nkx2-2 - nk2 homeobox 2, Ascl1 - achaete-scute complex homolog 1 (drosophila), Wnt1 - wingless-related mmtv integration site 1, Cyp26b1 - cytochrome p450, family 26, subfamily b, polypeptide 1, Barhl2 - barh-like 2 (drosophila)]
GO:1901379	regulation of potassium ion transmembrane transport	8.95e-05	0.00903	5.23	12961	18	1240	9	[Casq2 - calsequestrin 2, Prkg1 - protein kinase, cgmp-dependent, type i, Dpp6 - dipeptidylpeptidase 6, Nedd4l - neural precursor cell expressed, developmentally down-regulated gene 4-like, Akap7 - a kinase (prka) anchor protein 7, Kcne2 - potassium voltage-gated channel, isk-related subfamily, gene 2, Kcnab1 - potassium voltage-gated channel, shaker-related subfamily, beta member 1, Kcnj2 - pota…
GO:0006874	cellular calcium ion homeostasis	9.09e-05	0.00909	2.02	12961	190	1320	39	[Jak2 - janus kinase 2, Edn2 - endothelin 2, Ednrb - endothelin receptor type b, Gpr12 - g-protein coupled receptor 12, Crhr1 - corticotropin releasing hormone receptor 1, Gpr30 - g protein-coupled receptor 30, Hcrt - hypocretin, Inpp4b - inositol polyphosphate-4-phosphatase, type ii, Nos1 - nitric oxide synthase 1, neuronal, Gpr3 - g-protein coupled receptor 3, Pln - phospholamban, Drd1a - dopam…
GO:0051050	positive regulation of transport	9.44e-05	0.00936	1.61	12961	494	1324	81	[Jak2 - janus kinase 2, Camk2a - calcium/calmodulin-dependent protein kinase ii alpha, Crhr1 - corticotropin releasing hormone receptor 1, Crhr2 - corticotropin releasing hormone receptor 2, Agt - angiotensinogen (serpin peptidase inhibitor, clade a, member 8), Drd1a - dopamine receptor d1a, Slc1a2 - solute carrier family 1 (glial high affinity glutamate transporter), member 2, Akt1 - thymoma vir…
GO:0022898	regulation of transmembrane transporter activity	0.000101	0.00991	2.61	12961	96	1240	24	[Gstm7 - glutathione s-transferase, mu 7, Pde4b - phosphodiesterase 4b, camp specific, Akap7 - a kinase (prka) anchor protein 7, Nedd4l - neural precursor cell expressed, developmentally down-regulated gene 4-like, Crhbp - corticotropin releasing hormone binding protein, Crhr1 - corticotropin releasing hormone receptor 1, Ppargc1a - peroxisome proliferative activated receptor, gamma, coactivator …
GO:0023051	regulation of signaling	0.000104	0.0101	1.38	12961	1746	877	163	[Camk2a - calcium/calmodulin-dependent protein kinase ii alpha, Vav3 - vav 3 oncogene, Igbp1b - immunoglobulin (cd79a) binding protein 1b, Ascl1 - achaete-scute complex homolog 1 (drosophila), Cyp26b1 - cytochrome p450, family 26, subfamily b, polypeptide 1, Postn - periostin, osteoblast specific factor, Prkcb - protein kinase c, beta, Pde5a - phosphodiesterase 5a, cgmp-specific, Nlgn1 - neurolig…
GO:0007275	multicellular organismal development	0.000105	0.0101	1.48	12961	756	1323	114	[Uncx - unc homeobox, Pitx3 - paired-like homeodomain transcription factor 3, Rorc - rar-related orphan receptor gamma, Ntrk2 - neurotrophic tyrosine kinase, receptor, type 2, Ascl1 - achaete-scute complex homolog 1 (drosophila), Shisa2 - shisa homolog 2 (xenopus laevis), Vwc2l - von willebrand factor c domain-containing protein 2-like, Dcc - deleted in colorectal carcinoma, Dbx1 - developing bra…
GO:0042445	hormone metabolic process	0.000105	0.0101	5.04	12961	76	372	11	[Scg5 - secretogranin v, Rdh11 - retinol dehydrogenase 11, Esr1 - estrogen receptor 1 (alpha), Rdh10 - retinol dehydrogenase 10 (all-trans), Crhbp - corticotropin releasing hormone binding protein, Cga - glycoprotein hormones, alpha subunit, Agt - angiotensinogen (serpin peptidase inhibitor, clade a, member 8), Hsd17b11 - hydroxysteroid (17-beta) dehydrogenase 11, Rbp4 - retinol binding protein 4…
GO:0072073	kidney epithelium development	0.000108	0.0103	4.15	12961	35	1072	12	[Osr1 - odd-skipped related 1 (drosophila), Tfap2b - transcription factor ap-2 beta, Wnt4 - wingless-related mmtv integration site 4, Robo2 - roundabout homolog 2 (drosophila), Spry1 - sprouty homolog 1 (drosophila), Tcf21 - transcription factor 21, Tshz3 - teashirt zinc finger family member 3, Pou3f3 - pou domain, class 3, transcription factor 3, Rarb - retinoic acid receptor, beta, Dlg1 - discs…
GO:0007270	neuron-neuron synaptic transmission	0.000112	0.0105	3.31	12961	54	1159	16	[Crhbp - corticotropin releasing hormone binding protein, Grin3a - glutamate receptor ionotropic, nmda3a, Gabrg2 - gamma-aminobutyric acid (gaba) a receptor, subunit gamma 2, Drd1a - dopamine receptor d1a, Gria1 - glutamate receptor, ionotropic, ampa1 (alpha 1), Grid2 - glutamate receptor, ionotropic, delta 2, Gabrb3 - gamma-aminobutyric acid (gaba) a receptor, subunit beta 3, Cacnb4 - calcium ch…
GO:0071417	cellular response to organonitrogen compound	0.000115	0.0108	2.03	12961	188	1255	37	[Jak2 - janus kinase 2, Gpam - glycerol-3-phosphate acyltransferase, mitochondrial, Zeb1 - zinc finger e-box binding homeobox 1, Crhbp - corticotropin releasing hormone binding protein, Crhr1 - corticotropin releasing hormone receptor 1, Crhr2 - corticotropin releasing hormone receptor 2, Gpr30 - g protein-coupled receptor 30, Pxn - paxillin, Drd1a - dopamine receptor d1a, Sirt2 - sirtuin 2, Gabr…
GO:1901699	cellular response to nitrogen compound	0.000118	0.0109	1.99	12961	202	1255	39	[Jak2 - janus kinase 2, Gpam - glycerol-3-phosphate acyltransferase, mitochondrial, Zeb1 - zinc finger e-box binding homeobox 1, Crhbp - corticotropin releasing hormone binding protein, Crhr1 - corticotropin releasing hormone receptor 1, Crhr2 - corticotropin releasing hormone receptor 2, Tmem173 - transmembrane protein 173, Gpr30 - g protein-coupled receptor 30, Pxn - paxillin, Tnfsf4 - tumor ne…
GO:0046888	negative regulation of hormone secretion	0.000118	0.0108	3.97	12961	49	867	13	[Crhbp - corticotropin releasing hormone binding protein, Crhr1 - corticotropin releasing hormone receptor 1, Npy1r - neuropeptide y receptor y1, Edn3 - endothelin 3, Nos1 - nitric oxide synthase 1, neuronal, Stxbp5l - syntaxin binding protein 5-like, Ppp3ca - protein phosphatase 3, catalytic subunit, alpha isoform, Pde1c - phosphodiesterase 1c, Srebf1 - sterol regulatory element binding transcri…
GO:0006939	smooth muscle contraction	0.000124	0.0113	4	12961	32	1214	12	[Edn2 - endothelin 2, Chrm3 - cholinergic receptor, muscarinic 3, cardiac, Chrnb4 - cholinergic receptor, nicotinic, beta polypeptide 4, Ednrb - endothelin receptor type b, Npy1r - neuropeptide y receptor y1, Edn3 - endothelin 3, Agt - angiotensinogen (serpin peptidase inhibitor, clade a, member 8), Tshz3 - teashirt zinc finger family member 3, Sstr2 - somatostatin receptor 2, Dlg1 - discs, large…
GO:0043266	regulation of potassium ion transport	0.000127	0.0115	3.57	12961	41	1240	14	[Nedd4l - neural precursor cell expressed, developmentally down-regulated gene 4-like, Akap7 - a kinase (prka) anchor protein 7, Hcrt - hypocretin, Nos1 - nitric oxide synthase 1, neuronal, Kcnj2 - potassium inwardly-rectifying channel, subfamily j, member 2, Cacna1d - calcium channel, voltage-dependent, l type, alpha 1d subunit, Cckar - cholecystokinin a receptor, Casq2 - calsequestrin 2, Dpp6 -…
GO:0030432	peristalsis	0.000131	0.0118	7.63	12961	9	1133	6	[Npy1r - neuropeptide y receptor y1, Agt - angiotensinogen (serpin peptidase inhibitor, clade a, member 8), Tshz3 - teashirt zinc finger family member 3, Sstr2 - somatostatin receptor 2, Dlg1 - discs, large homolog 1 (drosophila), Drd1a - dopamine receptor d1a]
GO:0071242	cellular response to ammonium ion	0.000139	0.0124	10.67	12961	8	759	5	[Gabrb3 - gamma-aminobutyric acid (gaba) a receptor, subunit beta 3, Crhbp - corticotropin releasing hormone binding protein, Gabrb1 - gamma-aminobutyric acid (gaba) a receptor, subunit beta 1, Gabrb2 - gamma-aminobutyric acid (gaba) a receptor, subunit beta 2, Gabra1 - gamma-aminobutyric acid (gaba) a receptor, subunit alpha 1]
GO:0051047	positive regulation of secretion	0.000144	0.0127	2.06	12961	221	1024	36	[Jak2 - janus kinase 2, Myrip - myosin viia and rab interacting protein, Rasl10b - ras-like, family 10, member b, Ednrb - endothelin receptor type b, Crhr1 - corticotropin releasing hormone receptor 1, Edn3 - endothelin 3, Gpr30 - g protein-coupled receptor 30, Snap25 - synaptosomal-associated protein 25, Cadps - ca2+-dependent secretion activator, Tnfsf4 - tumor necrosis factor (ligand) superfam…
GO:0021533	cell differentiation in hindbrain	0.000147	0.0129	4.56	12961	23	1236	10	[Nfix - nuclear factor i/x, Grid2 - glutamate receptor, ionotropic, delta 2, Lhx5 - lim homeobox protein 5, Foxa2 - forkhead box a2, Cend1 - cell cycle exit and neuronal differentiation 1, Faim2 - fas apoptotic inhibitory molecule 2, Skor2 - ski family transcriptional corepressor 2, Kndc1 - kinase non-catalytic c-lobe domain (kind) containing 1, Prox1 - prospero-related homeobox 1, Phox2b - paire…
GO:0009888	tissue development	0.000149	0.013	1.69	12961	446	1121	65	[Jak2 - janus kinase 2, Fam20a - family with sequence similarity 20, member a, Rorc - rar-related orphan receptor gamma, Nr2e3 - nuclear receptor subfamily 2, group e, member 3, Pou3f3 - pou domain, class 3, transcription factor 3, Ascl1 - achaete-scute complex homolog 1 (drosophila), Nr2e1 - nuclear receptor subfamily 2, group e, member 1, Postn - periostin, osteoblast specific factor, Wnt4 - wi…
GO:0046887	positive regulation of hormone secretion	0.000149	0.0129	3.6	12961	81	667	15	[Jak2 - janus kinase 2, Myrip - myosin viia and rab interacting protein, Rasl10b - ras-like, family 10, member b, Ghrh - growth hormone releasing hormone, Edn3 - endothelin 3, Snap25 - synaptosomal-associated protein 25, C1qtnf3 - c1q and tumor necrosis factor related protein 3, Rbp4 - retinol binding protein 4, plasma, C2cd2l - c2 calcium-dependent domain containing 2-like, Bglap2 - bone gamma-c…
GO:0045935	positive regulation of nucleobase-containing compound metabolic process	0.000153	0.0131	1.5	12961	1068	860	106	[Npas3 - neuronal pas domain protein 3, Ikzf2 - ikaros family zinc finger 2, Areg - amphiregulin, Pitx3 - paired-like homeodomain transcription factor 3, Ascl1 - achaete-scute complex homolog 1 (drosophila), Celf4 - cugbp, elav-like family member 4, Tox2 - tox high mobility group box family member 2, Sost - sclerostin, Ucn - urocortin, Maml3 - mastermind like 3 (drosophila), Nr5a1 - nuclear recep…
GO:0042692	muscle cell differentiation	0.000156	0.0133	3.25	12961	91	745	17	[Ednrb - endothelin receptor type b, Agt - angiotensinogen (serpin peptidase inhibitor, clade a, member 8), Mef2c - myocyte enhancer factor 2c, Wnt1 - wingless-related mmtv integration site 1, Bin1 - bridging integrator 1, Sox6 - sry-box containing gene 6, Akt1 - thymoma viral proto-oncogene 1, Smarca2 - swi/snf related, matrix associated, actin dependent regulator of chromatin, subfamily a, memb…
GO:0044699	single-organism process	0.000161	0.0137	1.12	12961	7142	1028	633	[Vav3 - vav 3 oncogene, Mr1 - major histocompatibility complex, class i-related, Fam20a - family with sequence similarity 20, member a, Diras1 - diras family, gtp-binding ras-like 1, Ascl1 - achaete-scute complex homolog 1 (drosophila), Slc12a5 - solute carrier family 12, member 5, Lman1 - lectin, mannose-binding, 1, Agr2 - anterior gradient 2, Faim2 - fas apoptotic inhibitory molecule 2, Gpcpd1 …
GO:0006936	muscle contraction	0.000164	0.0138	2.77	12961	96	1023	21	[Chrm3 - cholinergic receptor, muscarinic 3, cardiac, Myom1 - myomesin 1, Chrnb4 - cholinergic receptor, nicotinic, beta polypeptide 4, Ednrb - endothelin receptor type b, Ryr3 - ryanodine receptor 3, Npy1r - neuropeptide y receptor y1, Edn3 - endothelin 3, Atp8a2 - atpase, aminophospholipid transporter-like, class i, type 8a, member 2, Mybpc3 - myosin binding protein c, cardiac, Agt - angiotensi…
GO:0060850	regulation of transcription involved in cell fate commitment	0.000183	0.0153	12.58	12961	16	322	5	[Nkx6-1 - nk6 homeobox 1, Dlx1 - distal-less homeobox 1, Bmp2 - bone morphogenetic protein 2, Rorc - rar-related orphan receptor gamma, Prox1 - prospero-related homeobox 1]
GO:0046068	cGMP metabolic process	0.000183	0.0152	5.53	12961	17	1103	8	[Nppa - natriuretic peptide type a, Pde5a - phosphodiesterase 5a, cgmp-specific, Aqp1 - aquaporin 1, Gucy2e - guanylate cyclase 2e, Pde10a - phosphodiesterase 10a, Pde1a - phosphodiesterase 1a, calmodulin-dependent, Pde1c - phosphodiesterase 1c, Gucy2c - guanylate cyclase 2c]
GO:0045893	positive regulation of transcription, DNA-templated	0.000186	0.0153	1.6	12961	926	701	80	[Nfatc2 - nuclear factor of activated t cells, cytoplasmic, calcineurin dependent 2, Npas3 - neuronal pas domain protein 3, En1 - engrailed 1, Nfe2l2 - nuclear factor, erythroid derived 2, like 2, Ikzf2 - ikaros family zinc finger 2, Mitf - microphthalmia-associated transcription factor, Ppargc1a - peroxisome proliferative activated receptor, gamma, coactivator 1 alpha, Pitx3 - paired-like homeod…
GO:1900449	regulation of glutamate receptor signaling pathway	0.000192	0.0157	5.84	12961	21	846	8	[Dlg4 - discs, large homolog 4 (drosophila), Cacng2 - calcium channel, voltage-dependent, gamma subunit 2, Crhbp - corticotropin releasing hormone binding protein, Nlgn1 - neuroligin 1, Ppargc1a - peroxisome proliferative activated receptor, gamma, coactivator 1 alpha, Cacng3 - calcium channel, voltage-dependent, gamma subunit 3, Gsg1l - gsg1-like, Shank1 - sh3/ankyrin domain gene 1]
GO:0060359	response to ammonium ion	0.000204	0.0166	4.75	12961	34	802	10	[Gabrb3 - gamma-aminobutyric acid (gaba) a receptor, subunit beta 3, Dlg4 - discs, large homolog 4 (drosophila), Cnr1 - cannabinoid receptor 1 (brain), Crhbp - corticotropin releasing hormone binding protein, Grin1 - glutamate receptor, ionotropic, nmda1 (zeta 1), Crhr1 - corticotropin releasing hormone receptor 1, Gabrb1 - gamma-aminobutyric acid (gaba) a receptor, subunit beta 1, Gabrb2 - gamma…
GO:0045597	positive regulation of cell differentiation	0.000208	0.0168	1.58	12961	487	1314	78	[Jak2 - janus kinase 2, Metrn - meteorin, glial cell differentiation regulator, Jag1 - jagged 1, Ntrk2 - neurotrophic tyrosine kinase, receptor, type 2, Spag9 - sperm associated antigen 9, Ascl1 - achaete-scute complex homolog 1 (drosophila), Cyp26b1 - cytochrome p450, family 26, subfamily b, polypeptide 1, Fezf1 - fez family zinc finger 1, Neurod2 - neurogenic differentiation 2, Vwc2l - von will…
GO:0030154	cell differentiation	0.000218	0.0175	1.34	12961	1320	1305	178	[Uncx - unc homeobox, Pitx3 - paired-like homeodomain transcription factor 3, Rorc - rar-related orphan receptor gamma, Dapl1 - death associated protein-like 1, Ntrk2 - neurotrophic tyrosine kinase, receptor, type 2, Spag9 - sperm associated antigen 9, Ascl1 - achaete-scute complex homolog 1 (drosophila), Agr2 - anterior gradient 2, Nr2f2 - nuclear receptor subfamily 2, group f, member 2, Faim2 -…
GO:0001964	startle response	0.000233	0.0185	6.04	12961	13	1155	7	[Npas3 - neuronal pas domain protein 3, Pcdh15 - protocadherin 15, Grin1 - glutamate receptor, ionotropic, nmda1 (zeta 1), Fabp7 - fatty acid binding protein 7, brain, Grin2d - glutamate receptor, ionotropic, nmda2d (epsilon 4), Grin2a - glutamate receptor, ionotropic, nmda2a (epsilon 1), Slitrk6 - slit and ntrk-like family, member 6]
GO:0051705	multi-organism behavior	0.000239	0.0188	3.16	12961	58	1133	16	[Thrb - thyroid hormone receptor beta, Npas3 - neuronal pas domain protein 3, Thra - thyroid hormone receptor alpha, Crhbp - corticotropin releasing hormone binding protein, Nhlh2 - nescient helix loop helix 2, Nr2e1 - nuclear receptor subfamily 2, group e, member 1, Drd1a - dopamine receptor d1a, Dlg4 - discs, large homolog 4 (drosophila), Grin1 - glutamate receptor, ionotropic, nmda1 (zeta 1), …
GO:0050789	regulation of biological process	0.000243	0.019	1.13	12961	6198	1116	602	[Vav3 - vav 3 oncogene, Ikzf2 - ikaros family zinc finger 2, Mr1 - major histocompatibility complex, class i-related, Diras1 - diras family, gtp-binding ras-like 1, Timp4 - tissue inhibitor of metalloproteinase 4, Ascl1 - achaete-scute complex homolog 1 (drosophila), Ppapdc3 - phosphatidic acid phosphatase type 2 domain containing 3, Lman1 - lectin, mannose-binding, 1, Tox2 - tox high mobility gr…
GO:0045165	cell fate commitment	0.000243	0.019	2.47	12961	128	1025	25	[Mitf - microphthalmia-associated transcription factor, Wnt1 - wingless-related mmtv integration site 1, Ascl1 - achaete-scute complex homolog 1 (drosophila), Nr2e1 - nuclear receptor subfamily 2, group e, member 1, Wnt4 - wingless-related mmtv integration site 4, Lhx6 - lim homeobox protein 6, Dlx1 - distal-less homeobox 1, Tbx19 - t-box 19, Bmp2 - bone morphogenetic protein 2, Wnt8b - wingless …
GO:0051051	negative regulation of transport	0.000255	0.0197	1.82	12961	270	1240	47	[Anxa4 - annexin a4, Edn2 - endothelin 2, Crhbp - corticotropin releasing hormone binding protein, Crhr1 - corticotropin releasing hormone receptor 1, Edn3 - endothelin 3, Crhr2 - corticotropin releasing hormone receptor 2, Hcrt - hypocretin, Tnfsf4 - tumor necrosis factor (ligand) superfamily, member 4, Nos1 - nitric oxide synthase 1, neuronal, Stxbp5l - syntaxin binding protein 5-like, Unc119 -…
GO:0006816	calcium ion transport	0.000257	0.0197	2.23	12961	144	1091	27	[Camk2a - calcium/calmodulin-dependent protein kinase ii alpha, Pln - phospholamban, Ramp1 - receptor (calcitonin) activity modifying protein 1, Prkcb - protein kinase c, beta, Atp13a4 - atpase type 13a4, Slc24a5 - solute carrier family 24, member 5, Cacng3 - calcium channel, voltage-dependent, gamma subunit 3, Slc24a3 - solute carrier family 24 (sodium/potassium/calcium exchanger), member 3, Ccl…
GO:0072503	cellular divalent inorganic cation homeostasis	0.000267	0.0204	1.91	12961	200	1320	39	[Jak2 - janus kinase 2, Edn2 - endothelin 2, Ednrb - endothelin receptor type b, Crhr1 - corticotropin releasing hormone receptor 1, Gpr12 - g-protein coupled receptor 12, Gpr30 - g protein-coupled receptor 30, Hcrt - hypocretin, Inpp4b - inositol polyphosphate-4-phosphatase, type ii, Gpr3 - g-protein coupled receptor 3, Nos1 - nitric oxide synthase 1, neuronal, Pln - phospholamban, Drd1a - dopam…
GO:0048167	regulation of synaptic plasticity	0.000271	0.0206	2.41	12961	105	1283	25	[Mgll - monoglyceride lipase, Camk2a - calcium/calmodulin-dependent protein kinase ii alpha, Kcnn2 - potassium intermediate/small conductance calcium-activated channel, subfamily n, member 2, Crhr1 - corticotropin releasing hormone receptor 1, Crhr2 - corticotropin releasing hormone receptor 2, Snap25 - synaptosomal-associated protein 25, Agt - angiotensinogen (serpin peptidase inhibitor, clade a…
GO:1902680	positive regulation of RNA biosynthetic process	0.000278	0.0209	1.58	12961	937	701	80	[Nfatc2 - nuclear factor of activated t cells, cytoplasmic, calcineurin dependent 2, Npas3 - neuronal pas domain protein 3, En1 - engrailed 1, Nfe2l2 - nuclear factor, erythroid derived 2, like 2, Ikzf2 - ikaros family zinc finger 2, Mitf - microphthalmia-associated transcription factor, Ppargc1a - peroxisome proliferative activated receptor, gamma, coactivator 1 alpha, Pitx3 - paired-like homeod…
GO:0070838	divalent metal ion transport	0.000279	0.0209	2.15	12961	160	1091	29	[Camk2a - calcium/calmodulin-dependent protein kinase ii alpha, Pln - phospholamban, Slc39a8 - solute carrier family 39 (metal ion transporter), member 8, Ramp1 - receptor (calcitonin) activity modifying protein 1, Prkcb - protein kinase c, beta, Atp13a4 - atpase type 13a4, Slc24a5 - solute carrier family 24, member 5, Cacng3 - calcium channel, voltage-dependent, gamma subunit 3, Slc24a3 - solute…
GO:0009653	anatomical structure morphogenesis	0.000287	0.0214	1.5	12961	1022	839	99	[Myo16 - myosin xvi, Areg - amphiregulin, Pitx3 - paired-like homeodomain transcription factor 3, Cyp26b1 - cytochrome p450, family 26, subfamily b, polypeptide 1, Klk14 - kallikrein related-peptidase 14, Map2 - microtubule-associated protein 2, Dlc1 - deleted in liver cancer 1, Naglu - alpha-n-acetylglucosaminidase (sanfilippo disease iiib), Artn - artemin, Brsk2 - br serine/threonine kinase 2, …
GO:0008344	adult locomotory behavior	0.000289	0.0214	2.56	12961	88	1268	22	[Sez6 - seizure related gene 6, Otog - otogelin, Pcdh15 - protocadherin 15, Cend1 - cell cycle exit and neuronal differentiation 1, Chl1 - cell adhesion molecule with homology to l1cam, Hexa - hexosaminidase a, Sez6l2 - seizure related 6 homolog like 2, Mapt - microtubule-associated protein tau, Drd1a - dopamine receptor d1a, Cacna1c - calcium channel, voltage-dependent, l type, alpha 1c subunit,…
GO:0007622	rhythmic behavior	0.0003	0.022	4.22	12961	24	1281	10	[Chat - choline acetyltransferase, Pmch - pro-melanin-concentrating hormone, Naglu - alpha-n-acetylglucosaminidase (sanfilippo disease iiib), Ghrh - growth hormone releasing hormone, Npas2 - neuronal pas domain protein 2, Ptgds - prostaglandin d2 synthase (brain), Drd1a - dopamine receptor d1a, Cort - cortistatin, Il6 - interleukin 6, Egr2 - early growth response 2]
GO:0044763	single-organism cellular process	0.000301	0.022	1.14	12961	5890	1032	534	[Vav3 - vav 3 oncogene, Diras1 - diras family, gtp-binding ras-like 1, Ascl1 - achaete-scute complex homolog 1 (drosophila), Slc12a5 - solute carrier family 12, member 5, Agr2 - anterior gradient 2, Faim2 - fas apoptotic inhibitory molecule 2, Gpcpd1 - glycerophosphocholine phosphodiesterase gde1 homolog (s. cerevisiae), Ptgds - prostaglandin d2 synthase (brain), Mbp - myelin basic protein, Dcc -…
GO:0019934	cGMP-mediated signaling	0.000302	0.0219	8.33	12961	7	1111	5	[Cd36 - cd36 antigen, Pde3a - phosphodiesterase 3a, cgmp inhibited, Prkg1 - protein kinase, cgmp-dependent, type i, Ednrb - endothelin receptor type b, Mrvi1 - mrv integration site 1]
GO:0072507	divalent inorganic cation homeostasis	0.000303	0.0218	1.96	12961	216	1133	37	[Tfap2b - transcription factor ap-2 beta, Jak2 - janus kinase 2, Ednrb - endothelin receptor type b, Crhr1 - corticotropin releasing hormone receptor 1, Gpr12 - g-protein coupled receptor 12, Gpr30 - g protein-coupled receptor 30, Hcrt - hypocretin, Fam20a - family with sequence similarity 20, member a, Inpp4b - inositol polyphosphate-4-phosphatase, type ii, Gpr3 - g-protein coupled receptor 3, N…
GO:0021797	forebrain anterior/posterior pattern specification	0.000307	0.022	13.05	12961	6	662	4	[Pax6 - paired box gene 6, Fezf2 - fez family zinc finger 2, Wnt1 - wingless-related mmtv integration site 1, Fezf1 - fez family zinc finger 1]
GO:0060563	neuroepithelial cell differentiation	0.000312	0.0222	4.36	12961	29	1024	10	[Tyrp1 - tyrosinase-related protein 1, Wnt4 - wingless-related mmtv integration site 4, Ednrb - endothelin receptor type b, Mitf - microphthalmia-associated transcription factor, Edn3 - endothelin 3, Fgf2 - fibroblast growth factor 2, Bmp2 - bone morphogenetic protein 2, Mef2c - myocyte enhancer factor 2c, Rab27a - rab27a, member ras oncogene family, Ascl1 - achaete-scute complex homolog 1 (droso…
GO:0072202	cell differentiation involved in metanephros development	0.000313	0.0222	11.5	12961	5	902	4	[Osr1 - odd-skipped related 1 (drosophila), Wnt4 - wingless-related mmtv integration site 4, Tcf21 - transcription factor 21, Pou3f3 - pou domain, class 3, transcription factor 3]
GO:0042886	amide transport	0.000319	0.0225	3.26	12961	60	994	15	[Cplx3 - complexin 3, Ghrh - growth hormone releasing hormone, Crhr1 - corticotropin releasing hormone receptor 1, Edn3 - endothelin 3, Slc14a2 - solute carrier family 14 (urea transporter), member 2, Smpd3 - sphingomyelin phosphodiesterase 3, neutral, Cacna1c - calcium channel, voltage-dependent, l type, alpha 1c subunit, Slc22a8 - solute carrier family 22 (organic anion transporter), member 8, …
GO:0051048	negative regulation of secretion	0.00032	0.0224	2.61	12961	116	943	22	[Crhbp - corticotropin releasing hormone binding protein, Syt4 - synaptotagmin iv, Crhr1 - corticotropin releasing hormone receptor 1, Edn3 - endothelin 3, Npy1r - neuropeptide y receptor y1, Tnfsf4 - tumor necrosis factor (ligand) superfamily, member 4, C1qtnf3 - c1q and tumor necrosis factor related protein 3, Tnfrsf9 - tumor necrosis factor receptor superfamily, member 9, Nos1 - nitric oxide s…
GO:0070588	calcium ion transmembrane transport	0.00032	0.0223	2.9	12961	82	980	18	[Ryr3 - ryanodine receptor 3, Grin3a - glutamate receptor ionotropic, nmda3a, Trpc7 - transient receptor potential cation channel, subfamily c, member 7, Cacna1c - calcium channel, voltage-dependent, l type, alpha 1c subunit, Trpv2 - transient receptor potential cation channel, subfamily v, member 2, Cacna1d - calcium channel, voltage-dependent, l type, alpha 1d subunit, Atp13a4 - atpase type 13a…
GO:0006928	cellular component movement	0.000334	0.0231	2.25	12961	714	234	29	[Apcdd1 - adenomatosis polyposis coli down-regulated 1, Edn3 - endothelin 3, Pxn - paxillin, Dnaaf2 - dynein, axonemal assembly factor 2, Nr4a3 - nuclear receptor subfamily 4, group a, member 3, Nr2e1 - nuclear receptor subfamily 2, group e, member 1, Cckar - cholecystokinin a receptor, Robo2 - roundabout homolog 2 (drosophila), Mmp14 - matrix metallopeptidase 14 (membrane-inserted), Lama2 - lami…
GO:0035235	ionotropic glutamate receptor signaling pathway	0.000375	0.0257	4.57	12961	22	1159	9	[Grid2 - glutamate receptor, ionotropic, delta 2, Grik1 - glutamate receptor, ionotropic, kainate 1, Camk2a - calcium/calmodulin-dependent protein kinase ii alpha, Cdk5r1 - cyclin-dependent kinase 5, regulatory subunit 1 (p35), Grin1 - glutamate receptor, ionotropic, nmda1 (zeta 1), Grin3a - glutamate receptor ionotropic, nmda3a, Grin2d - glutamate receptor, ionotropic, nmda2d (epsilon 4), Grin2a…
GO:0032409	regulation of transporter activity	0.00038	0.0259	2.41	12961	104	1240	24	[Gstm7 - glutathione s-transferase, mu 7, Pde4b - phosphodiesterase 4b, camp specific, Nedd4l - neural precursor cell expressed, developmentally down-regulated gene 4-like, Akap7 - a kinase (prka) anchor protein 7, Crhbp - corticotropin releasing hormone binding protein, Crhr1 - corticotropin releasing hormone receptor 1, Ppargc1a - peroxisome proliferative activated receptor, gamma, coactivator …
GO:0010557	positive regulation of macromolecule biosynthetic process	0.000382	0.0259	1.47	12961	1055	860	103	[Npas3 - neuronal pas domain protein 3, Ikzf2 - ikaros family zinc finger 2, Areg - amphiregulin, Pitx3 - paired-like homeodomain transcription factor 3, Ascl1 - achaete-scute complex homolog 1 (drosophila), Tox2 - tox high mobility group box family member 2, Sost - sclerostin, Prkcq - protein kinase c, theta, Ucn - urocortin, Maml3 - mastermind like 3 (drosophila), Nr5a1 - nuclear receptor subfa…
GO:0021766	hippocampus development	0.000383	0.0258	5.7	12961	32	568	8	[Cdk5r2 - cyclin-dependent kinase 5, regulatory subunit 2 (p39), Epha5 - eph receptor a5, Lhx5 - lim homeobox protein 5, Dlx1 - distal-less homeobox 1, Bcan - brevican, Nr4a3 - nuclear receptor subfamily 4, group a, member 3, Zbtb18 - zinc finger and btb domain containing 18, Id4 - inhibitor of dna binding 4]
GO:0010959	regulation of metal ion transport	0.00039	0.0261	1.9	12961	196	1324	38	[Camk2a - calcium/calmodulin-dependent protein kinase ii alpha, Crhr1 - corticotropin releasing hormone receptor 1, Crhr2 - corticotropin releasing hormone receptor 2, Gpr30 - g protein-coupled receptor 30, Hcrt - hypocretin, Agt - angiotensinogen (serpin peptidase inhibitor, clade a, member 8), Nos1 - nitric oxide synthase 1, neuronal, Ahnak - ahnak nucleoprotein (desmoyokin), Pln - phospholamba…
GO:0014823	response to activity	0.000412	0.0275	6.91	12961	12	938	6	[Prkaa2 - protein kinase, amp-activated, alpha 2 catalytic subunit, Gpam - glycerol-3-phosphate acyltransferase, mitochondrial, Ppargc1a - peroxisome proliferative activated receptor, gamma, coactivator 1 alpha, Fndc5 - fibronectin type iii domain containing 5, Agt - angiotensinogen (serpin peptidase inhibitor, clade a, member 8), Myh4 - myosin, heavy polypeptide 4, skeletal muscle]
GO:0051254	positive regulation of RNA metabolic process	0.000414	0.0274	1.5	12961	957	860	95	[Nfatc2 - nuclear factor of activated t cells, cytoplasmic, calcineurin dependent 2, Npas3 - neuronal pas domain protein 3, En1 - engrailed 1, Nfe2l2 - nuclear factor, erythroid derived 2, like 2, Mitf - microphthalmia-associated transcription factor, Ikzf2 - ikaros family zinc finger 2, Jag1 - jagged 1, Ppargc1a - peroxisome proliferative activated receptor, gamma, coactivator 1 alpha, Pitx3 - p…
GO:0021680	cerebellar Purkinje cell layer development	0.000422	0.0278	5.5	12961	13	1268	7	[Nfix - nuclear factor i/x, Sez6 - seizure related gene 6, Naglu - alpha-n-acetylglucosaminidase (sanfilippo disease iiib), Faim2 - fas apoptotic inhibitory molecule 2, Klhl1 - kelch-like 1, Sez6l - seizure related 6 homolog like, Sez6l2 - seizure related 6 homolog like 2]
GO:0055067	monovalent inorganic cation homeostasis	0.000445	0.0292	12.34	12961	51	103	5	[Slc4a10 - solute carrier family 4, sodium bicarbonate cotransporter-like, member 10, Cftr - cystic fibrosis transmembrane conductance regulator, Agt - angiotensinogen (serpin peptidase inhibitor, clade a, member 8), Aqp11 - aquaporin 11, Upk3a - uroplakin 3a]
GO:0051480	cytosolic calcium ion homeostasis	0.000449	0.0293	2.22	12961	124	1320	28	[Jak2 - janus kinase 2, Edn2 - endothelin 2, Ednrb - endothelin receptor type b, Crhr1 - corticotropin releasing hormone receptor 1, Gpr30 - g protein-coupled receptor 30, Hcrt - hypocretin, Nos1 - nitric oxide synthase 1, neuronal, Gpr3 - g-protein coupled receptor 3, Drd1a - dopamine receptor d1a, Cckar - cholecystokinin a receptor, Dlg4 - discs, large homolog 4 (drosophila), Prkce - protein ki…
GO:0031328	positive regulation of cellular biosynthetic process	0.000453	0.0294	1.45	12961	1121	860	108	[Npas3 - neuronal pas domain protein 3, Ikzf2 - ikaros family zinc finger 2, Areg - amphiregulin, Pitx3 - paired-like homeodomain transcription factor 3, Ascl1 - achaete-scute complex homolog 1 (drosophila), Tox2 - tox high mobility group box family member 2, Sost - sclerostin, Prkcq - protein kinase c, theta, Ucn - urocortin, Maml3 - mastermind like 3 (drosophila), Nr5a1 - nuclear receptor subfa…
GO:0071420	cellular response to histamine	0.000479	0.0309	11.38	12961	6	759	4	[Gabrb3 - gamma-aminobutyric acid (gaba) a receptor, subunit beta 3, Gabrb1 - gamma-aminobutyric acid (gaba) a receptor, subunit beta 1, Gabrb2 - gamma-aminobutyric acid (gaba) a receptor, subunit beta 2, Gabra1 - gamma-aminobutyric acid (gaba) a receptor, subunit alpha 1]
GO:0050796	regulation of insulin secretion	0.000511	0.0327	2.83	12961	95	867	18	[Jak2 - janus kinase 2, Tfap2b - transcription factor ap-2 beta, Myrip - myosin viia and rab interacting protein, Epha5 - eph receptor a5, Brsk2 - br serine/threonine kinase 2, Rbp4 - retinol binding protein 4, plasma, Nos1 - nitric oxide synthase 1, neuronal, C2cd2l - c2 calcium-dependent domain containing 2-like, Bglap2 - bone gamma-carboxyglutamate protein 2, Gipr - gastric inhibitory polypept…
GO:0061005	cell differentiation involved in kidney development	0.00052	0.0331	4.82	12961	18	1195	8	[Osr1 - odd-skipped related 1 (drosophila), Wnt4 - wingless-related mmtv integration site 4, Mef2c - myocyte enhancer factor 2c, Ptpro - protein tyrosine phosphatase, receptor type, o, Tcf21 - transcription factor 21, Tshz3 - teashirt zinc finger family member 3, Pou3f3 - pou domain, class 3, transcription factor 3, Six2 - sine oculis-related homeobox 2]
GO:0048468	cell development	0.000529	0.0335	1.74	12961	416	912	51	[En1 - engrailed 1, Jag1 - jagged 1, Pitx3 - paired-like homeodomain transcription factor 3, Agt - angiotensinogen (serpin peptidase inhibitor, clade a, member 8), Nr2e3 - nuclear receptor subfamily 2, group e, member 3, Ascl1 - achaete-scute complex homolog 1 (drosophila), Neurod2 - neurogenic differentiation 2, Akt1 - thymoma viral proto-oncogene 1, Wnt4 - wingless-related mmtv integration site…
GO:0008217	regulation of blood pressure	0.000543	0.0342	2.35	12961	100	1324	24	[Edn2 - endothelin 2, Npy - neuropeptide y, Rasl10b - ras-like, family 10, member b, Nedd4l - neural precursor cell expressed, developmentally down-regulated gene 4-like, Npr3 - natriuretic peptide receptor 3, Nppa - natriuretic peptide type a, Ednrb - endothelin receptor type b, Edn3 - endothelin 3, Npy1r - neuropeptide y receptor y1, Crhr2 - corticotropin releasing hormone receptor 2, Agt - ang…
GO:0007214	gamma-aminobutyric acid signaling pathway	0.000561	0.0352	5.68	12961	17	939	7	[Gabrb3 - gamma-aminobutyric acid (gaba) a receptor, subunit beta 3, Cacnb4 - calcium channel, voltage-dependent, beta 4 subunit, Plcl2 - phospholipase c-like 2, Plcl1 - phospholipase c-like 1, Gabbr2 - gamma-aminobutyric acid (gaba) b receptor, 2, Gabra1 - gamma-aminobutyric acid (gaba) a receptor, subunit alpha 1, Gabrg2 - gamma-aminobutyric acid (gaba) a receptor, subunit gamma 2]
GO:0051971	positive regulation of transmission of nerve impulse	0.000571	0.0356	9.83	12961	5	1055	4	[Hcrt - hypocretin, Tnr - tenascin r, Cartpt - cart prepropeptide, Il6 - interleukin 6]
GO:0051969	regulation of transmission of nerve impulse	0.000575	0.0357	7.68	12961	8	1055	5	[Hcrt - hypocretin, Agt - angiotensinogen (serpin peptidase inhibitor, clade a, member 8), Tnr - tenascin r, Cartpt - cart prepropeptide, Il6 - interleukin 6]
GO:0006955	immune response	0.000605	0.0374	1.82	12961	270	1107	42	[Jak2 - janus kinase 2, Oasl1 - 2'-5' oligoadenylate synthetase-like 1, Jag1 - jagged 1, Mr1 - major histocompatibility complex, class i-related, Gpr30 - g protein-coupled receptor 30, Tmem173 - transmembrane protein 173, Tnfsf4 - tumor necrosis factor (ligand) superfamily, member 4, March1 - membrane-associated ring finger (c3hc4) 1, C8g - complement component 8, gamma polypeptide, Tril - tlr4 i…
GO:0007213	G-protein coupled acetylcholine receptor signaling pathway	0.00061	0.0374	7.17	12961	7	1291	5	[Chrm3 - cholinergic receptor, muscarinic 3, cardiac, Plcb1 - phospholipase c, beta 1, Cdk5r1 - cyclin-dependent kinase 5, regulatory subunit 1 (p35), Chrm1 - cholinergic receptor, muscarinic 1, cns, Chrm2 - cholinergic receptor, muscarinic 2, cardiac]
GO:0072014	proximal tubule development	0.000617	0.0377	1620.12	12961	1	8	1	[Aqp11 - aquaporin 11]
GO:0048388	endosomal lumen acidification	0.000617	0.0375	1620.12	12961	1	8	1	[Aqp11 - aquaporin 11]
GO:0040012	regulation of locomotion	0.00062	0.0375	2.43	12961	465	264	23	[Jak2 - janus kinase 2, Dlc1 - deleted in liver cancer 1, Dock10 - dedicator of cytokinesis 10, Chrm1 - cholinergic receptor, muscarinic 1, cns, Artn - artemin, Edn3 - endothelin 3, Agt - angiotensinogen (serpin peptidase inhibitor, clade a, member 8), Nr2e1 - nuclear receptor subfamily 2, group e, member 1, Padi2 - peptidyl arginine deiminase, type ii, Nkx6-1 - nk6 homeobox 1, Ptx3 - pentraxin r…
GO:1901698	response to nitrogen compound	0.000635	0.0382	1.65	12961	345	1324	58	[Jak2 - janus kinase 2, Gpam - glycerol-3-phosphate acyltransferase, mitochondrial, Chrnb4 - cholinergic receptor, nicotinic, beta polypeptide 4, Crhbp - corticotropin releasing hormone binding protein, Jag1 - jagged 1, Crhr1 - corticotropin releasing hormone receptor 1, Crhr2 - corticotropin releasing hormone receptor 2, Drd1a - dopamine receptor d1a, Serpina3c - serine (or cysteine) peptidase i…
GO:0010243	response to organonitrogen compound	0.000654	0.0391	1.67	12961	316	1324	54	[Jak2 - janus kinase 2, Gpam - glycerol-3-phosphate acyltransferase, mitochondrial, Chrnb4 - cholinergic receptor, nicotinic, beta polypeptide 4, Crhbp - corticotropin releasing hormone binding protein, Jag1 - jagged 1, Crhr1 - corticotropin releasing hormone receptor 1, Crhr2 - corticotropin releasing hormone receptor 2, Drd1a - dopamine receptor d1a, Slc1a2 - solute carrier family 1 (glial high…
GO:1901016	regulation of potassium ion transmembrane transporter activity	0.000659	0.0392	5.23	12961	14	1240	7	[Casq2 - calsequestrin 2, Prkg1 - protein kinase, cgmp-dependent, type i, Nedd4l - neural precursor cell expressed, developmentally down-regulated gene 4-like, Akap7 - a kinase (prka) anchor protein 7, Kcne2 - potassium voltage-gated channel, isk-related subfamily, gene 2, Kcnab1 - potassium voltage-gated channel, shaker-related subfamily, beta member 1, Cacna1d - calcium channel, voltage-depende…
GO:0015889	cobalamin transport	0.000688	0.0407	50.63	12961	2	256	2	[Amn - amnionless, Cubn - cubilin (intrinsic factor-cobalamin receptor)]
GO:0042694	muscle cell fate specification	0.000694	0.0409	1440.11	12961	1	9	1	[Myl2 - myosin, light polypeptide 2, regulatory, cardiac, slow]
GO:0055078	sodium ion homeostasis	0.000716	0.042	24.55	12961	9	176	3	[Scn7a - sodium channel, voltage-gated, type vii, alpha, Agt - angiotensinogen (serpin peptidase inhibitor, clade a, member 8), Upk3a - uroplakin 3a]
GO:0090277	positive regulation of peptide hormone secretion	0.000728	0.0424	3.62	12961	56	767	12	[Cckar - cholecystokinin a receptor, Jak2 - janus kinase 2, Pax6 - paired box gene 6, Nkx6-1 - nk6 homeobox 1, Myrip - myosin viia and rab interacting protein, Rasl10b - ras-like, family 10, member b, Ghrh - growth hormone releasing hormone, Rbp4 - retinol binding protein 4, plasma, C2cd2l - c2 calcium-dependent domain containing 2-like, Bglap2 - bone gamma-carboxyglutamate protein 2, Gipr - gast…
GO:0021530	spinal cord oligodendrocyte cell fate specification	0.000753	0.0437	15.41	12961	3	841	3	[Ascl1 - achaete-scute complex homolog 1 (drosophila), Nkx2-2 - nk2 homeobox 2, Olig2 - oligodendrocyte transcription factor 2]
GO:0021529	spinal cord oligodendrocyte cell differentiation	0.000753	0.0435	15.41	12961	3	841	3	[Ascl1 - achaete-scute complex homolog 1 (drosophila), Nkx2-2 - nk2 homeobox 2, Olig2 - oligodendrocyte transcription factor 2]
GO:0009887	organ morphogenesis	0.000796	0.0457	1.86	12961	329	825	39	[Jag1 - jagged 1, Tcf21 - transcription factor 21, Wnt1 - wingless-related mmtv integration site 1, Cyp26b1 - cytochrome p450, family 26, subfamily b, polypeptide 1, Lhx9 - lim homeobox protein 9, Myl2 - myosin, light polypeptide 2, regulatory, cardiac, slow, Mmp14 - matrix metallopeptidase 14 (membrane-inserted), Dlx1 - distal-less homeobox 1, Nkx2-3 - nk2 homeobox 3, Bmp2 - bone morphogenetic p…
GO:0042221	response to chemical	0.000812	0.0464	1.3	12961	1412	1283	182	[Vav3 - vav 3 oncogene, Chrnb4 - cholinergic receptor, nicotinic, beta polypeptide 4, Areg - amphiregulin, Rorc - rar-related orphan receptor gamma, Ntrk2 - neurotrophic tyrosine kinase, receptor, type 2, Slc12a5 - solute carrier family 12, member 5, Drd1a - dopamine receptor d1a, Slc1a2 - solute carrier family 1 (glial high affinity glutamate transporter), member 2, Slc22a8 - solute carrier fami…
GO:0035136	forelimb morphogenesis	0.000814	0.0463	4.54	12961	38	676	9	[Osr1 - odd-skipped related 1 (drosophila), Osr2 - odd-skipped related 2, Zbtb16 - zinc finger and btb domain containing 16, Tfap2b - transcription factor ap-2 beta, En1 - engrailed 1, Rdh10 - retinol dehydrogenase 10 (all-trans), Tbx5 - t-box 5, Alx3 - aristaless-like homeobox 3, Runx2 - runt related transcription factor 2]
GO:0007202	activation of phospholipase C activity	0.000822	0.0465	82.29	12961	7	45	2	[Dlc1 - deleted in liver cancer 1, Agt - angiotensinogen (serpin peptidase inhibitor, clade a, member 8)]
GO:0048518	positive regulation of biological process	0.000828	0.0466	1.24	12961	3004	867	249	[Camk2a - calcium/calmodulin-dependent protein kinase ii alpha, Npas3 - neuronal pas domain protein 3, Vav3 - vav 3 oncogene, Ikzf2 - ikaros family zinc finger 2, Mr1 - major histocompatibility complex, class i-related, Rorc - rar-related orphan receptor gamma, Ascl1 - achaete-scute complex homolog 1 (drosophila), Cyp26b1 - cytochrome p450, family 26, subfamily b, polypeptide 1, Lman1 - lectin, m…
GO:0050806	positive regulation of synaptic transmission	0.000836	0.0469	2.64	12961	67	1320	18	[Syde1 - synapse defective 1, rho gtpase, homolog 1 (c. elegans), Crhr1 - corticotropin releasing hormone receptor 1, Crhr2 - corticotropin releasing hormone receptor 2, Snap25 - synaptosomal-associated protein 25, Lgi1 - leucine-rich repeat lgi family, member 1, Ntrk2 - neurotrophic tyrosine kinase, receptor, type 2, Nr2e1 - nuclear receptor subfamily 2, group e, member 1, Drd1a - dopamine recep…
GO:0010628	positive regulation of gene expression	0.000844	0.0471	1.46	12961	1013	860	98	[Npas3 - neuronal pas domain protein 3, Ikzf2 - ikaros family zinc finger 2, Pitx3 - paired-like homeodomain transcription factor 3, Ascl1 - achaete-scute complex homolog 1 (drosophila), Cyp26b1 - cytochrome p450, family 26, subfamily b, polypeptide 1, Tox2 - tox high mobility group box family member 2, Sost - sclerostin, Ucn - urocortin, Maml3 - mastermind like 3 (drosophila), Nr5a1 - nuclear re…
GO:0006875	cellular metal ion homeostasis	0.000847	0.047	1.86	12961	236	1091	37	[Jak2 - janus kinase 2, Ednrb - endothelin receptor type b, Crhr1 - corticotropin releasing hormone receptor 1, Gpr12 - g-protein coupled receptor 12, Gpr30 - g protein-coupled receptor 30, Tfrc - transferrin receptor, Hcrt - hypocretin, Inpp4b - inositol polyphosphate-4-phosphatase, type ii, Agt - angiotensinogen (serpin peptidase inhibitor, clade a, member 8), Gpr3 - g-protein coupled receptor …
GO:0072162	metanephric mesenchymal cell differentiation	0.000876	0.0484	14.37	12961	3	902	3	[Osr1 - odd-skipped related 1 (drosophila), Wnt4 - wingless-related mmtv integration site 4, Tcf21 - transcription factor 21]
GO:0009891	positive regulation of biosynthetic process	0.000907	0.0499	1.43	12961	1141	860	108	[Npas3 - neuronal pas domain protein 3, Ikzf2 - ikaros family zinc finger 2, Areg - amphiregulin, Pitx3 - paired-like homeodomain transcription factor 3, Ascl1 - achaete-scute complex homolog 1 (drosophila), Tox2 - tox high mobility group box family member 2, Sost - sclerostin, Prkcq - protein kinase c, theta, Ucn - urocortin, Maml3 - mastermind like 3 (drosophila), Nr5a1 - nuclear receptor subfa…
GO:0009605	response to external stimulus	0.00091	0.0498	1.6	12961	622	848	65	[Jak2 - janus kinase 2, Gpam - glycerol-3-phosphate acyltransferase, mitochondrial, Npas3 - neuronal pas domain protein 3, Scg2 - secretogranin ii, Vav3 - vav 3 oncogene, Mr1 - major histocompatibility complex, class i-related, Ascl1 - achaete-scute complex homolog 1 (drosophila), Sirt2 - sirtuin 2, Slc1a2 - solute carrier family 1 (glial high affinity glutamate transporter), member 2, Akt1 - thy…
GO:2001012	mesenchymal cell differentiation involved in renal system development	0.000916	0.0499	8.68	12961	5	1195	4	[Osr1 - odd-skipped related 1 (drosophila), Wnt4 - wingless-related mmtv integration site 4, Tcf21 - transcription factor 21, Six2 - sine oculis-related homeobox 2]
GO:0072161	mesenchymal cell differentiation involved in kidney development	0.000916	0.0496	8.68	12961	5	1195	4	[Osr1 - odd-skipped related 1 (drosophila), Wnt4 - wingless-related mmtv integration site 4, Tcf21 - transcription factor 21, Six2 - sine oculis-related homeobox 2]

## Sheet: Day0-Day14_GOFUNCTION.xls
GO Term	Description	P-value	FDR q-value	Enrichment	N	B	n	b	Genes
GO:0022838	substrate-specific channel activity	4.09e-13	1.71e-09	2.83	12961	255	1095	61	[Chrnb4 - cholinergic receptor, nicotinic, beta polypeptide 4, Gria1 - glutamate receptor, ionotropic, ampa1 (alpha 1), Kcnd3 - potassium voltage-gated channel, shal-related family, member 3, Asic2 - acid-sensing (proton-gated) ion channel 2, Kcnv2 - potassium channel, subfamily v, member 2, Aqp1 - aquaporin 1, Kcnab1 - potassium voltage-gated channel, shaker-related subfamily, beta member 1, Cac…
GO:0005216	ion channel activity	5.45e-13	1.14e-09	2.84	12961	250	1095	60	[Chrnb4 - cholinergic receptor, nicotinic, beta polypeptide 4, Gria1 - glutamate receptor, ionotropic, ampa1 (alpha 1), Kcnd3 - potassium voltage-gated channel, shal-related family, member 3, Asic2 - acid-sensing (proton-gated) ion channel 2, Kcnv2 - potassium channel, subfamily v, member 2, Aqp1 - aquaporin 1, Kcnab1 - potassium voltage-gated channel, shaker-related subfamily, beta member 1, Cac…
GO:0015075	ion transmembrane transporter activity	9.27e-13	1.3e-09	2.17	12961	510	1162	99	[Chrnb4 - cholinergic receptor, nicotinic, beta polypeptide 4, Slc7a14 - solute carrier family 7 (cationic amino acid transporter, y+ system), member 14, Slc7a10 - solute carrier family 7 (cationic amino acid transporter, y+ system), member 10, Slc12a5 - solute carrier family 12, member 5, Slc22a8 - solute carrier family 22 (organic anion transporter), member 8, Slc4a8 - solute carrier family 4 (…
GO:0022803	passive transmembrane transporter activity	3.12e-12	3.27e-09	2.71	12961	266	1095	61	[Chrnb4 - cholinergic receptor, nicotinic, beta polypeptide 4, Gria1 - glutamate receptor, ionotropic, ampa1 (alpha 1), Kcnd3 - potassium voltage-gated channel, shal-related family, member 3, Asic2 - acid-sensing (proton-gated) ion channel 2, Kcnv2 - potassium channel, subfamily v, member 2, Aqp1 - aquaporin 1, Kcnab1 - potassium voltage-gated channel, shaker-related subfamily, beta member 1, Cac…
GO:0015267	channel activity	3.12e-12	2.62e-09	2.71	12961	266	1095	61	[Chrnb4 - cholinergic receptor, nicotinic, beta polypeptide 4, Gria1 - glutamate receptor, ionotropic, ampa1 (alpha 1), Kcnd3 - potassium voltage-gated channel, shal-related family, member 3, Asic2 - acid-sensing (proton-gated) ion channel 2, Kcnv2 - potassium channel, subfamily v, member 2, Aqp1 - aquaporin 1, Kcnab1 - potassium voltage-gated channel, shaker-related subfamily, beta member 1, Cac…
GO:0022836	gated channel activity	4.48e-12	3.13e-09	2.88	12961	210	1159	54	[Chrnb4 - cholinergic receptor, nicotinic, beta polypeptide 4, Gria1 - glutamate receptor, ionotropic, ampa1 (alpha 1), Kcnd3 - potassium voltage-gated channel, shal-related family, member 3, Asic2 - acid-sensing (proton-gated) ion channel 2, Kcnv2 - potassium channel, subfamily v, member 2, Aqp1 - aquaporin 1, Kcnab1 - potassium voltage-gated channel, shaker-related subfamily, beta member 1, Cac…
GO:0005261	cation channel activity	4.66e-12	2.79e-09	2.8	12961	192	1324	55	[Chrnb4 - cholinergic receptor, nicotinic, beta polypeptide 4, Asic3 - acid-sensing (proton-gated) ion channel 3, Kcnd3 - potassium voltage-gated channel, shal-related family, member 3, Kcnv2 - potassium channel, subfamily v, member 2, Asic2 - acid-sensing (proton-gated) ion channel 2, Aqp1 - aquaporin 1, Kcnab1 - potassium voltage-gated channel, shaker-related subfamily, beta member 1, Cacng3 - …
GO:0022857	transmembrane transporter activity	5.28e-12	2.77e-09	2.01	12961	601	1178	110	[Chrnb4 - cholinergic receptor, nicotinic, beta polypeptide 4, Slc7a14 - solute carrier family 7 (cationic amino acid transporter, y+ system), member 14, Slc7a10 - solute carrier family 7 (cationic amino acid transporter, y+ system), member 10, Slc12a5 - solute carrier family 12, member 5, Slc22a8 - solute carrier family 22 (organic anion transporter), member 8, Slc4a8 - solute carrier family 4 (…
GO:0022891	substrate-specific transmembrane transporter activity	6.96e-12	3.24e-09	2.07	12961	542	1178	102	[Chrnb4 - cholinergic receptor, nicotinic, beta polypeptide 4, Slc7a14 - solute carrier family 7 (cationic amino acid transporter, y+ system), member 14, Slc7a10 - solute carrier family 7 (cationic amino acid transporter, y+ system), member 10, Slc12a5 - solute carrier family 12, member 5, Slc22a8 - solute carrier family 22 (organic anion transporter), member 8, Slc4a8 - solute carrier family 4 (…
GO:0005215	transporter activity	4.54e-11	1.9e-08	1.89	12961	751	1095	120	[Chrnb4 - cholinergic receptor, nicotinic, beta polypeptide 4, Slc7a14 - solute carrier family 7 (cationic amino acid transporter, y+ system), member 14, Slc7a10 - solute carrier family 7 (cationic amino acid transporter, y+ system), member 10, Slc12a5 - solute carrier family 12, member 5, Slc4a8 - solute carrier family 4 (anion exchanger), member 8, Slc1a2 - solute carrier family 1 (glial high a…
GO:0046873	metal ion transmembrane transporter activity	1.26e-10	4.79e-08	2.59	12961	260	1095	57	[Tfrc - transferrin receptor, Slc1a2 - solute carrier family 1 (glial high affinity glutamate transporter), member 2, Kcnd3 - potassium voltage-gated channel, shal-related family, member 3, Atp13a4 - atpase type 13a4, Asic2 - acid-sensing (proton-gated) ion channel 2, Kcnv2 - potassium channel, subfamily v, member 2, Slc24a5 - solute carrier family 24, member 5, Aqp1 - aquaporin 1, Kcnab1 - potas…
GO:0022843	voltage-gated cation channel activity	1.79e-10	6.27e-08	3.73	12961	99	1159	33	[Snap25 - synaptosomal-associated protein 25, Kcnd3 - potassium voltage-gated channel, shal-related family, member 3, AI118078 - expressed sequence ai118078, Kcnv2 - potassium channel, subfamily v, member 2, Asic2 - acid-sensing (proton-gated) ion channel 2, Kcnh5 - potassium voltage-gated channel, subfamily h (eag-related), member 5, Kcne2 - potassium voltage-gated channel, isk-related subfamily…
GO:0022892	substrate-specific transporter activity	3.11e-10	1e-07	1.94	12961	627	1095	103	[Chrnb4 - cholinergic receptor, nicotinic, beta polypeptide 4, Slc7a14 - solute carrier family 7 (cationic amino acid transporter, y+ system), member 14, Slc7a10 - solute carrier family 7 (cationic amino acid transporter, y+ system), member 10, Slc12a5 - solute carrier family 12, member 5, Slc22a8 - solute carrier family 22 (organic anion transporter), member 8, Slc1a2 - solute carrier family 1 (…
GO:0022832	voltage-gated channel activity	4.59e-10	1.37e-07	3.34	12961	124	1159	37	[Snap25 - synaptosomal-associated protein 25, AI118078 - expressed sequence ai118078, Kcnd3 - potassium voltage-gated channel, shal-related family, member 3, Asic2 - acid-sensing (proton-gated) ion channel 2, Kcnv2 - potassium channel, subfamily v, member 2, Kcnh5 - potassium voltage-gated channel, subfamily h (eag-related), member 5, Kcne2 - potassium voltage-gated channel, isk-related subfamily…
GO:0005244	voltage-gated ion channel activity	4.59e-10	1.28e-07	3.34	12961	124	1159	37	[Snap25 - synaptosomal-associated protein 25, AI118078 - expressed sequence ai118078, Kcnd3 - potassium voltage-gated channel, shal-related family, member 3, Asic2 - acid-sensing (proton-gated) ion channel 2, Kcnv2 - potassium channel, subfamily v, member 2, Kcnh5 - potassium voltage-gated channel, subfamily h (eag-related), member 5, Kcne2 - potassium voltage-gated channel, isk-related subfamily…
GO:0008324	cation transmembrane transporter activity	1.52e-09	3.98e-07	2.13	12961	398	1162	76	[Chrnb4 - cholinergic receptor, nicotinic, beta polypeptide 4, Tfrc - transferrin receptor, Slc12a5 - solute carrier family 12, member 5, Slc1a2 - solute carrier family 1 (glial high affinity glutamate transporter), member 2, Slc22a8 - solute carrier family 22 (organic anion transporter), member 8, Kcnd3 - potassium voltage-gated channel, shal-related family, member 3, Atp13a4 - atpase type 13a4,…
GO:0022890	inorganic cation transmembrane transporter activity	2.68e-09	6.61e-07	2.32	12961	317	1095	62	[Tfrc - transferrin receptor, Slc12a5 - solute carrier family 12, member 5, Slc1a2 - solute carrier family 1 (glial high affinity glutamate transporter), member 2, Kcnd3 - potassium voltage-gated channel, shal-related family, member 3, Atp13a4 - atpase type 13a4, Asic2 - acid-sensing (proton-gated) ion channel 2, Kcnv2 - potassium channel, subfamily v, member 2, Slc24a5 - solute carrier family 24…
GO:0004872	receptor activity	3.96e-09	9.21e-07	1.81	12961	595	1324	110	[Chrnb4 - cholinergic receptor, nicotinic, beta polypeptide 4, Rorc - rar-related orphan receptor gamma, Ntrk2 - neurotrophic tyrosine kinase, receptor, type 2, Ppapdc3 - phosphatidic acid phosphatase type 2 domain containing 3, Slamf9 - slam family member 9, Drd1a - dopamine receptor d1a, Nlgn1 - neuroligin 1, Nr2f2 - nuclear receptor subfamily 2, group f, member 2, Chrm3 - cholinergic receptor,…
GO:0038023	signaling receptor activity	1.05e-08	2.31e-06	1.88	12961	483	1324	93	[Chrnb4 - cholinergic receptor, nicotinic, beta polypeptide 4, Gpr162 - g protein-coupled receptor 162, Crhr1 - corticotropin releasing hormone receptor 1, Gpr12 - g-protein coupled receptor 12, Crhr2 - corticotropin releasing hormone receptor 2, Gpr85 - g protein-coupled receptor 85, Rorc - rar-related orphan receptor gamma, Gpr3 - g-protein coupled receptor 3, Nr2e3 - nuclear receptor subfamily…
GO:0005179	hormone activity	1.09e-08	2.28e-06	4.16	12961	56	1281	23	[Edn2 - endothelin 2, Npy - neuropeptide y, Nppa - natriuretic peptide type a, Ghrh - growth hormone releasing hormone, Crhr2 - corticotropin releasing hormone receptor 2, Edn3 - endothelin 3, Hcrt - hypocretin, Agt - angiotensinogen (serpin peptidase inhibitor, clade a, member 8), Iapp - islet amyloid polypeptide, Prl8a9 - prolactin family8, subfamily a, member 9, Cort - cortistatin, Prl2a1 - pr…
GO:0004930	G-protein coupled receptor activity	1.96e-08	3.91e-06	2.59	12961	194	1133	44	[Ednrb - endothelin receptor type b, Gpr162 - g protein-coupled receptor 162, Rorb - rar-related orphan receptor beta, Gpr12 - g-protein coupled receptor 12, Crhr1 - corticotropin releasing hormone receptor 1, Crhr2 - corticotropin releasing hormone receptor 2, Gpr30 - g protein-coupled receptor 30, Gpr85 - g protein-coupled receptor 85, Gpr158 - g protein-coupled receptor 158, Gpr3 - g-protein c…
GO:0015079	potassium ion transmembrane transporter activity	5.15e-08	9.82e-06	3.45	12961	96	1095	28	[Kcnn2 - potassium intermediate/small conductance calcium-activated channel, subfamily n, member 2, Kcnk10 - potassium channel, subfamily k, member 10, Snap25 - synaptosomal-associated protein 25, Kcnd3 - potassium voltage-gated channel, shal-related family, member 3, Kcnv2 - potassium channel, subfamily v, member 2, Slc24a5 - solute carrier family 24, member 5, Aqp1 - aquaporin 1, Kcnh5 - potass…
GO:0022834	ligand-gated channel activity	6.08e-08	1.11e-05	3.19	12961	92	1324	30	[Chrnb4 - cholinergic receptor, nicotinic, beta polypeptide 4, Asic3 - acid-sensing (proton-gated) ion channel 3, P2rx5 - purinergic receptor p2x, ligand-gated ion channel, 5, Gabrg2 - gamma-aminobutyric acid (gaba) a receptor, subunit gamma 2, Gria1 - glutamate receptor, ionotropic, ampa1 (alpha 1), Gabrb3 - gamma-aminobutyric acid (gaba) a receptor, subunit beta 3, Asic2 - acid-sensing (proton-…
GO:0015276	ligand-gated ion channel activity	6.08e-08	1.06e-05	3.19	12961	92	1324	30	[Chrnb4 - cholinergic receptor, nicotinic, beta polypeptide 4, Asic3 - acid-sensing (proton-gated) ion channel 3, P2rx5 - purinergic receptor p2x, ligand-gated ion channel, 5, Gabrg2 - gamma-aminobutyric acid (gaba) a receptor, subunit gamma 2, Gria1 - glutamate receptor, ionotropic, ampa1 (alpha 1), Gabrb3 - gamma-aminobutyric acid (gaba) a receptor, subunit beta 3, Asic2 - acid-sensing (proton-…
GO:0005267	potassium channel activity	6.61e-08	1.11e-05	3.7	12961	80	1095	25	[Kcnn2 - potassium intermediate/small conductance calcium-activated channel, subfamily n, member 2, Kcnk10 - potassium channel, subfamily k, member 10, Snap25 - synaptosomal-associated protein 25, Kcnd3 - potassium voltage-gated channel, shal-related family, member 3, Kcnv2 - potassium channel, subfamily v, member 2, Aqp1 - aquaporin 1, Kcnh5 - potassium voltage-gated channel, subfamily h (eag-re…
GO:0004888	transmembrane signaling receptor activity	1.86e-07	3e-05	1.88	12961	411	1324	79	[Chrnb4 - cholinergic receptor, nicotinic, beta polypeptide 4, Gpr162 - g protein-coupled receptor 162, Gpr12 - g-protein coupled receptor 12, Crhr1 - corticotropin releasing hormone receptor 1, Crhr2 - corticotropin releasing hormone receptor 2, Gpr85 - g protein-coupled receptor 85, Gpr3 - g-protein coupled receptor 3, Ntrk2 - neurotrophic tyrosine kinase, receptor, type 2, Ppapdc3 - phosphatid…
GO:0015077	monovalent inorganic cation transmembrane transporter activity	2.28e-07	3.54e-05	2.44	12961	209	1095	43	[Kcnn2 - potassium intermediate/small conductance calcium-activated channel, subfamily n, member 2, Slc32a1 - solute carrier family 32 (gaba vesicular transporter), member 1, Kcnk10 - potassium channel, subfamily k, member 10, Asic4 - acid-sensing (proton-gated) ion channel family member 4, Snap25 - synaptosomal-associated protein 25, Slc6a9 - solute carrier family 6 (neurotransmitter transporter…
GO:0017046	peptide hormone binding	2.38e-07	3.57e-05	7.97	12961	24	745	11	[Inhba - inhibin beta-a, Npr3 - natriuretic peptide receptor 3, Ednrb - endothelin receptor type b, Prlr - prolactin receptor, Crhbp - corticotropin releasing hormone binding protein, Crhr1 - corticotropin releasing hormone receptor 1, Hcrtr1 - hypocretin (orexin) receptor 1, Oxtr - oxytocin receptor, Igf1r - insulin-like growth factor i receptor, C2cd2l - c2 calcium-dependent domain containing 2…
GO:0042562	hormone binding	6.77e-07	9.78e-05	4.45	12961	45	1100	17	[Thrb - thyroid hormone receptor beta, Thra - thyroid hormone receptor alpha, Npr3 - natriuretic peptide receptor 3, Ednrb - endothelin receptor type b, Prlr - prolactin receptor, Crhbp - corticotropin releasing hormone binding protein, Crhr1 - corticotropin releasing hormone receptor 1, Gpr30 - g protein-coupled receptor 30, Crhr2 - corticotropin releasing hormone receptor 2, C2cd2l - c2 calcium…
GO:0005249	voltage-gated potassium channel activity	3.5e-06	0.00049	3.87	12961	55	1095	18	[Kcnc3 - potassium voltage gated channel, shaw-related subfamily, member 3, Snap25 - synaptosomal-associated protein 25, Kcnj2 - potassium inwardly-rectifying channel, subfamily j, member 2, Kcnd3 - potassium voltage-gated channel, shal-related family, member 3, Kcnj8 - potassium inwardly-rectifying channel, subfamily j, member 8, Kcnj6 - potassium inwardly-rectifying channel, subfamily j, member…
GO:0005230	extracellular ligand-gated ion channel activity	7.35e-06	0.000994	3.6	12961	49	1324	18	[Chrnb4 - cholinergic receptor, nicotinic, beta polypeptide 4, Grin3a - glutamate receptor ionotropic, nmda3a, Glra3 - glycine receptor, alpha 3 subunit, P2rx5 - purinergic receptor p2x, ligand-gated ion channel, 5, Gabrg2 - gamma-aminobutyric acid (gaba) a receptor, subunit gamma 2, Gria1 - glutamate receptor, ionotropic, ampa1 (alpha 1), Chrnb3 - cholinergic receptor, nicotinic, beta polypeptid…
GO:0004871	signal transducer activity	9.2e-06	0.00121	1.58	12961	670	1324	108	[Npas3 - neuronal pas domain protein 3, Chrnb4 - cholinergic receptor, nicotinic, beta polypeptide 4, Rorc - rar-related orphan receptor gamma, Ntrk2 - neurotrophic tyrosine kinase, receptor, type 2, Ppapdc3 - phosphatidic acid phosphatase type 2 domain containing 3, Drd1a - dopamine receptor d1a, Nr2f2 - nuclear receptor subfamily 2, group f, member 2, Chrm3 - cholinergic receptor, muscarinic 3,…
GO:0060089	molecular transducer activity	9.2e-06	0.00117	1.58	12961	670	1324	108	[Npas3 - neuronal pas domain protein 3, Chrnb4 - cholinergic receptor, nicotinic, beta polypeptide 4, Rorc - rar-related orphan receptor gamma, Ntrk2 - neurotrophic tyrosine kinase, receptor, type 2, Ppapdc3 - phosphatidic acid phosphatase type 2 domain containing 3, Drd1a - dopamine receptor d1a, Nr2f2 - nuclear receptor subfamily 2, group f, member 2, Chrm3 - cholinergic receptor, muscarinic 3,…
GO:0008509	anion transmembrane transporter activity	2.32e-05	0.00286	2.42	12961	149	1079	30	[Slc32a1 - solute carrier family 32 (gaba vesicular transporter), member 1, Slc7a14 - solute carrier family 7 (cationic amino acid transporter, y+ system), member 14, Slc7a10 - solute carrier family 7 (cationic amino acid transporter, y+ system), member 10, Slc6a9 - solute carrier family 6 (neurotransmitter transporter, glycine), member 9, Slc12a5 - solute carrier family 12, member 5, Gabrg2 - ga…
GO:0016917	GABA receptor activity	3.16e-05	0.00378	8.54	12961	14	759	7	[Gabrb3 - gamma-aminobutyric acid (gaba) a receptor, subunit beta 3, Gabbr2 - gamma-aminobutyric acid (gaba) b receptor, 2, Gabrb1 - gamma-aminobutyric acid (gaba) a receptor, subunit beta 1, Gabrb2 - gamma-aminobutyric acid (gaba) a receptor, subunit beta 2, Gabra1 - gamma-aminobutyric acid (gaba) a receptor, subunit alpha 1, Gpr156 - g protein-coupled receptor 156, Gabrg2 - gamma-aminobutyric a…
GO:0003707	steroid hormone receptor activity	3.85e-05	0.00448	5.32	12961	45	595	11	[Thrb - thyroid hormone receptor beta, Thra - thyroid hormone receptor alpha, Olfr78 - olfactory receptor 78, Esr1 - estrogen receptor 1 (alpha), Nr5a1 - nuclear receptor subfamily 5, group a, member 1, Rorc - rar-related orphan receptor gamma, Nr2e3 - nuclear receptor subfamily 2, group e, member 3, Rarb - retinoic acid receptor, beta, Rxra - retinoid x receptor alpha, Nr2e1 - nuclear receptor s…
GO:0015085	calcium ion transmembrane transporter activity	0.00011	0.0125	3.03	12961	83	980	19	[Ryr3 - ryanodine receptor 3, Grin3a - glutamate receptor ionotropic, nmda3a, Trpc7 - transient receptor potential cation channel, subfamily c, member 7, Trpv2 - transient receptor potential cation channel, subfamily v, member 2, Cacna1c - calcium channel, voltage-dependent, l type, alpha 1c subunit, Cacna1d - calcium channel, voltage-dependent, l type, alpha 1d subunit, AI118078 - expressed sequ…
GO:0000981	sequence-specific DNA binding RNA polymerase II transcription factor activity	0.00015	0.0165	1.84	12961	308	1121	49	[Nfatc2 - nuclear factor of activated t cells, cytoplasmic, calcineurin dependent 2, Nfe2l2 - nuclear factor, erythroid derived 2, like 2, Mitf - microphthalmia-associated transcription factor, Rorc - rar-related orphan receptor gamma, Nr2e3 - nuclear receptor subfamily 2, group e, member 3, Pou3f3 - pou domain, class 3, transcription factor 3, Nr2e1 - nuclear receptor subfamily 2, group e, membe…
GO:0004879	ligand-activated sequence-specific DNA binding RNA polymerase II transcription factor activity	0.000164	0.0176	3.96	12961	35	1121	12	[Thrb - thyroid hormone receptor beta, Thra - thyroid hormone receptor alpha, Esr1 - estrogen receptor 1 (alpha), Rorb - rar-related orphan receptor beta, Nr2f2 - nuclear receptor subfamily 2, group f, member 2, Gpr30 - g protein-coupled receptor 30, Rorc - rar-related orphan receptor gamma, Nr2e3 - nuclear receptor subfamily 2, group e, member 3, Rarb - retinoic acid receptor, beta, 0610031J06Ri…
GO:0098531	direct ligand regulated sequence-specific DNA binding transcription factor activity	0.000164	0.0172	3.96	12961	35	1121	12	[Thrb - thyroid hormone receptor beta, Thra - thyroid hormone receptor alpha, Esr1 - estrogen receptor 1 (alpha), Rorb - rar-related orphan receptor beta, Nr2f2 - nuclear receptor subfamily 2, group f, member 2, Gpr30 - g protein-coupled receptor 30, Rorc - rar-related orphan receptor gamma, Nr2e3 - nuclear receptor subfamily 2, group e, member 3, Rarb - retinoic acid receptor, beta, 0610031J06Ri…
GO:0030551	cyclic nucleotide binding	0.000227	0.0232	4.38	12961	24	1232	10	[Pde4b - phosphodiesterase 4b, camp specific, Pde3a - phosphodiesterase 3a, cgmp inhibited, Prkg2 - protein kinase, cgmp-dependent, type ii, Prkg1 - protein kinase, cgmp-dependent, type i, Rapgef4 - rap guanine nucleotide exchange factor (gef) 4, Pde5a - phosphodiesterase 5a, cgmp-specific, Tmem173 - transmembrane protein 173, Pde10a - phosphodiesterase 10a, Pde1a - phosphodiesterase 1a, calmodul…
GO:0043565	sequence-specific DNA binding	0.000241	0.0241	1.61	12961	579	1030	74	[Nfatc2 - nuclear factor of activated t cells, cytoplasmic, calcineurin dependent 2, En1 - engrailed 1, Nfe2l2 - nuclear factor, erythroid derived 2, like 2, Mitf - microphthalmia-associated transcription factor, Ppargc1a - peroxisome proliferative activated receptor, gamma, coactivator 1 alpha, Pitx3 - paired-like homeodomain transcription factor 3, Rorc - rar-related orphan receptor gamma, Nr2e…
GO:0030553	cGMP binding	0.000289	0.0282	8.39	12961	7	1103	5	[Prkg2 - protein kinase, cgmp-dependent, type ii, Prkg1 - protein kinase, cgmp-dependent, type i, Pde5a - phosphodiesterase 5a, cgmp-specific, Pde10a - phosphodiesterase 10a, Pde1a - phosphodiesterase 1a, calmodulin-dependent]
GO:0005509	calcium ion binding	0.0003	0.0286	1.71	12961	399	1080	57	[Tll1 - tolloid-like, Jag1 - jagged 1, Efhd1 - ef hand domain containing 1, Mmp24 - matrix metallopeptidase 24, Mmp14 - matrix metallopeptidase 14 (membrane-inserted), Mmp13 - matrix metallopeptidase 13, Mmp10 - matrix metallopeptidase 10, Mmp12 - matrix metallopeptidase 12, Tbc1d9 - tbc1 domain family, member 9, Mctp1 - multiple c2 domains, transmembrane 1, C1rb - complement component 1, r subco…
GO:0005242	inward rectifier potassium channel activity	0.000311	0.029	5.92	12961	14	1095	7	[Kcnj8 - potassium inwardly-rectifying channel, subfamily j, member 8, Kcnj6 - potassium inwardly-rectifying channel, subfamily j, member 6, Kcnj5 - potassium inwardly-rectifying channel, subfamily j, member 5, Kcnh7 - potassium voltage-gated channel, subfamily h (eag-related), member 7, Kcnj9 - potassium inwardly-rectifying channel, subfamily j, member 9, Kcne2 - potassium voltage-gated channel,…
GO:0005231	excitatory extracellular ligand-gated ion channel activity	0.000327	0.0299	3.44	12961	37	1324	13	[Chrnb4 - cholinergic receptor, nicotinic, beta polypeptide 4, Grin3a - glutamate receptor ionotropic, nmda3a, Glra3 - glycine receptor, alpha 3 subunit, P2rx5 - purinergic receptor p2x, ligand-gated ion channel, 5, Gria1 - glutamate receptor, ionotropic, ampa1 (alpha 1), Chrnb3 - cholinergic receptor, nicotinic, beta polypeptide 3, Grid2 - glutamate receptor, ionotropic, delta 2, Grik1 - glutama…
GO:0052895	N1-acetylspermine:oxygen oxidoreductase (N1-acetylspermidine-forming) activity	0.000386	0.0344	2592.2	12961	1	5	1	[Smox - spermine oxidase]
GO:0052894	norspermine:oxygen oxidoreductase activity	0.000386	0.0337	2592.2	12961	1	5	1	[Smox - spermine oxidase]
GO:0005262	calcium channel activity	0.000418	0.0358	3.07	12961	69	980	16	[Ryr3 - ryanodine receptor 3, Grin3a - glutamate receptor ionotropic, nmda3a, Trpc7 - transient receptor potential cation channel, subfamily c, member 7, Trpv2 - transient receptor potential cation channel, subfamily v, member 2, Cacna1c - calcium channel, voltage-dependent, l type, alpha 1c subunit, Cacna1d - calcium channel, voltage-dependent, l type, alpha 1d subunit, AI118078 - expressed sequ…
GO:0002162	dystroglycan binding	0.000466	0.0391	23.14	12961	5	336	3	[Map2 - microtubule-associated protein 2, Agr2 - anterior gradient 2, Agr3 - anterior gradient 3]
GO:0001653	peptide receptor activity	0.000508	0.0418	3.06	12961	52	1220	15	[Npr3 - natriuretic peptide receptor 3, Ednrb - endothelin receptor type b, Crhr1 - corticotropin releasing hormone receptor 1, Crhr2 - corticotropin releasing hormone receptor 2, Npy1r - neuropeptide y receptor y1, Gpr139 - g protein-coupled receptor 139, Ramp1 - receptor (calcitonin) activity modifying protein 1, Cckar - cholecystokinin a receptor, Rgr - retinal g protein coupled receptor, Oxtr…
GO:0001228	RNA polymerase II transcription regulatory region sequence-specific DNA binding transcription factor activity involved in positive regulation of transcription	0.000521	0.042	2.46	12961	162	682	21	[Tfap2b - transcription factor ap-2 beta, Nfatc2 - nuclear factor of activated t cells, cytoplasmic, calcineurin dependent 2, Mitf - microphthalmia-associated transcription factor, Nfe2l2 - nuclear factor, erythroid derived 2, like 2, Mef2c - myocyte enhancer factor 2c, Tcf21 - transcription factor 21, Six6 - sine oculis-related homeobox 6, Onecut3 - one cut domain, family member 3, Foxf2 - forkh…
GO:0005102	receptor binding	0.000531	0.042	1.42	12961	890	1214	118	[Camk2a - calcium/calmodulin-dependent protein kinase ii alpha, Vav3 - vav 3 oncogene, Areg - amphiregulin, March1 - membrane-associated ring finger (c3hc4) 1, Drd1a - dopamine receptor d1a, Prkcb - protein kinase c, beta, C1qtnf4 - c1q and tumor necrosis factor related protein 4, Aqp1 - aquaporin 1, Trak1 - trafficking protein, kinesin binding 1, Ucn - urocortin, Artn - artemin, Pdgfc - platelet…
GO:0030594	neurotransmitter receptor activity	0.000584	0.0454	3.68	12961	30	1291	11	[Chrm3 - cholinergic receptor, muscarinic 3, cardiac, Chrm1 - cholinergic receptor, muscarinic 1, cns, Chrnb4 - cholinergic receptor, nicotinic, beta polypeptide 4, Npy1r - neuropeptide y receptor y1, Gpr139 - g protein-coupled receptor 139, Sstr2 - somatostatin receptor 2, Sstr1 - somatostatin receptor 1, Chrm2 - cholinergic receptor, muscarinic 2, cardiac, Drd1a - dopamine receptor d1a, Sstr3 -…
GO:0035173	histone kinase activity	0.000612	0.0467	29.55	12961	14	94	3	[Prkcb - protein kinase c, beta, Prkaa2 - protein kinase, amp-activated, alpha 2 catalytic subunit, Jak2 - janus kinase 2]
GO:0005234	extracellular-glutamate-gated ion channel activity	0.000741	0.0555	5.22	12961	15	1159	7	[Grid2 - glutamate receptor, ionotropic, delta 2, Grik1 - glutamate receptor, ionotropic, kainate 1, Grin1 - glutamate receptor, ionotropic, nmda1 (zeta 1), Grin3a - glutamate receptor ionotropic, nmda3a, Grin2d - glutamate receptor, ionotropic, nmda2d (epsilon 4), Grin2a - glutamate receptor, ionotropic, nmda2a (epsilon 1), Gria1 - glutamate receptor, ionotropic, ampa1 (alpha 1)]
GO:0008066	glutamate receptor activity	0.000801	0.0589	4.19	12961	24	1159	9	[Grid2 - glutamate receptor, ionotropic, delta 2, Grik1 - glutamate receptor, ionotropic, kainate 1, Grin1 - glutamate receptor, ionotropic, nmda1 (zeta 1), Grin3a - glutamate receptor ionotropic, nmda3a, Grm3 - glutamate receptor, metabotropic 3, Grin2d - glutamate receptor, ionotropic, nmda2d (epsilon 4), Grin2a - glutamate receptor, ionotropic, nmda2a (epsilon 1), Grm8 - glutamate receptor, me…
GO:0031702	type 1 angiotensin receptor binding	0.000914	0.0661	82.29	12961	9	35	2	[Jak2 - janus kinase 2, Agt - angiotensinogen (serpin peptidase inhibitor, clade a, member 8)]
GO:0004890	GABA-A receptor activity	0.000972	0.0691	7.76	12961	11	759	5	[Gabrb3 - gamma-aminobutyric acid (gaba) a receptor, subunit beta 3, Gabrb1 - gamma-aminobutyric acid (gaba) a receptor, subunit beta 1, Gabrb2 - gamma-aminobutyric acid (gaba) a receptor, subunit beta 2, Gabra1 - gamma-aminobutyric acid (gaba) a receptor, subunit alpha 1, Gabrg2 - gamma-aminobutyric acid (gaba) a receptor, subunit gamma 2]
GO:0008081	phosphoric diester hydrolase activity	0.000973	0.068	2.78	12961	59	1265	16	[Pde4b - phosphodiesterase 4b, camp specific, Plcl2 - phospholipase c-like 2, Pde7b - phosphodiesterase 7b, Plcxd1 - phosphatidylinositol-specific phospholipase c, x domain containing 1, Smpd3 - sphingomyelin phosphodiesterase 3, neutral, Plcb1 - phospholipase c, beta 1, Pde3a - phosphodiesterase 3a, cgmp inhibited, Pde5a - phosphodiesterase 5a, cgmp-specific, Plcl1 - phospholipase c-like 1, Pde1…

## Sheet: Day0-Day14_GOCOMPONENT.xls
GO Term	Description	P-value	FDR q-value	Enrichment	N	B	n	b	Genes
GO:0016021	integral component of membrane	3.89e-21	5.16e-18	1.51	12961	2990	1324	460	[Ptgfrn - prostaglandin f2 receptor negative regulator, Mr1 - major histocompatibility complex, class i-related, Slc12a5 - solute carrier family 12, member 5, Ppapdc3 - phosphatidic acid phosphatase type 2 domain containing 3, Lman1 - lectin, mannose-binding, 1, Asic2 - acid-sensing (proton-gated) ion channel 2, Faim2 - fas apoptotic inhibitory molecule 2, Synpr - synaptoporin, Dcc - deleted in c…
GO:0044425	membrane part	6.48e-19	4.3e-16	1.4	12961	3809	1324	546	[Ptgfrn - prostaglandin f2 receptor negative regulator, Mr1 - major histocompatibility complex, class i-related, Slc12a5 - solute carrier family 12, member 5, Ppapdc3 - phosphatidic acid phosphatase type 2 domain containing 3, Lman1 - lectin, mannose-binding, 1, Vwc2l - von willebrand factor c domain-containing protein 2-like, Asic2 - acid-sensing (proton-gated) ion channel 2, Faim2 - fas apoptot…
GO:0005886	plasma membrane	2.26e-18	9.99e-16	1.58	12961	2191	1324	354	[Camk2a - calcium/calmodulin-dependent protein kinase ii alpha, Vav3 - vav 3 oncogene, Mr1 - major histocompatibility complex, class i-related, Ntrk2 - neurotrophic tyrosine kinase, receptor, type 2, Diras1 - diras family, gtp-binding ras-like 1, Slc12a5 - solute carrier family 12, member 5, Fap - fibroblast activation protein, Syne2 - spectrin repeat containing, nuclear envelope 2, Slc22a8 - sol…
GO:0097458	neuron part	1.83e-17	6.06e-15	2.09	12961	833	1184	159	[Camk2a - calcium/calmodulin-dependent protein kinase ii alpha, Chrnb4 - cholinergic receptor, nicotinic, beta polypeptide 4, Dlgap2 - discs, large (drosophila) homolog-associated protein 2, Slc7a10 - solute carrier family 7 (cationic amino acid transporter, y+ system), member 10, Hepacam - hepatocyte cell adhesion molecule, Ascl1 - achaete-scute complex homolog 1 (drosophila), Sez6l2 - seizure r…
GO:0005576	extracellular region	7.3e-17	1.94e-14	1.98	12961	868	1323	175	[Emilin2 - elastin microfibril interfacer 2, Papln - papilin, proteoglycan-like sulfated glycoprotein, Fam20a - family with sequence similarity 20, member a, Timp4 - tissue inhibitor of metalloproteinase 4, Postn - periostin, osteoblast specific factor, Serpina3c - serine (or cysteine) peptidase inhibitor, clade a, member 3c, C1qtnf4 - c1q and tumor necrosis factor related protein 4, Vwc2l - von …
GO:0044459	plasma membrane part	7e-16	1.55e-13	1.78	12961	1196	1324	218	[Mr1 - major histocompatibility complex, class i-related, Ntrk2 - neurotrophic tyrosine kinase, receptor, type 2, Slc12a5 - solute carrier family 12, member 5, Syne2 - spectrin repeat containing, nuclear envelope 2, Slc22a8 - solute carrier family 22 (organic anion transporter), member 8, Vwc2l - von willebrand factor c domain-containing protein 2-like, Asic2 - acid-sensing (proton-gated) ion cha…
GO:0045202	synapse	3.14e-14	5.95e-12	2.43	12961	393	1291	95	[Mgll - monoglyceride lipase, Camk2a - calcium/calmodulin-dependent protein kinase ii alpha, Ntm - neurotrimin, Dlgap2 - discs, large (drosophila) homolog-associated protein 2, Chrnb4 - cholinergic receptor, nicotinic, beta polypeptide 4, Slc17a6 - solute carrier family 17 (sodium-dependent inorganic phosphate cotransporter), member 6, Ntrk2 - neurotrophic tyrosine kinase, receptor, type 2, Bcan …
GO:0043005	neuron projection	8.63e-14	1.43e-11	2.08	12961	625	1165	117	[Camk2a - calcium/calmodulin-dependent protein kinase ii alpha, Dlgap2 - discs, large (drosophila) homolog-associated protein 2, Chrnb4 - cholinergic receptor, nicotinic, beta polypeptide 4, Slc7a10 - solute carrier family 7 (cationic amino acid transporter, y+ system), member 10, Hepacam - hepatocyte cell adhesion molecule, Drd1a - dopamine receptor d1a, Slc1a2 - solute carrier family 1 (glial h…
GO:0044456	synapse part	1.65e-13	2.43e-11	2.38	12961	359	1291	85	[Chrnb4 - cholinergic receptor, nicotinic, beta polypeptide 4, Dlgap2 - discs, large (drosophila) homolog-associated protein 2, Slc17a6 - solute carrier family 17 (sodium-dependent inorganic phosphate cotransporter), member 6, Ntrk2 - neurotrophic tyrosine kinase, receptor, type 2, Gria1 - glutamate receptor, ionotropic, ampa1 (alpha 1), Slc1a2 - solute carrier family 1 (glial high affinity gluta…
GO:0034702	ion channel complex	9.51e-13	1.26e-10	3.05	12961	165	1314	51	[Chrnb4 - cholinergic receptor, nicotinic, beta polypeptide 4, Gria1 - glutamate receptor, ionotropic, ampa1 (alpha 1), Kcnd3 - potassium voltage-gated channel, shal-related family, member 3, Vwc2l - von willebrand factor c domain-containing protein 2-like, Dpp6 - dipeptidylpeptidase 6, Lrrtm4 - leucine rich repeat transmembrane neuronal 4, Kcnv2 - potassium channel, subfamily v, member 2, Nlgn1 …
GO:0042995	cell projection	2.67e-12	3.22e-10	1.72	12961	1134	1165	175	[Camk2a - calcium/calmodulin-dependent protein kinase ii alpha, Dlgap2 - discs, large (drosophila) homolog-associated protein 2, Chrnb4 - cholinergic receptor, nicotinic, beta polypeptide 4, Slc7a10 - solute carrier family 7 (cationic amino acid transporter, y+ system), member 10, Poc1b - poc1 centriolar protein homolog b (chlamydomonas), Hepacam - hepatocyte cell adhesion molecule, Slc12a5 - sol…
GO:1902495	transmembrane transporter complex	1.45e-11	1.6e-09	2.86	12961	176	1314	51	[Chrnb4 - cholinergic receptor, nicotinic, beta polypeptide 4, Gria1 - glutamate receptor, ionotropic, ampa1 (alpha 1), Kcnd3 - potassium voltage-gated channel, shal-related family, member 3, Vwc2l - von willebrand factor c domain-containing protein 2-like, Dpp6 - dipeptidylpeptidase 6, Lrrtm4 - leucine rich repeat transmembrane neuronal 4, Kcnv2 - potassium channel, subfamily v, member 2, Nlgn1 …
GO:1990351	transporter complex	3.01e-11	3.07e-09	2.81	12961	179	1314	51	[Chrnb4 - cholinergic receptor, nicotinic, beta polypeptide 4, Gria1 - glutamate receptor, ionotropic, ampa1 (alpha 1), Kcnd3 - potassium voltage-gated channel, shal-related family, member 3, Vwc2l - von willebrand factor c domain-containing protein 2-like, Dpp6 - dipeptidylpeptidase 6, Kcnv2 - potassium channel, subfamily v, member 2, Lrrtm4 - leucine rich repeat transmembrane neuronal 4, Nlgn1 …
GO:0033267	axon part	1.72e-10	1.63e-08	3.15	12961	142	1159	40	[Tubb4a - tubulin, beta 4a class iva, Mgll - monoglyceride lipase, Slc32a1 - solute carrier family 32 (gaba vesicular transporter), member 1, Crhbp - corticotropin releasing hormone binding protein, Gpr30 - g protein-coupled receptor 30, Crhr2 - corticotropin releasing hormone receptor 2, Snap25 - synaptosomal-associated protein 25, Drd1a - dopamine receptor d1a, Sirt2 - sirtuin 2, Gria1 - glutam…
GO:0005615	extracellular space	4.08e-10	3.61e-08	1.83	12961	631	1323	118	[Areg - amphiregulin, D430042O09Rik - riken cdna d430042o09 gene, Timp4 - tissue inhibitor of metalloproteinase 4, Fap - fibroblast activation protein, Serpina3c - serine (or cysteine) peptidase inhibitor, clade a, member 3c, Vwc2l - von willebrand factor c domain-containing protein 2-like, C1qtnf4 - c1q and tumor necrosis factor related protein 4, Sost - sclerostin, Klk14 - kallikrein related-pe…
GO:0097060	synaptic membrane	5.59e-10	4.63e-08	2.58	12961	197	1324	52	[Chrnb4 - cholinergic receptor, nicotinic, beta polypeptide 4, Dlgap2 - discs, large (drosophila) homolog-associated protein 2, Ntrk2 - neurotrophic tyrosine kinase, receptor, type 2, Slc1a2 - solute carrier family 1 (glial high affinity glutamate transporter), member 2, Gria1 - glutamate receptor, ionotropic, ampa1 (alpha 1), Lrfn2 - leucine rich repeat and fibronectin type iii domain containing…
GO:0045211	postsynaptic membrane	7.97e-10	6.21e-08	2.71	12961	170	1324	47	[Synpo - synaptopodin, Chrnb4 - cholinergic receptor, nicotinic, beta polypeptide 4, Dlgap2 - discs, large (drosophila) homolog-associated protein 2, Gpr30 - g protein-coupled receptor 30, Ntrk2 - neurotrophic tyrosine kinase, receptor, type 2, Gabrg2 - gamma-aminobutyric acid (gaba) a receptor, subunit gamma 2, Gria1 - glutamate receptor, ionotropic, ampa1 (alpha 1), Clstn2 - calsyntenin 2, Iqse…
GO:0030425	dendrite	2.85e-08	2.1e-06	2.3	12961	268	1159	55	[Camk2a - calcium/calmodulin-dependent protein kinase ii alpha, Dlgap2 - discs, large (drosophila) homolog-associated protein 2, Crhbp - corticotropin releasing hormone binding protein, Crhr1 - corticotropin releasing hormone receptor 1, Crhr2 - corticotropin releasing hormone receptor 2, Slc7a10 - solute carrier family 7 (cationic amino acid transporter, y+ system), member 10, Bcan - brevican, D…
GO:0016020	membrane	4.37e-08	3.05e-06	1.19	12961	5392	1324	653	[Vav3 - vav 3 oncogene, Ptgfrn - prostaglandin f2 receptor negative regulator, Mr1 - major histocompatibility complex, class i-related, Diras1 - diras family, gtp-binding ras-like 1, Ppapdc3 - phosphatidic acid phosphatase type 2 domain containing 3, Slc12a5 - solute carrier family 12, member 5, Lman1 - lectin, mannose-binding, 1, Asic2 - acid-sensing (proton-gated) ion channel 2, Faim2 - fas apo…
GO:0005578	proteinaceous extracellular matrix	4.38e-08	2.9e-06	2.43	12961	194	1294	47	[Emilin2 - elastin microfibril interfacer 2, Otog - otogelin, Papln - papilin, proteoglycan-like sulfated glycoprotein, Dmp1 - dentin matrix protein 1, Col15a1 - collagen, type xv, alpha 1, Col19a1 - collagen, type xix, alpha 1, Vwc2 - von willebrand factor c domain containing 2, Lamb2 - laminin, beta 2, Tgfbi - transforming growth factor, beta induced, Bcan - brevican, Wnt1 - wingless-related mm…
GO:0030054	cell junction	6.03e-08	3.81e-06	1.68	12961	714	1293	120	[Camk2a - calcium/calmodulin-dependent protein kinase ii alpha, Dlgap2 - discs, large (drosophila) homolog-associated protein 2, Chrnb4 - cholinergic receptor, nicotinic, beta polypeptide 4, Hepacam - hepatocyte cell adhesion molecule, Ahnak - ahnak nucleoprotein (desmoyokin), Fap - fibroblast activation protein, Syne2 - spectrin repeat containing, nuclear envelope 2, Nlgn1 - neuroligin 1, Faim2 …
GO:0044463	cell projection part	8.16e-08	4.92e-06	1.76	12961	573	1312	102	[Camk2a - calcium/calmodulin-dependent protein kinase ii alpha, Poc1b - poc1 centriolar protein homolog b (chlamydomonas), Ntrk2 - neurotrophic tyrosine kinase, receptor, type 2, Slc12a5 - solute carrier family 12, member 5, Drd1a - dopamine receptor d1a, Slc1a2 - solute carrier family 1 (glial high affinity glutamate transporter), member 2, Syne2 - spectrin repeat containing, nuclear envelope 2,…
GO:0005887	integral component of plasma membrane	4.49e-07	2.59e-05	1.99	12961	323	1291	64	[Asic3 - acid-sensing (proton-gated) ion channel 3, Gpr85 - g protein-coupled receptor 85, Slc7a10 - solute carrier family 7 (cationic amino acid transporter, y+ system), member 10, Ntrk2 - neurotrophic tyrosine kinase, receptor, type 2, Osmr - oncostatin m receptor, Drd1a - dopamine receptor d1a, Slc1a2 - solute carrier family 1 (glial high affinity glutamate transporter), member 2, Mmp24 - matr…
GO:0008328	ionotropic glutamate receptor complex	1.09e-06	6e-05	4.19	12961	40	1314	17	[Grin3a - glutamate receptor ionotropic, nmda3a, Vwc2 - von willebrand factor c domain containing 2, Shisa9 - shisa homolog 9 (xenopus laevis), Gria1 - glutamate receptor, ionotropic, ampa1 (alpha 1), Grid2 - glutamate receptor, ionotropic, delta 2, Vwc2l - von willebrand factor c domain-containing protein 2-like, Grik1 - glutamate receptor, ionotropic, kainate 1, Dlg4 - discs, large homolog 4 (d…
GO:0043025	neuronal cell body	1.11e-06	5.87e-05	2.01	12961	322	1181	59	[Crhr1 - corticotropin releasing hormone receptor 1, Crhr2 - corticotropin releasing hormone receptor 2, Ascl1 - achaete-scute complex homolog 1 (drosophila), Slc12a5 - solute carrier family 12, member 5, Sez6l2 - seizure related 6 homolog like 2, Drd1a - dopamine receptor d1a, Gria1 - glutamate receptor, ionotropic, ampa1 (alpha 1), Kcnd3 - potassium voltage-gated channel, shal-related family, m…
GO:0031012	extracellular matrix	3.59e-06	0.000183	2.04	12961	250	1294	51	[Emilin2 - elastin microfibril interfacer 2, Otog - otogelin, Papln - papilin, proteoglycan-like sulfated glycoprotein, Bcan - brevican, Wnt1 - wingless-related mmtv integration site 1, Postn - periostin, osteoblast specific factor, Mmp24 - matrix metallopeptidase 24, Rell2 - relt-like 2, Wnt4 - wingless-related mmtv integration site 4, Mmp14 - matrix metallopeptidase 14 (membrane-inserted), Adam…
GO:0044297	cell body	6.89e-06	0.000338	1.87	12961	370	1181	63	[Crhr1 - corticotropin releasing hormone receptor 1, Crhr2 - corticotropin releasing hormone receptor 2, Ascl1 - achaete-scute complex homolog 1 (drosophila), Slc12a5 - solute carrier family 12, member 5, Sez6l2 - seizure related 6 homolog like 2, Drd1a - dopamine receptor d1a, Gria1 - glutamate receptor, ionotropic, ampa1 (alpha 1), Kcnd3 - potassium voltage-gated channel, shal-related family, m…
GO:0030424	axon	1.02e-05	0.000485	2.06	12961	223	1301	46	[Mgll - monoglyceride lipase, Ntm - neurotrimin, Syde1 - synapse defective 1, rho gtpase, homolog 1 (c. elegans), Crhr2 - corticotropin releasing hormone receptor 2, Gpr30 - g protein-coupled receptor 30, Snap25 - synaptosomal-associated protein 25, Hepacam - hepatocyte cell adhesion molecule, Gad2 - glutamic acid decarboxylase 2, Cst3 - cystatin c, Ntrk2 - neurotrophic tyrosine kinase, receptor,…
GO:0034703	cation channel complex	1.65e-05	0.000754	3.08	12961	85	1090	22	[Kcnc3 - potassium voltage gated channel, shaw-related subfamily, member 3, Snap25 - synaptosomal-associated protein 25, Kcnmb2 - potassium large conductance calcium-activated channel, subfamily m, beta member 2, Kcnj2 - potassium inwardly-rectifying channel, subfamily j, member 2, Cacna1c - calcium channel, voltage-dependent, l type, alpha 1c subunit, Cacna1d - calcium channel, voltage-dependent…
GO:0060076	excitatory synapse	4.67e-05	0.00206	4.63	12961	24	1283	11	[Ntm - neurotrimin, Dlg4 - discs, large homolog 4 (drosophila), Rapgef4 - rap guanine nucleotide exchange factor (gef) 4, Grin1 - glutamate receptor, ionotropic, nmda1 (zeta 1), Lrrtm1 - leucine rich repeat transmembrane neuronal 1, Nlgn1 - neuroligin 1, Bsn - bassoon, Ntrk2 - neurotrophic tyrosine kinase, receptor, type 2, Lrrtm2 - leucine rich repeat transmembrane neuronal 2, Shank1 - sh3/ankyr…
GO:0030016	myofibril	8.43e-05	0.0036	5.58	12961	22	951	9	[Kcnj8 - potassium inwardly-rectifying channel, subfamily j, member 8, Casq1 - calsequestrin 1, Pde4dip - phosphodiesterase 4d interacting protein (myomegalin), Myl2 - myosin, light polypeptide 2, regulatory, cardiac, slow, Mybpc3 - myosin binding protein c, cardiac, Ablim2 - actin-binding lim protein 2, Ttn - titin, Myh4 - myosin, heavy polypeptide 4, skeletal muscle, Syne2 - spectrin repeat con…
GO:0008076	voltage-gated potassium channel complex	8.98e-05	0.00372	3.96	12961	39	1090	13	[Kcnc3 - potassium voltage gated channel, shaw-related subfamily, member 3, Snap25 - synaptosomal-associated protein 25, Kcnmb2 - potassium large conductance calcium-activated channel, subfamily m, beta member 2, Kcnj2 - potassium inwardly-rectifying channel, subfamily j, member 2, Kcnd3 - potassium voltage-gated channel, shal-related family, member 3, Kcnv2 - potassium channel, subfamily v, memb…
GO:0034705	potassium channel complex	0.000118	0.00473	3.86	12961	40	1090	13	[Kcnc3 - potassium voltage gated channel, shaw-related subfamily, member 3, Snap25 - synaptosomal-associated protein 25, Kcnmb2 - potassium large conductance calcium-activated channel, subfamily m, beta member 2, Kcnj2 - potassium inwardly-rectifying channel, subfamily j, member 2, Kcnd3 - potassium voltage-gated channel, shal-related family, member 3, Dpp6 - dipeptidylpeptidase 6, Kcnv2 - potass…
GO:0097481	neuronal postsynaptic density	0.000121	0.00474	5.05	12961	18	1283	9	[Grik1 - glutamate receptor, ionotropic, kainate 1, Dlg4 - discs, large homolog 4 (drosophila), Grin1 - glutamate receptor, ionotropic, nmda1 (zeta 1), Gpr30 - g protein-coupled receptor 30, Grin2a - glutamate receptor, ionotropic, nmda2a (epsilon 1), Ntrk2 - neurotrophic tyrosine kinase, receptor, type 2, Sorcs3 - sortilin-related vps10 domain containing receptor 3, Dlgap1 - discs, large (drosop…
GO:0008021	synaptic vesicle	0.000129	0.00487	2.69	12961	84	1263	22	[Synpr - synaptoporin, Slc32a1 - solute carrier family 32 (gaba vesicular transporter), member 1, Syt4 - synaptotagmin iv, Npy1r - neuropeptide y receptor y1, Syt2 - synaptotagmin ii, Slc17a6 - solute carrier family 17 (sodium-dependent inorganic phosphate cotransporter), member 6, Sv2c - synaptic vesicle glycoprotein 2c, Slc6a17 - solute carrier family 6 (neurotransmitter transporter), member 17…
GO:0043292	contractile fiber	0.000155	0.0057	4.01	12961	36	1078	12	[Kcnj8 - potassium inwardly-rectifying channel, subfamily j, member 8, Casq1 - calsequestrin 1, Pde4dip - phosphodiesterase 4d interacting protein (myomegalin), Cdk5r1 - cyclin-dependent kinase 5, regulatory subunit 1 (p35), Myl2 - myosin, light polypeptide 2, regulatory, cardiac, slow, Mybpc3 - myosin binding protein c, cardiac, Ablim2 - actin-binding lim protein 2, Cst3 - cystatin c, Ttn - titi…
GO:0044449	contractile fiber part	0.000189	0.00678	2.62	12961	116	980	23	[Kcnn2 - potassium intermediate/small conductance calcium-activated channel, subfamily n, member 2, Myom1 - myomesin 1, Cmya5 - cardiomyopathy associated 5, Synpo2l - synaptopodin 2-like, Mybpc3 - myosin binding protein c, cardiac, Mef2c - myocyte enhancer factor 2c, Timp4 - tissue inhibitor of metalloproteinase 4, Ahnak - ahnak nucleoprotein (desmoyokin), Bin1 - bridging integrator 1, Lman1 - le…
GO:0043235	receptor complex	0.000254	0.00885	1.95	12961	186	1321	37	[Chrnb4 - cholinergic receptor, nicotinic, beta polypeptide 4, Itga4 - integrin alpha 4, Vwc2 - von willebrand factor c domain containing 2, Tril - tlr4 interactor with leucine-rich repeats, Ntrk2 - neurotrophic tyrosine kinase, receptor, type 2, Ramp1 - receptor (calcitonin) activity modifying protein 1, Osmr - oncostatin m receptor, Gria1 - glutamate receptor, ionotropic, ampa1 (alpha 1), Gabrb…
GO:0033269	internode region of axon	0.00034	0.0116	72.81	12961	2	178	2	[Tubb4a - tubulin, beta 4a class iva, Mbp - myelin basic protein]
GO:1902711	GABA-A receptor complex	0.000387	0.0128	17.08	12961	3	759	3	[Gabrb3 - gamma-aminobutyric acid (gaba) a receptor, subunit beta 3, Gabrb1 - gamma-aminobutyric acid (gaba) a receptor, subunit beta 1, Gabrb2 - gamma-aminobutyric acid (gaba) a receptor, subunit beta 2]
GO:1902710	GABA receptor complex	0.000387	0.0125	17.08	12961	3	759	3	[Gabrb3 - gamma-aminobutyric acid (gaba) a receptor, subunit beta 3, Gabrb1 - gamma-aminobutyric acid (gaba) a receptor, subunit beta 1, Gabrb2 - gamma-aminobutyric acid (gaba) a receptor, subunit beta 2]
GO:0032281	alpha-amino-3-hydroxy-5-methyl-4-isoxazolepropionic acid selective glutamate receptor complex	0.000401	0.0127	4.44	12961	20	1314	9	[Vwc2l - von willebrand factor c domain-containing protein 2-like, Dlg4 - discs, large homolog 4 (drosophila), Cacng2 - calcium channel, voltage-dependent, gamma subunit 2, Lrrtm4 - leucine rich repeat transmembrane neuronal 4, Nrn1 - neuritin 1, Vwc2 - von willebrand factor c domain containing 2, Cacng3 - calcium channel, voltage-dependent, gamma subunit 3, Shisa9 - shisa homolog 9 (xenopus laev…
GO:0044306	neuron projection terminus	0.000434	0.0134	3.12	12961	55	1133	15	[Kcnc3 - potassium voltage gated channel, shaw-related subfamily, member 3, Chrm3 - cholinergic receptor, muscarinic 3, cardiac, Slc32a1 - solute carrier family 32 (gaba vesicular transporter), member 1, Chrm1 - cholinergic receptor, muscarinic 1, cns, Crhbp - corticotropin releasing hormone binding protein, Ghrh - growth hormone releasing hormone, Crhr2 - corticotropin releasing hormone receptor…
GO:0043194	axon initial segment	0.000485	0.0146	6.49	12961	11	1090	6	[Cck - cholecystokinin, Scn1a - sodium channel, voltage-gated, type i, alpha, Sptbn4 - spectrin beta, non-erythrocytic 4, Kcnq3 - potassium voltage-gated channel, subfamily q, member 3, Bin1 - bridging integrator 1, Nrcam - neuron-glia-cam-related cell adhesion molecule]
GO:0017146	N-methyl-D-aspartate selective glutamate receptor complex	0.000657	0.0194	6.12	12961	11	1155	6	[Grin1 - glutamate receptor, ionotropic, nmda1 (zeta 1), Nlgn1 - neuroligin 1, Grin3a - glutamate receptor ionotropic, nmda3a, Grin2d - glutamate receptor, ionotropic, nmda2d (epsilon 4), Grin2a - glutamate receptor, ionotropic, nmda2a (epsilon 1), Shank1 - sh3/ankyrin domain gene 1]
GO:0043196	varicosity	0.000702	0.0202	7.36	12961	8	1100	5	[Mgll - monoglyceride lipase, Crhbp - corticotropin releasing hormone binding protein, Crhr2 - corticotropin releasing hormone receptor 2, Bin1 - bridging integrator 1, Ucn - urocortin]
GO:0016023	cytoplasmic membrane-bounded vesicle	0.00071	0.02	1.59	12961	423	1274	66	[Scg2 - secretogranin ii, Crhbp - corticotropin releasing hormone binding protein, Tfrc - transferrin receptor, Slc17a6 - solute carrier family 17 (sodium-dependent inorganic phosphate cotransporter), member 6, Lman1 - lectin, mannose-binding, 1, Gria1 - glutamate receptor, ionotropic, ampa1 (alpha 1), 5430435G22Rik - riken cdna 5430435g22 gene, Akt2 - thymoma viral proto-oncogene 2, Rab3c - rab3…
GO:0043679	axon terminus	0.000741	0.0205	3.07	12961	46	1283	14	[Kcnc3 - potassium voltage gated channel, shaw-related subfamily, member 3, Slc32a1 - solute carrier family 32 (gaba vesicular transporter), member 1, Chrm3 - cholinergic receptor, muscarinic 3, cardiac, Chrm1 - cholinergic receptor, muscarinic 1, cns, Crhbp - corticotropin releasing hormone binding protein, Ghrh - growth hormone releasing hormone, Crhr2 - corticotropin releasing hormone receptor…
GO:0032590	dendrite membrane	0.000983	0.0266	4.39	12961	18	1312	8	[Kcnc3 - potassium voltage gated channel, shaw-related subfamily, member 3, Kcnc1 - potassium voltage gated channel, shaw-related subfamily, member 1, Grin1 - glutamate receptor, ionotropic, nmda1 (zeta 1), Lamp5 - lysosomal-associated membrane protein family, member 5, Slc12a5 - solute carrier family 12, member 5, Gabrg2 - gamma-aminobutyric acid (gaba) a receptor, subunit gamma 2, Gria1 - gluta…

## Sheet: Legend
Table EV1: Functional annotation enrichments within transcripts differentially expressed across time points. All CAGE clusters were ranked by log2(fold change) between time points. The GOrilla enrichment tool was used to assess enrichment of GO process, function and component terms in each list using default settings. In each case the tool reports GO terms that are enriched in the top of the list…

## Sheet: Day0-Day5_GOPROCESS.xls
GO Term	Description	P-value	FDR q-value	Enrichment	N	B	n	b	Genes
GO:0003008	system process	5.24e-16	6.08e-12	2.28	12952	657	1065	123	[Npas3 - neuronal pas domain protein 3, Chrnb4 - cholinergic receptor, nicotinic, beta polypeptide 4, Slc12a5 - solute carrier family 12, member 5, Unc119 - unc-119 homolog (c. elegans), Asic2 - acid-sensing (proton-gated) ion channel 2, Pde5a - phosphodiesterase 5a, cgmp-specific, Aqp1 - aquaporin 1, Nlgn1 - neuroligin 1, Clcn1 - chloride channel 1, Ucn - urocortin, Slitrk6 - slit and ntrk-like …
GO:0032501	multicellular organismal process	5.06e-15	2.94e-11	1.61	12952	2039	1126	285	[Npas3 - neuronal pas domain protein 3, Mr1 - major histocompatibility complex, class i-related, Rorc - rar-related orphan receptor gamma, Ascl1 - achaete-scute complex homolog 1 (drosophila), Slc12a5 - solute carrier family 12, member 5, Cyp26b1 - cytochrome p450, family 26, subfamily b, polypeptide 1, Shisa2 - shisa homolog 2 (xenopus laevis), Pde3a - phosphodiesterase 3a, cgmp inhibited, Asic2…
GO:0044707	single-multicellular organism process	7.66e-15	2.96e-11	1.61	12952	2026	1126	283	[Npas3 - neuronal pas domain protein 3, Mr1 - major histocompatibility complex, class i-related, Rorc - rar-related orphan receptor gamma, Ascl1 - achaete-scute complex homolog 1 (drosophila), Slc12a5 - solute carrier family 12, member 5, Cyp26b1 - cytochrome p450, family 26, subfamily b, polypeptide 1, Shisa2 - shisa homolog 2 (xenopus laevis), Pde3a - phosphodiesterase 3a, cgmp inhibited, Asic2…
GO:0050877	neurological system process	1.88e-13	5.45e-10	2.3	12952	458	1133	92	[Otog - otogelin, Npas3 - neuronal pas domain protein 3, Crhr1 - corticotropin releasing hormone receptor 1, Crhr2 - corticotropin releasing hormone receptor 2, Agt - angiotensinogen (serpin peptidase inhibitor, clade a, member 8), Ush1g - usher syndrome 1g, Slc12a5 - solute carrier family 12, member 5, Nr2e1 - nuclear receptor subfamily 2, group e, member 1, Unc119 - unc-119 homolog (c. elegans)…
GO:0034765	regulation of ion transmembrane transport	4.7e-13	1.09e-09	2.79	12952	228	1240	61	[Crhbp - corticotropin releasing hormone binding protein, Crhr1 - corticotropin releasing hormone receptor 1, Crhr2 - corticotropin releasing hormone receptor 2, Ppargc1a - peroxisome proliferative activated receptor, gamma, coactivator 1 alpha, Ahnak - ahnak nucleoprotein (desmoyokin), Kcnd3 - potassium voltage-gated channel, shal-related family, member 3, Akt1 - thymoma viral proto-oncogene 1, …
GO:0007186	G-protein coupled receptor signaling pathway	1.08e-12	2.09e-09	2.33	12952	357	1291	83	[Jak2 - janus kinase 2, Gpr162 - g protein-coupled receptor 162, Crhr1 - corticotropin releasing hormone receptor 1, Gpr12 - g-protein coupled receptor 12, Crhr2 - corticotropin releasing hormone receptor 2, Gpr85 - g protein-coupled receptor 85, Areg - amphiregulin, Agt - angiotensinogen (serpin peptidase inhibitor, clade a, member 8), Gpr3 - g-protein coupled receptor 3, Entpd1 - ectonucleoside…
GO:0034762	regulation of transmembrane transport	2.92e-12	4.84e-09	2.69	12952	237	1240	61	[Crhbp - corticotropin releasing hormone binding protein, Crhr1 - corticotropin releasing hormone receptor 1, Crhr2 - corticotropin releasing hormone receptor 2, Ppargc1a - peroxisome proliferative activated receptor, gamma, coactivator 1 alpha, Ahnak - ahnak nucleoprotein (desmoyokin), Kcnd3 - potassium voltage-gated channel, shal-related family, member 3, Akt1 - thymoma viral proto-oncogene 1, …
GO:0051239	regulation of multicellular organismal process	8.31e-12	1.21e-08	1.53	12952	1591	1324	249	[Rorc - rar-related orphan receptor gamma, Ntrk2 - neurotrophic tyrosine kinase, receptor, type 2, Ascl1 - achaete-scute complex homolog 1 (drosophila), Cyp26b1 - cytochrome p450, family 26, subfamily b, polypeptide 1, Vwc2l - von willebrand factor c domain-containing protein 2-like, Pde3a - phosphodiesterase 3a, cgmp inhibited, Asic2 - acid-sensing (proton-gated) ion channel 2, Pde5a - phosphodi…
GO:0034220	ion transmembrane transport	2.24e-11	2.89e-08	2.25	12952	425	1095	81	[Slc7a14 - solute carrier family 7 (cationic amino acid transporter, y+ system), member 14, Tfrc - transferrin receptor, Slc7a10 - solute carrier family 7 (cationic amino acid transporter, y+ system), member 10, Slc12a5 - solute carrier family 12, member 5, Slc1a2 - solute carrier family 1 (glial high affinity glutamate transporter), member 2, Gria1 - glutamate receptor, ionotropic, ampa1 (alpha …
GO:0044057	regulation of system process	2.62e-11	3.04e-08	2.4	12952	281	1324	69	[Jak2 - janus kinase 2, Mgll - monoglyceride lipase, Chrnb4 - cholinergic receptor, nicotinic, beta polypeptide 4, Crhbp - corticotropin releasing hormone binding protein, Crhr1 - corticotropin releasing hormone receptor 1, Crhr2 - corticotropin releasing hormone receptor 2, Agt - angiotensinogen (serpin peptidase inhibitor, clade a, member 8), Drd1a - dopamine receptor d1a, Akt1 - thymoma viral …
GO:0007610	behavior	7.36e-11	7.77e-08	2.12	12952	413	1288	87	[Otog - otogelin, Unc79 - unc-79 homolog (c. elegans), Npas3 - neuronal pas domain protein 3, Chrnb4 - cholinergic receptor, nicotinic, beta polypeptide 4, Slitrk1 - slit and ntrk-like family, member 1, Crhbp - corticotropin releasing hormone binding protein, Crhr1 - corticotropin releasing hormone receptor 1, Pitx3 - paired-like homeodomain transcription factor 3, Agt - angiotensinogen (serpin p…
GO:0044700	single organism signaling	7.87e-11	7.61e-08	2.46	12952	251	1324	63	[Chrnb4 - cholinergic receptor, nicotinic, beta polypeptide 4, Dlgap2 - discs, large (drosophila) homolog-associated protein 2, Crhbp - corticotropin releasing hormone binding protein, Pcdhb16 - protocadherin beta 16, Wnt1 - wingless-related mmtv integration site 1, Slc12a5 - solute carrier family 12, member 5, Drd1a - dopamine receptor d1a, Gria1 - glutamate receptor, ionotropic, ampa1 (alpha 1)…
GO:0023052	signaling	7.87e-11	7.03e-08	2.46	12952	251	1324	63	[Dlgap2 - discs, large (drosophila) homolog-associated protein 2, Chrnb4 - cholinergic receptor, nicotinic, beta polypeptide 4, Crhbp - corticotropin releasing hormone binding protein, Pcdhb16 - protocadherin beta 16, Wnt1 - wingless-related mmtv integration site 1, Slc12a5 - solute carrier family 12, member 5, Drd1a - dopamine receptor d1a, Gria1 - glutamate receptor, ionotropic, ampa1 (alpha 1)…
GO:0051049	regulation of transport	1.23e-10	1.02e-07	1.71	12952	997	1159	153	[Camk2a - calcium/calmodulin-dependent protein kinase ii alpha, Ahnak - ahnak nucleoprotein (desmoyokin), Unc119 - unc-119 homolog (c. elegans), Drd1a - dopamine receptor d1a, Slc1a2 - solute carrier family 1 (glial high affinity glutamate transporter), member 2, Prkcb - protein kinase c, beta, Dpp6 - dipeptidylpeptidase 6, Asic2 - acid-sensing (proton-gated) ion channel 2, Aqp1 - aquaporin 1, Nl…
GO:0043269	regulation of ion transport	2.21e-10	1.71e-07	2.2	12952	387	1172	77	[Camk2a - calcium/calmodulin-dependent protein kinase ii alpha, Crhbp - corticotropin releasing hormone binding protein, Crhr1 - corticotropin releasing hormone receptor 1, Crhr2 - corticotropin releasing hormone receptor 2, Ppargc1a - peroxisome proliferative activated receptor, gamma, coactivator 1 alpha, Agt - angiotensinogen (serpin peptidase inhibitor, clade a, member 8), Ahnak - ahnak nucle…
GO:0007268	synaptic transmission	4.07e-10	2.96e-07	2.9	12952	145	1324	43	[Chrnb4 - cholinergic receptor, nicotinic, beta polypeptide 4, Crhbp - corticotropin releasing hormone binding protein, Pcdhb16 - protocadherin beta 16, Slc12a5 - solute carrier family 12, member 5, Gabrg2 - gamma-aminobutyric acid (gaba) a receptor, subunit gamma 2, Drd1a - dopamine receptor d1a, Gria1 - glutamate receptor, ionotropic, ampa1 (alpha 1), Gabrb3 - gamma-aminobutyric acid (gaba) a r…
GO:0048856	anatomical structure development	8.62e-10	5.88e-07	1.5	12952	1832	1078	228	[Rorc - rar-related orphan receptor gamma, Fam20a - family with sequence similarity 20, member a, Ascl1 - achaete-scute complex homolog 1 (drosophila), Faim2 - fas apoptotic inhibitory molecule 2, Naglu - alpha-n-acetylglucosaminidase (sanfilippo disease iiib), Npr3 - natriuretic peptide receptor 3, Cntn4 - contactin 4, Megf10 - multiple egf-like-domains 10, Nrcam - neuron-glia-cam-related cell a…
GO:0046883	regulation of hormone secretion	8.97e-10	5.79e-07	3.43	12952	148	867	34	[Tfap2b - transcription factor ap-2 beta, Jak2 - janus kinase 2, Myrip - myosin viia and rab interacting protein, Rasl10b - ras-like, family 10, member b, Crhbp - corticotropin releasing hormone binding protein, Crhr1 - corticotropin releasing hormone receptor 1, Edn3 - endothelin 3, Snap25 - synaptosomal-associated protein 25, Nos1 - nitric oxide synthase 1, neuronal, Stxbp5l - syntaxin binding …
GO:0030001	metal ion transport	1.05e-09	6.4e-07	2.22	12952	379	1095	71	[Camk2a - calcium/calmodulin-dependent protein kinase ii alpha, Tfrc - transferrin receptor, Slc12a5 - solute carrier family 12, member 5, Ramp1 - receptor (calcitonin) activity modifying protein 1, Slc1a2 - solute carrier family 1 (glial high affinity glutamate transporter), member 2, Slc4a8 - solute carrier family 4 (anion exchanger), member 8, Kcnd3 - potassium voltage-gated channel, shal-rela…
GO:0007267	cell-cell signaling	2.36e-09	1.37e-06	2.42	12952	222	1324	55	[Chrnb4 - cholinergic receptor, nicotinic, beta polypeptide 4, Dlgap2 - discs, large (drosophila) homolog-associated protein 2, Crhbp - corticotropin releasing hormone binding protein, Pcdhb16 - protocadherin beta 16, Wnt1 - wingless-related mmtv integration site 1, Slc12a5 - solute carrier family 12, member 5, Drd1a - dopamine receptor d1a, Gria1 - glutamate receptor, ionotropic, ampa1 (alpha 1)…
GO:0032879	regulation of localization	2.84e-09	1.57e-06	1.55	12952	1371	1159	190	[Camk2a - calcium/calmodulin-dependent protein kinase ii alpha, Ahnak - ahnak nucleoprotein (desmoyokin), Unc119 - unc-119 homolog (c. elegans), Drd1a - dopamine receptor d1a, Slc1a2 - solute carrier family 1 (glial high affinity glutamate transporter), member 2, Syne2 - spectrin repeat containing, nuclear envelope 2, Prkcb - protein kinase c, beta, Dpp6 - dipeptidylpeptidase 6, Asic2 - acid-sens…
GO:0007155	cell adhesion	3.06e-09	1.62e-06	1.91	12952	493	1323	96	[Emilin2 - elastin microfibril interfacer 2, Otog - otogelin, Ntm - neurotrimin, Uncx - unc homeobox, Cadm3 - cell adhesion molecule 3, Pcdhb15 - protocadherin beta 15, Pcdhb16 - protocadherin beta 16, Hepacam - hepatocyte cell adhesion molecule, Agt - angiotensinogen (serpin peptidase inhibitor, clade a, member 8), Pcdhb17 - protocadherin beta 17, Bcan - brevican, Postn - periostin, osteoblast s…
GO:0006811	ion transport	3.77e-09	1.9e-06	1.8	12952	741	1095	113	[Camk2a - calcium/calmodulin-dependent protein kinase ii alpha, Chrnb4 - cholinergic receptor, nicotinic, beta polypeptide 4, Slc7a14 - solute carrier family 7 (cationic amino acid transporter, y+ system), member 14, Slc7a10 - solute carrier family 7 (cationic amino acid transporter, y+ system), member 10, Slc12a5 - solute carrier family 12, member 5, Slc22a8 - solute carrier family 22 (organic a…
GO:0022610	biological adhesion	5.28e-09	2.55e-06	1.89	12952	498	1323	96	[Emilin2 - elastin microfibril interfacer 2, Otog - otogelin, Ntm - neurotrimin, Uncx - unc homeobox, Cadm3 - cell adhesion molecule 3, Pcdhb15 - protocadherin beta 15, Pcdhb16 - protocadherin beta 16, Hepacam - hepatocyte cell adhesion molecule, Agt - angiotensinogen (serpin peptidase inhibitor, clade a, member 8), Pcdhb17 - protocadherin beta 17, Bcan - brevican, Postn - periostin, osteoblast s…
GO:0006812	cation transport	6.47e-09	3e-06	1.94	12952	511	1162	89	[Camk2a - calcium/calmodulin-dependent protein kinase ii alpha, Tfrc - transferrin receptor, Slc7a10 - solute carrier family 7 (cationic amino acid transporter, y+ system), member 10, Slc17a6 - solute carrier family 17 (sodium-dependent inorganic phosphate cotransporter), member 6, Slc12a5 - solute carrier family 12, member 5, Ramp1 - receptor (calcitonin) activity modifying protein 1, Drd1a - do…
GO:0098660	inorganic ion transmembrane transport	6.48e-09	2.89e-06	2.3	12952	309	1095	60	[Tfrc - transferrin receptor, Slc12a5 - solute carrier family 12, member 5, Slc1a2 - solute carrier family 1 (glial high affinity glutamate transporter), member 2, Kcnd3 - potassium voltage-gated channel, shal-related family, member 3, Atp13a4 - atpase type 13a4, Asic2 - acid-sensing (proton-gated) ion channel 2, Kcnv2 - potassium channel, subfamily v, member 2, Slc24a5 - solute carrier family 24…
GO:0055085	transmembrane transport	8.44e-09	3.63e-06	1.9	12952	586	1095	94	[Slc7a14 - solute carrier family 7 (cationic amino acid transporter, y+ system), member 14, Tfrc - transferrin receptor, Slc7a10 - solute carrier family 7 (cationic amino acid transporter, y+ system), member 10, Slc12a5 - solute carrier family 12, member 5, Slc1a2 - solute carrier family 1 (glial high affinity glutamate transporter), member 2, Gria1 - glutamate receptor, ionotropic, ampa1 (alpha …
GO:0051046	regulation of secretion	1.25e-08	5.2e-06	2.29	12952	392	867	60	[Jak2 - janus kinase 2, Gpam - glycerol-3-phosphate acyltransferase, mitochondrial, Camk2a - calcium/calmodulin-dependent protein kinase ii alpha, Crhbp - corticotropin releasing hormone binding protein, Crhr1 - corticotropin releasing hormone receptor 1, Agt - angiotensinogen (serpin peptidase inhibitor, clade a, member 8), Prkcb - protein kinase c, beta, Nlgn1 - neuroligin 1, Oxtr - oxytocin re…
GO:0045664	regulation of neuron differentiation	1.91e-08	7.65e-06	1.99	12952	387	1314	78	[Mgll - monoglyceride lipase, Ntm - neurotrimin, Metrn - meteorin, glial cell differentiation regulator, Jag1 - jagged 1, Ntrk2 - neurotrophic tyrosine kinase, receptor, type 2, Spag9 - sperm associated antigen 9, Ascl1 - achaete-scute complex homolog 1 (drosophila), Nr2e1 - nuclear receptor subfamily 2, group e, member 1, Neurod2 - neurogenic differentiation 2, Fezf1 - fez family zinc finger 1, …
GO:0051960	regulation of nervous system development	2.26e-08	8.73e-06	1.83	12952	529	1314	98	[Ntrk2 - neurotrophic tyrosine kinase, receptor, type 2, Ascl1 - achaete-scute complex homolog 1 (drosophila), Spag9 - sperm associated antigen 9, Vwc2l - von willebrand factor c domain-containing protein 2-like, Asic2 - acid-sensing (proton-gated) ion channel 2, Nlgn1 - neuroligin 1, Scrt2 - scratch homolog 2, zinc finger protein (drosophila), Nrxn3 - neurexin iii, Dcc - deleted in colorectal ca…
GO:0044708	single-organism behavior	2.26e-08	8.48e-06	2.13	12952	307	1288	65	[Otog - otogelin, Unc79 - unc-79 homolog (c. elegans), Chrnb4 - cholinergic receptor, nicotinic, beta polypeptide 4, Slitrk1 - slit and ntrk-like family, member 1, Crhbp - corticotropin releasing hormone binding protein, Crhr1 - corticotropin releasing hormone receptor 1, Ntrk2 - neurotrophic tyrosine kinase, receptor, type 2, Slc12a5 - solute carrier family 12, member 5, Sez6l2 - seizure related…
GO:0007600	sensory perception	3.13e-08	1.13e-05	2.4	12952	234	1155	50	[Otog - otogelin, Crhr2 - corticotropin releasing hormone receptor 2, Ush1g - usher syndrome 1g, Unc119 - unc-119 homolog (c. elegans), Nr2e1 - nuclear receptor subfamily 2, group e, member 1, Olfr78 - olfactory receptor 78, Fam134b - family with sequence similarity 134, member b, Asic2 - acid-sensing (proton-gated) ion channel 2, Aqp1 - aquaporin 1, Lrat - lecithin-retinol acyltransferase (phosp…
GO:0030534	adult behavior	3.83e-08	1.35e-05	2.86	12952	130	1288	37	[Otog - otogelin, Unc79 - unc-79 homolog (c. elegans), Chrnb4 - cholinergic receptor, nicotinic, beta polypeptide 4, Slitrk1 - slit and ntrk-like family, member 1, Crhbp - corticotropin releasing hormone binding protein, Crhr1 - corticotropin releasing hormone receptor 1, Nos1 - nitric oxide synthase 1, neuronal, Sez6l2 - seizure related 6 homolog like 2, Gabrg2 - gamma-aminobutyric acid (gaba) a…
GO:0098655	cation transmembrane transport	4.37e-08	1.49e-05	2.3	12952	278	1095	54	[Tfrc - transferrin receptor, Slc12a5 - solute carrier family 12, member 5, Slc1a2 - solute carrier family 1 (glial high affinity glutamate transporter), member 2, Kcnd3 - potassium voltage-gated channel, shal-related family, member 3, Atp13a4 - atpase type 13a4, Asic2 - acid-sensing (proton-gated) ion channel 2, Kcnv2 - potassium channel, subfamily v, member 2, Slc24a5 - solute carrier family 24…
GO:0050804	regulation of synaptic transmission	4.98e-08	1.65e-05	2.32	12952	216	1320	51	[Camk2a - calcium/calmodulin-dependent protein kinase ii alpha, Mgll - monoglyceride lipase, Crhr1 - corticotropin releasing hormone receptor 1, Crhr2 - corticotropin releasing hormone receptor 2, Agt - angiotensinogen (serpin peptidase inhibitor, clade a, member 8), Ntrk2 - neurotrophic tyrosine kinase, receptor, type 2, Nr2e1 - nuclear receptor subfamily 2, group e, member 1, Drd1a - dopamine r…
GO:0098662	inorganic cation transmembrane transport	6.25e-08	2.01e-05	2.3	12952	273	1095	53	[Tfrc - transferrin receptor, Slc12a5 - solute carrier family 12, member 5, Slc1a2 - solute carrier family 1 (glial high affinity glutamate transporter), member 2, Kcnd3 - potassium voltage-gated channel, shal-related family, member 3, Atp13a4 - atpase type 13a4, Asic2 - acid-sensing (proton-gated) ion channel 2, Kcnv2 - potassium channel, subfamily v, member 2, Slc24a5 - solute carrier family 24…
GO:2000026	regulation of multicellular organismal development	7.86e-08	2.46e-05	1.53	12952	1081	1314	168	[Rorc - rar-related orphan receptor gamma, Ntrk2 - neurotrophic tyrosine kinase, receptor, type 2, Spag9 - sperm associated antigen 9, Ascl1 - achaete-scute complex homolog 1 (drosophila), Cyp26b1 - cytochrome p450, family 26, subfamily b, polypeptide 1, Prkcb - protein kinase c, beta, Vwc2l - von willebrand factor c domain-containing protein 2-like, Asic2 - acid-sensing (proton-gated) ion channe…
GO:0007166	cell surface receptor signaling pathway	8.84e-08	2.7e-05	1.49	12952	1228	1324	187	[Camk2a - calcium/calmodulin-dependent protein kinase ii alpha, Vav3 - vav 3 oncogene, Areg - amphiregulin, Ntrk2 - neurotrophic tyrosine kinase, receptor, type 2, Ascl1 - achaete-scute complex homolog 1 (drosophila), Drd1a - dopamine receptor d1a, Prkcb - protein kinase c, beta, Sost - sclerostin, Prkce - protein kinase c, epsilon, Ucn - urocortin, Pde4b - phosphodiesterase 4b, camp specific, Ma…
GO:0050767	regulation of neurogenesis	9.03e-08	2.69e-05	1.84	12952	478	1314	89	[Mgll - monoglyceride lipase, Ntm - neurotrimin, Zswim6 - zinc finger swim-type containing 6, Metrn - meteorin, glial cell differentiation regulator, Jag1 - jagged 1, Ntrk2 - neurotrophic tyrosine kinase, receptor, type 2, Spag9 - sperm associated antigen 9, Ascl1 - achaete-scute complex homolog 1 (drosophila), Nr2e1 - nuclear receptor subfamily 2, group e, member 1, Neurod2 - neurogenic differen…
GO:0071805	potassium ion transmembrane transport	1.69e-07	4.91e-05	3.46	12952	89	1095	26	[Kcnn2 - potassium intermediate/small conductance calcium-activated channel, subfamily n, member 2, Kcnk10 - potassium channel, subfamily k, member 10, Snap25 - synaptosomal-associated protein 25, Kcnd3 - potassium voltage-gated channel, shal-related family, member 3, Kcnv2 - potassium channel, subfamily v, member 2, Slc24a5 - solute carrier family 24, member 5, Aqp1 - aquaporin 1, Kcnh5 - potass…
GO:0006813	potassium ion transport	1.69e-07	4.79e-05	3.21	12952	107	1095	29	[Kcnn2 - potassium intermediate/small conductance calcium-activated channel, subfamily n, member 2, Kcnk10 - potassium channel, subfamily k, member 10, Snap25 - synaptosomal-associated protein 25, Slc12a5 - solute carrier family 12, member 5, Kcnd3 - potassium voltage-gated channel, shal-related family, member 3, Kcnv2 - potassium channel, subfamily v, member 2, Slc24a5 - solute carrier family 24…
GO:0015672	monovalent inorganic cation transport	2e-07	5.54e-05	2.37	12952	230	1095	46	[Kcnn2 - potassium intermediate/small conductance calcium-activated channel, subfamily n, member 2, Slc32a1 - solute carrier family 32 (gaba vesicular transporter), member 1, Asic4 - acid-sensing (proton-gated) ion channel family member 4, Kcnk10 - potassium channel, subfamily k, member 10, Snap25 - synaptosomal-associated protein 25, Slc12a5 - solute carrier family 12, member 5, Slc4a8 - solute …
GO:0071804	cellular potassium ion transport	2.14e-07	5.76e-05	3.42	12952	90	1095	26	[Kcnn2 - potassium intermediate/small conductance calcium-activated channel, subfamily n, member 2, Kcnk10 - potassium channel, subfamily k, member 10, Snap25 - synaptosomal-associated protein 25, Kcnd3 - potassium voltage-gated channel, shal-related family, member 3, Kcnv2 - potassium channel, subfamily v, member 2, Slc24a5 - solute carrier family 24, member 5, Aqp1 - aquaporin 1, Kcnh5 - potass…
GO:0071407	cellular response to organic cyclic compound	3.7e-07	9.76e-05	2.47	12952	179	1172	40	[Rorb - rar-related orphan receptor beta, Crhbp - corticotropin releasing hormone binding protein, Tmem173 - transmembrane protein 173, Gpr30 - g protein-coupled receptor 30, Rorc - rar-related orphan receptor gamma, Nr2e3 - nuclear receptor subfamily 2, group e, member 3, Nr2e1 - nuclear receptor subfamily 2, group e, member 1, Nr4a3 - nuclear receptor subfamily 4, group a, member 3, Drd1a - dop…
GO:0009755	hormone-mediated signaling pathway	4.17e-07	0.000107	4.95	12952	71	626	17	[Jak2 - janus kinase 2, Thrb - thyroid hormone receptor beta, Thra - thyroid hormone receptor alpha, Crhbp - corticotropin releasing hormone binding protein, Prlr - prolactin receptor, Crhr1 - corticotropin releasing hormone receptor 1, Nr5a1 - nuclear receptor subfamily 5, group a, member 1, Rorc - rar-related orphan receptor gamma, Nr2e3 - nuclear receptor subfamily 2, group e, member 3, Nr2e1 …
GO:0030182	neuron differentiation	4.38e-07	0.000111	2.38	12952	208	1127	43	[Uncx - unc homeobox, En1 - engrailed 1, Rorb - rar-related orphan receptor beta, Jag1 - jagged 1, Edn3 - endothelin 3, Skor2 - ski family transcriptional corepressor 2, Pitx3 - paired-like homeodomain transcription factor 3, Ush1g - usher syndrome 1g, Wnt1 - wingless-related mmtv integration site 1, Ascl1 - achaete-scute complex homolog 1 (drosophila), Nr2e1 - nuclear receptor subfamily 2, group…
GO:0060284	regulation of cell development	8.77e-07	0.000217	1.68	12952	591	1314	101	[Ntrk2 - neurotrophic tyrosine kinase, receptor, type 2, Ascl1 - achaete-scute complex homolog 1 (drosophila), Spag9 - sperm associated antigen 9, Vwc2l - von willebrand factor c domain-containing protein 2-like, Pde3a - phosphodiesterase 3a, cgmp inhibited, Pde5a - phosphodiesterase 5a, cgmp-specific, Nlgn1 - neuroligin 1, Scrt2 - scratch homolog 2, zinc finger protein (drosophila), Dcc - delete…
GO:0044765	single-organism transport	9.13e-07	0.000221	1.43	12952	1643	1095	198	[Camk2a - calcium/calmodulin-dependent protein kinase ii alpha, Slc7a14 - solute carrier family 7 (cationic amino acid transporter, y+ system), member 14, Slc12a5 - solute carrier family 12, member 5, Lman1 - lectin, mannose-binding, 1, Slc22a8 - solute carrier family 22 (organic anion transporter), member 8, Slc22a15 - solute carrier family 22 (organic anion/cation transporter), member 15, Asic2…
GO:0042391	regulation of membrane potential	9.21e-07	0.000218	2.25	12952	196	1324	45	[Chrnb4 - cholinergic receptor, nicotinic, beta polypeptide 4, Hcrt - hypocretin, P2rx5 - purinergic receptor p2x, ligand-gated ion channel, 5, Celf4 - cugbp, elav-like family member 4, Drd1a - dopamine receptor d1a, Gria1 - glutamate receptor, ionotropic, ampa1 (alpha 1), AI118078 - expressed sequence ai118078, Kcnd3 - potassium voltage-gated channel, shal-related family, member 3, Dlg4 - discs,…
GO:0050953	sensory perception of light stimulus	1.93e-06	0.000447	3.57	12952	68	1121	21	[Pcdh15 - protocadherin 15, Rdh10 - retinol dehydrogenase 10 (all-trans), Rorb - rar-related orphan receptor beta, Lamb2 - laminin, beta 2, Rd3 - retinal degeneration 3, Ush1g - usher syndrome 1g, Crx - cone-rod homeobox containing gene, Mfrp - membrane-type frizzled-related protein, Nr2e1 - nuclear receptor subfamily 2, group e, member 1, Unc119 - unc-119 homolog (c. elegans), Guca1a - guanylate…
GO:0007154	cell communication	1.94e-06	0.000442	1.93	12952	328	1291	63	[Chrnb4 - cholinergic receptor, nicotinic, beta polypeptide 4, Dlgap2 - discs, large (drosophila) homolog-associated protein 2, Crhbp - corticotropin releasing hormone binding protein, Jag1 - jagged 1, Pcdhb16 - protocadherin beta 16, Wnt1 - wingless-related mmtv integration site 1, Slc12a5 - solute carrier family 12, member 5, Drd1a - dopamine receptor d1a, Gria1 - glutamate receptor, ionotropic…
GO:0050896	response to stimulus	2.03e-06	0.000452	1.25	12952	3721	1084	388	[Vav3 - vav 3 oncogene, Mr1 - major histocompatibility complex, class i-related, Diras1 - diras family, gtp-binding ras-like 1, Ascl1 - achaete-scute complex homolog 1 (drosophila), Slc12a5 - solute carrier family 12, member 5, Asic2 - acid-sensing (proton-gated) ion channel 2, Faim2 - fas apoptotic inhibitory molecule 2, Ptgds - prostaglandin d2 synthase (brain), Mbp - myelin basic protein, Dcc …
GO:0045666	positive regulation of neuron differentiation	2.21e-06	0.000484	3.08	12952	80	1314	25	[Zeb1 - zinc finger e-box binding homeobox 1, Vwc2 - von willebrand factor c domain containing 2, Ascl1 - achaete-scute complex homolog 1 (drosophila), Spag9 - sperm associated antigen 9, Neurod2 - neurogenic differentiation 2, Fezf1 - fez family zinc finger 1, Vwc2l - von willebrand factor c domain-containing protein 2-like, Rnf112 - ring finger protein 112, Nkx6-1 - nk6 homeobox 1, Timp2 - tiss…
GO:0007601	visual perception	2.78e-06	0.000597	3.61	12952	64	1121	20	[Pcdh15 - protocadherin 15, Rdh10 - retinol dehydrogenase 10 (all-trans), Rorb - rar-related orphan receptor beta, Lamb2 - laminin, beta 2, Rd3 - retinal degeneration 3, Crx - cone-rod homeobox containing gene, Mfrp - membrane-type frizzled-related protein, Nr2e1 - nuclear receptor subfamily 2, group e, member 1, Unc119 - unc-119 homolog (c. elegans), Guca1a - guanylate cyclase activator 1a (reti…
GO:0032502	developmental process	2.93e-06	0.000618	1.27	12952	3032	1127	336	[Vav3 - vav 3 oncogene, Rorc - rar-related orphan receptor gamma, Poc1b - poc1 centriolar protein homolog b (chlamydomonas), Fam20a - family with sequence similarity 20, member a, Ascl1 - achaete-scute complex homolog 1 (drosophila), Cyp26b1 - cytochrome p450, family 26, subfamily b, polypeptide 1, Shisa2 - shisa homolog 2 (xenopus laevis), Pde3a - phosphodiesterase 3a, cgmp inhibited, Agr2 - ant…
GO:0010817	regulation of hormone levels	3.38e-06	0.000701	2.7	12952	129	1153	31	[Crhbp - corticotropin releasing hormone binding protein, Crhr1 - corticotropin releasing hormone receptor 1, Edn3 - endothelin 3, Agt - angiotensinogen (serpin peptidase inhibitor, clade a, member 8), Cyp26b1 - cytochrome p450, family 26, subfamily b, polypeptide 1, Bmpr1b - bone morphogenetic protein receptor, type 1b, Cckar - cholecystokinin a receptor, Rdh11 - retinol dehydrogenase 11, Wnt4 -…
GO:0007399	nervous system development	3.43e-06	0.000698	1.96	12952	288	1305	57	[Uncx - unc homeobox, Metrn - meteorin, glial cell differentiation regulator, Slitrk1 - slit and ntrk-like family, member 1, Ntrk2 - neurotrophic tyrosine kinase, receptor, type 2, Pou3f3 - pou domain, class 3, transcription factor 3, Ascl1 - achaete-scute complex homolog 1 (drosophila), Fezf1 - fez family zinc finger 1, Neurod2 - neurogenic differentiation 2, Slc1a2 - solute carrier family 1 (gl…
GO:0021780	glial cell fate specification	3.97e-06	0.000794	15.4	12952	5	841	5	[Sox6 - sry-box containing gene 6, Pax6 - paired box gene 6, Ascl1 - achaete-scute complex homolog 1 (drosophila), Nkx2-2 - nk2 homeobox 2, Olig2 - oligodendrocyte transcription factor 2]
GO:0021778	oligodendrocyte cell fate specification	3.97e-06	0.00078	15.4	12952	5	841	5	[Sox6 - sry-box containing gene 6, Pax6 - paired box gene 6, Olig2 - oligodendrocyte transcription factor 2, Nkx2-2 - nk2 homeobox 2, Ascl1 - achaete-scute complex homolog 1 (drosophila)]
GO:0014821	phasic smooth muscle contraction	4.25e-06	0.000822	6.86	12952	14	1214	9	[Edn2 - endothelin 2, Ednrb - endothelin receptor type b, Npy1r - neuropeptide y receptor y1, Edn3 - endothelin 3, Agt - angiotensinogen (serpin peptidase inhibitor, clade a, member 8), Tshz3 - teashirt zinc finger family member 3, Sstr2 - somatostatin receptor 2, Dlg1 - discs, large homolog 1 (drosophila), Drd1a - dopamine receptor d1a]
GO:0065008	regulation of biological quality	4.53e-06	0.000863	1.4	12952	1567	1165	197	[Camk2a - calcium/calmodulin-dependent protein kinase ii alpha, Fam20a - family with sequence similarity 20, member a, Slc12a5 - solute carrier family 12, member 5, Cyp26b1 - cytochrome p450, family 26, subfamily b, polypeptide 1, Syne2 - spectrin repeat containing, nuclear envelope 2, Celf6 - cugbp, elav-like family member 6, Pde3a - phosphodiesterase 3a, cgmp inhibited, Asic2 - acid-sensing (pr…
GO:0090276	regulation of peptide hormone secretion	4.75e-06	0.000888	3.17	12952	113	867	24	[Tfap2b - transcription factor ap-2 beta, Jak2 - janus kinase 2, Myrip - myosin viia and rab interacting protein, Rasl10b - ras-like, family 10, member b, Ghrh - growth hormone releasing hormone, Epha5 - eph receptor a5, Crhbp - corticotropin releasing hormone binding protein, Brsk2 - br serine/threonine kinase 2, Rbp4 - retinol binding protein 4, plasma, Nos1 - nitric oxide synthase 1, neuronal,…
GO:0048511	rhythmic process	4.93e-06	0.000909	2.28	12952	163	1323	38	[Edn2 - endothelin 2, Ddx5 - dead (asp-glu-ala-asp) box polypeptide 5, Rorb - rar-related orphan receptor beta, Fgf7 - fibroblast growth factor 7, Ppargc1a - peroxisome proliferative activated receptor, gamma, coactivator 1 alpha, Rorc - rar-related orphan receptor gamma, Agt - angiotensinogen (serpin peptidase inhibitor, clade a, member 8), Bmpr1b - bone morphogenetic protein receptor, type 1b, …
GO:0007626	locomotory behavior	5.32e-06	0.000965	2.3	12952	158	1320	37	[Npas3 - neuronal pas domain protein 3, Otog - otogelin, Chrnb4 - cholinergic receptor, nicotinic, beta polypeptide 4, Crhr1 - corticotropin releasing hormone receptor 1, Pitx3 - paired-like homeodomain transcription factor 3, Sez6l2 - seizure related 6 homolog like 2, Drd1a - dopamine receptor d1a, Dlg4 - discs, large homolog 4 (drosophila), Lrrtm1 - leucine rich repeat transmembrane neuronal 1,…
GO:0009719	response to endogenous stimulus	6.09e-06	0.00109	1.63	12952	607	1282	98	[Chrnb4 - cholinergic receptor, nicotinic, beta polypeptide 4, Areg - amphiregulin, Rorc - rar-related orphan receptor gamma, Drd1a - dopamine receptor d1a, Slc1a2 - solute carrier family 1 (glial high affinity glutamate transporter), member 2, Serpina3c - serine (or cysteine) peptidase inhibitor, clade a, member 3c, Pde3a - phosphodiesterase 3a, cgmp inhibited, Aqp1 - aquaporin 1, Nr2f2 - nuclea…
GO:0016477	cell migration	6.84e-06	0.0012	1.75	12952	435	1293	76	[Nfatc2 - nuclear factor of activated t cells, cytoplasmic, calcineurin dependent 2, Scg2 - secretogranin ii, Vav3 - vav 3 oncogene, Enpep - glutamyl aminopeptidase, Pou3f3 - pou domain, class 3, transcription factor 3, Ntrk2 - neurotrophic tyrosine kinase, receptor, type 2, Ascl1 - achaete-scute complex homolog 1 (drosophila), Nr2e1 - nuclear receptor subfamily 2, group e, member 1, Fap - fibrob…
GO:0014070	response to organic cyclic compound	7.5e-06	0.0013	1.87	12952	340	1265	62	[Chrnb4 - cholinergic receptor, nicotinic, beta polypeptide 4, Crhbp - corticotropin releasing hormone binding protein, Crhr1 - corticotropin releasing hormone receptor 1, Areg - amphiregulin, Rorc - rar-related orphan receptor gamma, Nr2e3 - nuclear receptor subfamily 2, group e, member 3, Nr2e1 - nuclear receptor subfamily 2, group e, member 1, Drd1a - dopamine receptor d1a, Sirt2 - sirtuin 2, …
GO:0032870	cellular response to hormone stimulus	7.51e-06	0.00128	2.68	12952	210	667	29	[Jak2 - janus kinase 2, Crhbp - corticotropin releasing hormone binding protein, Prlr - prolactin receptor, Crhr1 - corticotropin releasing hormone receptor 1, Pxn - paxillin, Rorc - rar-related orphan receptor gamma, Nr2e3 - nuclear receptor subfamily 2, group e, member 3, Nr2e1 - nuclear receptor subfamily 2, group e, member 1, Nr4a3 - nuclear receptor subfamily 4, group a, member 3, Olfr78 - o…
GO:0048869	cellular developmental process	8.26e-06	0.00139	1.41	12952	1798	902	177	[Myo16 - myosin xvi, Rorc - rar-related orphan receptor gamma, Pitx3 - paired-like homeodomain transcription factor 3, Dapl1 - death associated protein-like 1, Ascl1 - achaete-scute complex homolog 1 (drosophila), Cyp26b1 - cytochrome p450, family 26, subfamily b, polypeptide 1, Agr2 - anterior gradient 2, Faim2 - fas apoptotic inhibitory molecule 2, Map2 - microtubule-associated protein 2, Naglu…
GO:0003012	muscle system process	8.59e-06	0.00142	2.83	12952	121	1023	27	[Myom1 - myomesin 1, Chrnb4 - cholinergic receptor, nicotinic, beta polypeptide 4, Ednrb - endothelin receptor type b, Mrvi1 - mrv integration site 1, Edn3 - endothelin 3, Agt - angiotensinogen (serpin peptidase inhibitor, clade a, member 8), Nos1 - nitric oxide synthase 1, neuronal, Myl2 - myosin, light polypeptide 2, regulatory, cardiac, slow, Pde5a - phosphodiesterase 5a, cgmp-specific, Mybpc1…
GO:0002791	regulation of peptide secretion	9.26e-06	0.00151	3.06	12952	117	867	24	[Tfap2b - transcription factor ap-2 beta, Jak2 - janus kinase 2, Myrip - myosin viia and rab interacting protein, Rasl10b - ras-like, family 10, member b, Ghrh - growth hormone releasing hormone, Epha5 - eph receptor a5, Crhbp - corticotropin releasing hormone binding protein, Brsk2 - br serine/threonine kinase 2, Rbp4 - retinol binding protein 4, plasma, Nos1 - nitric oxide synthase 1, neuronal,…
GO:0002065	columnar/cuboidal epithelial cell differentiation	9.68e-06	0.00156	4.22	12952	45	1024	15	[Ednrb - endothelin receptor type b, Mitf - microphthalmia-associated transcription factor, Edn3 - endothelin 3, Mef2c - myocyte enhancer factor 2c, Rab27a - rab27a, member ras oncogene family, Ascl1 - achaete-scute complex homolog 1 (drosophila), Tyrp1 - tyrosinase-related protein 1, Pax6 - paired box gene 6, Wnt4 - wingless-related mmtv integration site 4, Agr2 - anterior gradient 2, Foxa1 - fo…
GO:0007165	signal transduction	1.09e-05	0.00173	1.37	12952	2184	860	199	[Camk2a - calcium/calmodulin-dependent protein kinase ii alpha, Npas3 - neuronal pas domain protein 3, Vav3 - vav 3 oncogene, Rorc - rar-related orphan receptor gamma, Ascl1 - achaete-scute complex homolog 1 (drosophila), Cyp26b1 - cytochrome p450, family 26, subfamily b, polypeptide 1, Pde5a - phosphodiesterase 5a, cgmp-specific, Spata13 - spermatogenesis associated 13, Ppp1r14c - protein phosph…
GO:0009725	response to hormone	1.09e-05	0.00171	1.98	12952	332	1023	52	[Jak2 - janus kinase 2, Gpam - glycerol-3-phosphate acyltransferase, mitochondrial, Crhbp - corticotropin releasing hormone binding protein, Crhr1 - corticotropin releasing hormone receptor 1, Areg - amphiregulin, Rorc - rar-related orphan receptor gamma, Nr2e3 - nuclear receptor subfamily 2, group e, member 3, Nr2e1 - nuclear receptor subfamily 2, group e, member 1, Serpina3c - serine (or cystei…
GO:0048666	neuron development	1.12e-05	0.00173	2.97	12952	93	1126	24	[Naglu - alpha-n-acetylglucosaminidase (sanfilippo disease iiib), En1 - engrailed 1, Rorb - rar-related orphan receptor beta, Atp8a2 - atpase, aminophospholipid transporter-like, class i, type 8a, member 2, Pitx3 - paired-like homeodomain transcription factor 3, Mef2c - myocyte enhancer factor 2c, Nr2e3 - nuclear receptor subfamily 2, group e, member 3, Mfrp - membrane-type frizzled-related prote…
GO:0090087	regulation of peptide transport	1.14e-05	0.00174	3.04	12952	118	867	24	[Tfap2b - transcription factor ap-2 beta, Jak2 - janus kinase 2, Myrip - myosin viia and rab interacting protein, Rasl10b - ras-like, family 10, member b, Ghrh - growth hormone releasing hormone, Epha5 - eph receptor a5, Crhbp - corticotropin releasing hormone binding protein, Brsk2 - br serine/threonine kinase 2, Rbp4 - retinol binding protein 4, plasma, Nos1 - nitric oxide synthase 1, neuronal,…
GO:0044767	single-organism developmental process	1.58e-05	0.00238	1.3	12952	2883	879	255	[Vav3 - vav 3 oncogene, Poc1b - poc1 centriolar protein homolog b (chlamydomonas), Rorc - rar-related orphan receptor gamma, Fam20a - family with sequence similarity 20, member a, Ascl1 - achaete-scute complex homolog 1 (drosophila), Cyp26b1 - cytochrome p450, family 26, subfamily b, polypeptide 1, Shisa2 - shisa homolog 2 (xenopus laevis), Agr2 - anterior gradient 2, Faim2 - fas apoptotic inhibi…
GO:0001764	neuron migration	1.73e-05	0.00258	2.75	12952	102	1200	26	[Ascl1 - achaete-scute complex homolog 1 (drosophila), Drd1a - dopamine receptor d1a, Fezf1 - fez family zinc finger 1, Cckar - cholecystokinin a receptor, Cck - cholecystokinin, Vax1 - ventral anterior homeobox containing gene 1, Robo3 - roundabout homolog 3 (drosophila), Nr2f2 - nuclear receptor subfamily 2, group f, member 2, Lhx6 - lim homeobox protein 6, D130043K22Rik - riken cdna d130043k22…
GO:0032940	secretion by cell	1.79e-05	0.00263	2.01	12952	224	1324	46	[Gpam - glycerol-3-phosphate acyltransferase, mitochondrial, Stx17 - syntaxin 17, Crhbp - corticotropin releasing hormone binding protein, Crhr1 - corticotropin releasing hormone receptor 1, Edn3 - endothelin 3, Fgf7 - fibroblast growth factor 7, Snap25 - synaptosomal-associated protein 25, Cadps - ca2+-dependent secretion activator, Agt - angiotensinogen (serpin peptidase inhibitor, clade a, mem…
GO:0060341	regulation of cellular localization	1.97e-05	0.00286	1.64	12952	643	1078	88	[Jak2 - janus kinase 2, Gpam - glycerol-3-phosphate acyltransferase, mitochondrial, Camk2a - calcium/calmodulin-dependent protein kinase ii alpha, Crhbp - corticotropin releasing hormone binding protein, Crhr1 - corticotropin releasing hormone receptor 1, Agt - angiotensinogen (serpin peptidase inhibitor, clade a, member 8), Sirt2 - sirtuin 2, Prkcb - protein kinase c, beta, Akt1 - thymoma viral …
GO:0045665	negative regulation of neuron differentiation	1.98e-05	0.00284	3.87	12952	58	924	16	[Jag1 - jagged 1, Cntn4 - contactin 4, Ascl1 - achaete-scute complex homolog 1 (drosophila), Nkx2-2 - nk2 homeobox 2, Olig2 - oligodendrocyte transcription factor 2, Nr2e1 - nuclear receptor subfamily 2, group e, member 1, Dixdc1 - dix domain containing 1, Pax6 - paired box gene 6, Dtx1 - deltex 1 homolog (drosophila), Gpr37l1 - g protein-coupled receptor 37-like 1, Foxa2 - forkhead box a2, Phox2…
GO:0046903	secretion	2.03e-05	0.00288	2.03	12952	287	1024	46	[Gpam - glycerol-3-phosphate acyltransferase, mitochondrial, Stx17 - syntaxin 17, Prlr - prolactin receptor, Crhbp - corticotropin releasing hormone binding protein, Crhr1 - corticotropin releasing hormone receptor 1, Edn3 - endothelin 3, Fgf7 - fibroblast growth factor 7, Snap25 - synaptosomal-associated protein 25, Cadps - ca2+-dependent secretion activator, Agt - angiotensinogen (serpin peptid…
GO:0055082	cellular chemical homeostasis	2.09e-05	0.00293	1.99	12952	287	1091	48	[Jak2 - janus kinase 2, Tfap2b - transcription factor ap-2 beta, Ednrb - endothelin receptor type b, Gpr12 - g-protein coupled receptor 12, Crhr1 - corticotropin releasing hormone receptor 1, Gpr30 - g protein-coupled receptor 30, Tfrc - transferrin receptor, Hcrt - hypocretin, Inpp4b - inositol polyphosphate-4-phosphatase, type ii, Agt - angiotensinogen (serpin peptidase inhibitor, clade a, memb…
GO:0007215	glutamate receptor signaling pathway	2.13e-05	0.00294	4.12	12952	38	1159	14	[Camk2a - calcium/calmodulin-dependent protein kinase ii alpha, Grin3a - glutamate receptor ionotropic, nmda3a, Gria1 - glutamate receptor, ionotropic, ampa1 (alpha 1), Grid2 - glutamate receptor, ionotropic, delta 2, Grik1 - glutamate receptor, ionotropic, kainate 1, Plcb1 - phospholipase c, beta 1, Cdk5r1 - cyclin-dependent kinase 5, regulatory subunit 1 (p35), Grin1 - glutamate receptor, ionot…
GO:0002067	glandular epithelial cell differentiation	2.23e-05	0.00305	6.46	12952	20	902	9	[Pax6 - paired box gene 6, Wnt4 - wingless-related mmtv integration site 4, Agr2 - anterior gradient 2, Foxa1 - forkhead box a1, Bmp2 - bone morphogenetic protein 2, Fgf2 - fibroblast growth factor 2, Prox1 - prospero-related homeobox 1, Ascl1 - achaete-scute complex homolog 1 (drosophila), Rxra - retinoid x receptor alpha]
GO:0045944	positive regulation of transcription from RNA polymerase II promoter	2.91e-05	0.00393	1.69	12952	696	872	79	[Nfatc2 - nuclear factor of activated t cells, cytoplasmic, calcineurin dependent 2, En1 - engrailed 1, Nfe2l2 - nuclear factor, erythroid derived 2, like 2, Mitf - microphthalmia-associated transcription factor, Ikzf2 - ikaros family zinc finger 2, Jag1 - jagged 1, Ppargc1a - peroxisome proliferative activated receptor, gamma, coactivator 1 alpha, Nr2e3 - nuclear receptor subfamily 2, group e, m…
GO:0050793	regulation of developmental process	2.92e-05	0.00389	1.4	12952	1378	1134	169	[Uncx - unc homeobox, Areg - amphiregulin, Rorc - rar-related orphan receptor gamma, Ascl1 - achaete-scute complex homolog 1 (drosophila), Cyp26b1 - cytochrome p450, family 26, subfamily b, polypeptide 1, Ppapdc3 - phosphatidic acid phosphatase type 2 domain containing 3, Prkcb - protein kinase c, beta, Pde3a - phosphodiesterase 3a, cgmp inhibited, Asic2 - acid-sensing (proton-gated) ion channel …
GO:0019935	cyclic-nucleotide-mediated signaling	3.01e-05	0.00397	5.35	12952	21	1153	10	[Pde3a - phosphodiesterase 3a, cgmp inhibited, Cd36 - cd36 antigen, Prkg1 - protein kinase, cgmp-dependent, type i, Rapgef4 - rap guanine nucleotide exchange factor (gef) 4, Ghrh - growth hormone releasing hormone, Epha5 - eph receptor a5, Ednrb - endothelin receptor type b, Adcyap1r1 - adenylate cyclase activating polypeptide 1 receptor 1, Mrvi1 - mrv integration site 1, Rapgef2 - rap guanine nu…
GO:0006833	water transport	3.29e-05	0.00429	75.74	12952	9	57	3	[Cftr - cystic fibrosis transmembrane conductance regulator, Aqp11 - aquaporin 11, Upk3a - uroplakin 3a]
GO:0007270	neuron-neuron synaptic transmission	3.41e-05	0.0044	3.45	12952	55	1159	17	[Crhbp - corticotropin releasing hormone binding protein, Grin3a - glutamate receptor ionotropic, nmda3a, Gabrg2 - gamma-aminobutyric acid (gaba) a receptor, subunit gamma 2, Drd1a - dopamine receptor d1a, Gria1 - glutamate receptor, ionotropic, ampa1 (alpha 1), Grid2 - glutamate receptor, ionotropic, delta 2, Gabrb3 - gamma-aminobutyric acid (gaba) a receptor, subunit beta 3, Grik1 - glutamate r…
GO:0032412	regulation of ion transmembrane transporter activity	3.72e-05	0.00474	2.75	12952	91	1240	24	[Gstm7 - glutathione s-transferase, mu 7, Pde4b - phosphodiesterase 4b, camp specific, Akap7 - a kinase (prka) anchor protein 7, Nedd4l - neural precursor cell expressed, developmentally down-regulated gene 4-like, Crhbp - corticotropin releasing hormone binding protein, Crhr1 - corticotropin releasing hormone receptor 1, Ppargc1a - peroxisome proliferative activated receptor, gamma, coactivator …
GO:0048870	cell motility	3.79e-05	0.00478	1.66	12952	478	1293	79	[Nfatc2 - nuclear factor of activated t cells, cytoplasmic, calcineurin dependent 2, Scg2 - secretogranin ii, Vav3 - vav 3 oncogene, Dnaaf2 - dynein, axonemal assembly factor 2, Enpep - glutamyl aminopeptidase, Pou3f3 - pou domain, class 3, transcription factor 3, Ntrk2 - neurotrophic tyrosine kinase, receptor, type 2, Ascl1 - achaete-scute complex homolog 1 (drosophila), Nr2e1 - nuclear receptor…
GO:0007218	neuropeptide signaling pathway	3.83e-05	0.00478	3.15	12952	61	1281	19	[Scg5 - secretogranin v, Npy - neuropeptide y, Crhr1 - corticotropin releasing hormone receptor 1, Npy1r - neuropeptide y receptor y1, Gpr139 - g protein-coupled receptor 139, Hcrt - hypocretin, Gipr - gastric inhibitory polypeptide receptor, Cort - cortistatin, Pmch - pro-melanin-concentrating hormone, Bai1 - brain-specific angiogenesis inhibitor 1, Hcrtr1 - hypocretin (orexin) receptor 1, Agrp …
GO:0065007	biological regulation	3.95e-05	0.00488	1.13	12952	6454	1165	657	[Vav3 - vav 3 oncogene, Ikzf2 - ikaros family zinc finger 2, Mr1 - major histocompatibility complex, class i-related, Fam20a - family with sequence similarity 20, member a, Diras1 - diras family, gtp-binding ras-like 1, Timp4 - tissue inhibitor of metalloproteinase 4, Ascl1 - achaete-scute complex homolog 1 (drosophila), Ppapdc3 - phosphatidic acid phosphatase type 2 domain containing 3, Slc12a5 …
GO:0045595	regulation of cell differentiation	3.98e-05	0.00486	1.43	12952	1012	1314	147	[Uncx - unc homeobox, Areg - amphiregulin, Rorc - rar-related orphan receptor gamma, Ntrk2 - neurotrophic tyrosine kinase, receptor, type 2, Spag9 - sperm associated antigen 9, Ascl1 - achaete-scute complex homolog 1 (drosophila), Cyp26b1 - cytochrome p450, family 26, subfamily b, polypeptide 1, Ppapdc3 - phosphatidic acid phosphatase type 2 domain containing 3, Vwc2l - von willebrand factor c do…
GO:0019227	neuronal action potential propagation	4.15e-05	0.00502	11.49	12952	6	939	5	[Cacnb4 - calcium channel, voltage-dependent, beta 4 subunit, Cldn19 - claudin 19, Scn1a - sodium channel, voltage-gated, type i, alpha, Clcn1 - chloride channel 1, Nrcam - neuron-glia-cam-related cell adhesion molecule]
GO:0051094	positive regulation of developmental process	4.32e-05	0.00516	1.54	12952	674	1314	105	[Ntrk2 - neurotrophic tyrosine kinase, receptor, type 2, Ascl1 - achaete-scute complex homolog 1 (drosophila), Spag9 - sperm associated antigen 9, Cyp26b1 - cytochrome p450, family 26, subfamily b, polypeptide 1, Prkcb - protein kinase c, beta, Vwc2l - von willebrand factor c domain-containing protein 2-like, Pde3a - phosphodiesterase 3a, cgmp inhibited, Asic2 - acid-sensing (proton-gated) ion ch…
GO:0019725	cellular homeostasis	4.52e-05	0.00535	1.86	12952	345	1091	54	[Jak2 - janus kinase 2, Txndc16 - thioredoxin domain containing 16, Gpr12 - g-protein coupled receptor 12, Crhr1 - corticotropin releasing hormone receptor 1, Tfrc - transferrin receptor, Agt - angiotensinogen (serpin peptidase inhibitor, clade a, member 8), Gpr3 - g-protein coupled receptor 3, Aifm3 - apoptosis-inducing factor, mitochondrion-associated 3, Slc12a5 - solute carrier family 12, memb…
GO:0071495	cellular response to endogenous stimulus	4.59e-05	0.00538	1.74	12952	419	1172	66	[Jak2 - janus kinase 2, Gpam - glycerol-3-phosphate acyltransferase, mitochondrial, Crhbp - corticotropin releasing hormone binding protein, Crhr1 - corticotropin releasing hormone receptor 1, Crhr2 - corticotropin releasing hormone receptor 2, Rorc - rar-related orphan receptor gamma, Nr2e3 - nuclear receptor subfamily 2, group e, member 3, Nr2e1 - nuclear receptor subfamily 2, group e, member 1…
GO:0055074	calcium ion homeostasis	5.25e-05	0.00609	2.11	12952	200	1133	37	[Tfap2b - transcription factor ap-2 beta, Jak2 - janus kinase 2, Ednrb - endothelin receptor type b, Crhr1 - corticotropin releasing hormone receptor 1, Gpr12 - g-protein coupled receptor 12, Gpr30 - g protein-coupled receptor 30, Hcrt - hypocretin, Fam20a - family with sequence similarity 20, member a, Inpp4b - inositol polyphosphate-4-phosphatase, type ii, Gpr3 - g-protein coupled receptor 3, N…
GO:0048731	system development	5.79e-05	0.00665	1.59	12952	549	1323	89	[Uncx - unc homeobox, Metrn - meteorin, glial cell differentiation regulator, Slitrk1 - slit and ntrk-like family, member 1, Pou3f3 - pou domain, class 3, transcription factor 3, Ntrk2 - neurotrophic tyrosine kinase, receptor, type 2, Ascl1 - achaete-scute complex homolog 1 (drosophila), Fezf1 - fez family zinc finger 1, Neurod2 - neurogenic differentiation 2, Sirt2 - sirtuin 2, Slc1a2 - solute c…
GO:0055080	cation homeostasis	6.07e-05	0.0069	1.88	12952	315	1091	50	[Jak2 - janus kinase 2, Crhr1 - corticotropin releasing hormone receptor 1, Gpr12 - g-protein coupled receptor 12, Tfrc - transferrin receptor, Fam20a - family with sequence similarity 20, member a, Agt - angiotensinogen (serpin peptidase inhibitor, clade a, member 8), Gpr3 - g-protein coupled receptor 3, Slc12a5 - solute carrier family 12, member 5, Prkcb - protein kinase c, beta, Atp13a4 - atpa…
GO:0050801	ion homeostasis	6.16e-05	0.00694	1.85	12952	340	1091	53	[Jak2 - janus kinase 2, Gpam - glycerol-3-phosphate acyltransferase, mitochondrial, Crhr1 - corticotropin releasing hormone receptor 1, Gpr12 - g-protein coupled receptor 12, Tfrc - transferrin receptor, Fam20a - family with sequence similarity 20, member a, Agt - angiotensinogen (serpin peptidase inhibitor, clade a, member 8), Gpr3 - g-protein coupled receptor 3, Slc12a5 - solute carrier family …
GO:0051705	multi-organism behavior	7.08e-05	0.0079	3.29	12952	59	1133	17	[Thrb - thyroid hormone receptor beta, Npas3 - neuronal pas domain protein 3, Thra - thyroid hormone receptor alpha, Crhbp - corticotropin releasing hormone binding protein, Nhlh2 - nescient helix loop helix 2, Nr2e1 - nuclear receptor subfamily 2, group e, member 1, Drd1a - dopamine receptor d1a, Dlg4 - discs, large homolog 4 (drosophila), Grin1 - glutamate receptor, ionotropic, nmda1 (zeta 1), …
GO:0006873	cellular ion homeostasis	7.43e-05	0.00822	1.96	12952	266	1091	44	[Jak2 - janus kinase 2, Tfap2b - transcription factor ap-2 beta, Ednrb - endothelin receptor type b, Crhr1 - corticotropin releasing hormone receptor 1, Gpr12 - g-protein coupled receptor 12, Gpr30 - g protein-coupled receptor 30, Tfrc - transferrin receptor, Hcrt - hypocretin, Inpp4b - inositol polyphosphate-4-phosphatase, type ii, Agt - angiotensinogen (serpin peptidase inhibitor, clade a, memb…
GO:0043401	steroid hormone mediated signaling pathway	7.58e-05	0.00829	4.99	12952	48	595	11	[Thrb - thyroid hormone receptor beta, Thra - thyroid hormone receptor alpha, Olfr78 - olfactory receptor 78, Esr1 - estrogen receptor 1 (alpha), Nr5a1 - nuclear receptor subfamily 5, group a, member 1, Rorc - rar-related orphan receptor gamma, Nr2e3 - nuclear receptor subfamily 2, group e, member 3, Rarb - retinoic acid receptor, beta, Rxra - retinoid x receptor alpha, Nr4a3 - nuclear receptor s…
GO:0048878	chemical homeostasis	7.74e-05	0.0084	1.69	12952	484	1091	69	[Jak2 - janus kinase 2, Gpam - glycerol-3-phosphate acyltransferase, mitochondrial, Gpr12 - g-protein coupled receptor 12, Crhr1 - corticotropin releasing hormone receptor 1, Tfrc - transferrin receptor, Fam20a - family with sequence similarity 20, member a, Agt - angiotensinogen (serpin peptidase inhibitor, clade a, member 8), Gpr3 - g-protein coupled receptor 3, Slc12a5 - solute carrier family …
GO:0021953	central nervous system neuron differentiation	7.96e-05	0.00855	2.87	12952	84	1127	21	[Uncx - unc homeobox, Skor2 - ski family transcriptional corepressor 2, Gsx2 - gs homeobox 2, Olig2 - oligodendrocyte transcription factor 2, Nkx2-2 - nk2 homeobox 2, Wnt1 - wingless-related mmtv integration site 1, Ascl1 - achaete-scute complex homolog 1 (drosophila), Nr2e1 - nuclear receptor subfamily 2, group e, member 1, Nfix - nuclear factor i/x, Grid2 - glutamate receptor, ionotropic, delta…
GO:0051173	positive regulation of nitrogen compound metabolic process	8.08e-05	0.0086	1.51	12952	1088	860	109	[Npas3 - neuronal pas domain protein 3, Ikzf2 - ikaros family zinc finger 2, Areg - amphiregulin, Pitx3 - paired-like homeodomain transcription factor 3, Ascl1 - achaete-scute complex homolog 1 (drosophila), Celf4 - cugbp, elav-like family member 4, Tox2 - tox high mobility group box family member 2, Sost - sclerostin, Ucn - urocortin, Maml3 - mastermind like 3 (drosophila), Nr5a1 - nuclear recep…
GO:0010646	regulation of cell communication	8.1e-05	0.00854	1.38	12952	1753	877	164	[Camk2a - calcium/calmodulin-dependent protein kinase ii alpha, Vav3 - vav 3 oncogene, Igbp1b - immunoglobulin (cd79a) binding protein 1b, Ascl1 - achaete-scute complex homolog 1 (drosophila), Cyp26b1 - cytochrome p450, family 26, subfamily b, polypeptide 1, Postn - periostin, osteoblast specific factor, Prkcb - protein kinase c, beta, Pde5a - phosphodiesterase 5a, cgmp-specific, Nlgn1 - neurolig…
GO:0030003	cellular cation homeostasis	8.31e-05	0.00869	1.97	12952	259	1091	43	[Jak2 - janus kinase 2, Tfap2b - transcription factor ap-2 beta, Ednrb - endothelin receptor type b, Gpr12 - g-protein coupled receptor 12, Crhr1 - corticotropin releasing hormone receptor 1, Gpr30 - g protein-coupled receptor 30, Tfrc - transferrin receptor, Hcrt - hypocretin, Inpp4b - inositol polyphosphate-4-phosphatase, type ii, Agt - angiotensinogen (serpin peptidase inhibitor, clade a, memb…
GO:0051932	synaptic transmission, GABAergic	8.4e-05	0.00871	16.45	12952	5	630	4	[Gabrb3 - gamma-aminobutyric acid (gaba) a receptor, subunit beta 3, Gabrb2 - gamma-aminobutyric acid (gaba) a receptor, subunit beta 2, Gabra1 - gamma-aminobutyric acid (gaba) a receptor, subunit alpha 1, Gabrg2 - gamma-aminobutyric acid (gaba) a receptor, subunit gamma 2]
GO:0040011	locomotion	8.57e-05	0.0088	1.58	12952	544	1293	86	[Nfatc2 - nuclear factor of activated t cells, cytoplasmic, calcineurin dependent 2, Scg2 - secretogranin ii, Vav3 - vav 3 oncogene, Dnaaf2 - dynein, axonemal assembly factor 2, Enpep - glutamyl aminopeptidase, Pou3f3 - pou domain, class 3, transcription factor 3, Ntrk2 - neurotrophic tyrosine kinase, receptor, type 2, Ascl1 - achaete-scute complex homolog 1 (drosophila), Nr2e1 - nuclear receptor…
GO:0001709	cell fate determination	8.75e-05	0.00891	5.13	12952	30	841	10	[Pax6 - paired box gene 6, Ebf2 - early b cell factor 2, Mef2c - myocyte enhancer factor 2c, Tbx2 - t-box 2, Prox1 - prospero-related homeobox 1, Nkx2-2 - nk2 homeobox 2, Ascl1 - achaete-scute complex homolog 1 (drosophila), Wnt1 - wingless-related mmtv integration site 1, Cyp26b1 - cytochrome p450, family 26, subfamily b, polypeptide 1, Barhl2 - barh-like 2 (drosophila)]
GO:1901379	regulation of potassium ion transmembrane transport	8.98e-05	0.00906	5.22	12952	18	1240	9	[Casq2 - calsequestrin 2, Prkg1 - protein kinase, cgmp-dependent, type i, Dpp6 - dipeptidylpeptidase 6, Akap7 - a kinase (prka) anchor protein 7, Nedd4l - neural precursor cell expressed, developmentally down-regulated gene 4-like, Kcne2 - potassium voltage-gated channel, isk-related subfamily, gene 2, Kcnab1 - potassium voltage-gated channel, shaker-related subfamily, beta member 1, Kcnj2 - pota…
GO:0042044	fluid transport	9.13e-05	0.00914	56.81	12952	12	57	3	[Cftr - cystic fibrosis transmembrane conductance regulator, Aqp11 - aquaporin 11, Upk3a - uroplakin 3a]
GO:0006874	cellular calcium ion homeostasis	9.18e-05	0.00911	2.01	12952	190	1320	39	[Jak2 - janus kinase 2, Edn2 - endothelin 2, Ednrb - endothelin receptor type b, Gpr12 - g-protein coupled receptor 12, Crhr1 - corticotropin releasing hormone receptor 1, Gpr30 - g protein-coupled receptor 30, Hcrt - hypocretin, Inpp4b - inositol polyphosphate-4-phosphatase, type ii, Nos1 - nitric oxide synthase 1, neuronal, Gpr3 - g-protein coupled receptor 3, Pln - phospholamban, Drd1a - dopam…
GO:0051050	positive regulation of transport	9.6e-05	0.00944	1.6	12952	494	1324	81	[Jak2 - janus kinase 2, Camk2a - calcium/calmodulin-dependent protein kinase ii alpha, Crhr1 - corticotropin releasing hormone receptor 1, Crhr2 - corticotropin releasing hormone receptor 2, Agt - angiotensinogen (serpin peptidase inhibitor, clade a, member 8), Drd1a - dopamine receptor d1a, Slc1a2 - solute carrier family 1 (glial high affinity glutamate transporter), member 2, Akt1 - thymoma vir…
GO:0022898	regulation of transmembrane transporter activity	0.000101	0.00989	2.61	12952	96	1240	24	[Gstm7 - glutathione s-transferase, mu 7, Pde4b - phosphodiesterase 4b, camp specific, Akap7 - a kinase (prka) anchor protein 7, Nedd4l - neural precursor cell expressed, developmentally down-regulated gene 4-like, Crhbp - corticotropin releasing hormone binding protein, Crhr1 - corticotropin releasing hormone receptor 1, Ppargc1a - peroxisome proliferative activated receptor, gamma, coactivator …
GO:0042445	hormone metabolic process	0.000106	0.0102	5.04	12952	76	372	11	[Scg5 - secretogranin v, Rdh11 - retinol dehydrogenase 11, Esr1 - estrogen receptor 1 (alpha), Rdh10 - retinol dehydrogenase 10 (all-trans), Crhbp - corticotropin releasing hormone binding protein, Cga - glycoprotein hormones, alpha subunit, Agt - angiotensinogen (serpin peptidase inhibitor, clade a, member 8), Hsd17b11 - hydroxysteroid (17-beta) dehydrogenase 11, Rbp4 - retinol binding protein 4…
GO:0007275	multicellular organismal development	0.000106	0.0102	1.48	12952	756	1323	114	[Uncx - unc homeobox, Pitx3 - paired-like homeodomain transcription factor 3, Rorc - rar-related orphan receptor gamma, Ntrk2 - neurotrophic tyrosine kinase, receptor, type 2, Ascl1 - achaete-scute complex homolog 1 (drosophila), Shisa2 - shisa homolog 2 (xenopus laevis), Vwc2l - von willebrand factor c domain-containing protein 2-like, Dcc - deleted in colorectal carcinoma, Dbx1 - developing bra…
GO:0023051	regulation of signaling	0.000108	0.0102	1.38	12952	1746	877	163	[Camk2a - calcium/calmodulin-dependent protein kinase ii alpha, Vav3 - vav 3 oncogene, Igbp1b - immunoglobulin (cd79a) binding protein 1b, Ascl1 - achaete-scute complex homolog 1 (drosophila), Cyp26b1 - cytochrome p450, family 26, subfamily b, polypeptide 1, Postn - periostin, osteoblast specific factor, Prkcb - protein kinase c, beta, Pde5a - phosphodiesterase 5a, cgmp-specific, Nlgn1 - neurolig…
GO:0072073	kidney epithelium development	0.000109	0.0102	4.14	12952	35	1072	12	[Osr1 - odd-skipped related 1 (drosophila), Tfap2b - transcription factor ap-2 beta, Wnt4 - wingless-related mmtv integration site 4, Robo2 - roundabout homolog 2 (drosophila), Spry1 - sprouty homolog 1 (drosophila), Tcf21 - transcription factor 21, Tshz3 - teashirt zinc finger family member 3, Pou3f3 - pou domain, class 3, transcription factor 3, Rarb - retinoic acid receptor, beta, Dlg1 - discs…
GO:0046888	negative regulation of hormone secretion	0.000118	0.0111	3.96	12952	49	867	13	[Crhbp - corticotropin releasing hormone binding protein, Crhr1 - corticotropin releasing hormone receptor 1, Npy1r - neuropeptide y receptor y1, Edn3 - endothelin 3, Nos1 - nitric oxide synthase 1, neuronal, Stxbp5l - syntaxin binding protein 5-like, Ppp3ca - protein phosphatase 3, catalytic subunit, alpha isoform, Pde1c - phosphodiesterase 1c, Cartpt - cart prepropeptide, Srebf1 - sterol regula…
GO:0006939	smooth muscle contraction	0.000124	0.0115	4	12952	32	1214	12	[Edn2 - endothelin 2, Chrm3 - cholinergic receptor, muscarinic 3, cardiac, Chrnb4 - cholinergic receptor, nicotinic, beta polypeptide 4, Ednrb - endothelin receptor type b, Npy1r - neuropeptide y receptor y1, Edn3 - endothelin 3, Agt - angiotensinogen (serpin peptidase inhibitor, clade a, member 8), Tshz3 - teashirt zinc finger family member 3, Sstr2 - somatostatin receptor 2, Dlg1 - discs, large…
GO:0043266	regulation of potassium ion transport	0.000128	0.0118	3.57	12952	41	1240	14	[Akap7 - a kinase (prka) anchor protein 7, Nedd4l - neural precursor cell expressed, developmentally down-regulated gene 4-like, Hcrt - hypocretin, Nos1 - nitric oxide synthase 1, neuronal, Kcnj2 - potassium inwardly-rectifying channel, subfamily j, member 2, Cacna1d - calcium channel, voltage-dependent, l type, alpha 1d subunit, Cckar - cholecystokinin a receptor, Casq2 - calsequestrin 2, Dpp6 -…
GO:0030432	peristalsis	0.000132	0.012	7.62	12952	9	1133	6	[Npy1r - neuropeptide y receptor y1, Agt - angiotensinogen (serpin peptidase inhibitor, clade a, member 8), Tshz3 - teashirt zinc finger family member 3, Sstr2 - somatostatin receptor 2, Dlg1 - discs, large homolog 1 (drosophila), Drd1a - dopamine receptor d1a]
GO:0071242	cellular response to ammonium ion	0.000139	0.0126	10.67	12952	8	759	5	[Gabrb3 - gamma-aminobutyric acid (gaba) a receptor, subunit beta 3, Crhbp - corticotropin releasing hormone binding protein, Gabrb1 - gamma-aminobutyric acid (gaba) a receptor, subunit beta 1, Gabrb2 - gamma-aminobutyric acid (gaba) a receptor, subunit beta 2, Gabra1 - gamma-aminobutyric acid (gaba) a receptor, subunit alpha 1]
GO:0051047	positive regulation of secretion	0.000147	0.0132	2.06	12952	221	1024	36	[Jak2 - janus kinase 2, Myrip - myosin viia and rab interacting protein, Rasl10b - ras-like, family 10, member b, Ednrb - endothelin receptor type b, Crhr1 - corticotropin releasing hormone receptor 1, Edn3 - endothelin 3, Gpr30 - g protein-coupled receptor 30, Snap25 - synaptosomal-associated protein 25, Cadps - ca2+-dependent secretion activator, Tnfsf4 - tumor necrosis factor (ligand) superfam…
GO:0021533	cell differentiation in hindbrain	0.000149	0.0133	4.56	12952	23	1236	10	[Grid2 - glutamate receptor, ionotropic, delta 2, Nfix - nuclear factor i/x, Lhx5 - lim homeobox protein 5, Foxa2 - forkhead box a2, Cend1 - cell cycle exit and neuronal differentiation 1, Faim2 - fas apoptotic inhibitory molecule 2, Skor2 - ski family transcriptional corepressor 2, Prox1 - prospero-related homeobox 1, Kndc1 - kinase non-catalytic c-lobe domain (kind) containing 1, Phox2b - paire…
GO:0046887	positive regulation of hormone secretion	0.00015	0.0133	3.6	12952	81	667	15	[Jak2 - janus kinase 2, Myrip - myosin viia and rab interacting protein, Rasl10b - ras-like, family 10, member b, Ghrh - growth hormone releasing hormone, Edn3 - endothelin 3, Snap25 - synaptosomal-associated protein 25, C1qtnf3 - c1q and tumor necrosis factor related protein 3, Rbp4 - retinol binding protein 4, plasma, C2cd2l - c2 calcium-dependent domain containing 2-like, Bglap2 - bone gamma-c…
GO:0009888	tissue development	0.000151	0.0133	1.68	12952	446	1121	65	[Jak2 - janus kinase 2, Fam20a - family with sequence similarity 20, member a, Rorc - rar-related orphan receptor gamma, Nr2e3 - nuclear receptor subfamily 2, group e, member 3, Pou3f3 - pou domain, class 3, transcription factor 3, Ascl1 - achaete-scute complex homolog 1 (drosophila), Nr2e1 - nuclear receptor subfamily 2, group e, member 1, Postn - periostin, osteoblast specific factor, Wnt4 - wi…
GO:0045935	positive regulation of nucleobase-containing compound metabolic process	0.000152	0.0132	1.5	12952	1067	860	106	[Npas3 - neuronal pas domain protein 3, Ikzf2 - ikaros family zinc finger 2, Areg - amphiregulin, Pitx3 - paired-like homeodomain transcription factor 3, Ascl1 - achaete-scute complex homolog 1 (drosophila), Celf4 - cugbp, elav-like family member 4, Tox2 - tox high mobility group box family member 2, Sost - sclerostin, Ucn - urocortin, Maml3 - mastermind like 3 (drosophila), Nr5a1 - nuclear recep…
GO:0042692	muscle cell differentiation	0.000157	0.0136	3.25	12952	91	745	17	[Ednrb - endothelin receptor type b, Agt - angiotensinogen (serpin peptidase inhibitor, clade a, member 8), Mef2c - myocyte enhancer factor 2c, Wnt1 - wingless-related mmtv integration site 1, Bin1 - bridging integrator 1, Sox6 - sry-box containing gene 6, Akt1 - thymoma viral proto-oncogene 1, Tmem204 - transmembrane protein 204, Smarca2 - swi/snf related, matrix associated, actin dependent regu…
GO:0006936	muscle contraction	0.000166	0.0142	2.77	12952	96	1023	21	[Chrm3 - cholinergic receptor, muscarinic 3, cardiac, Myom1 - myomesin 1, Chrnb4 - cholinergic receptor, nicotinic, beta polypeptide 4, Ednrb - endothelin receptor type b, Ryr3 - ryanodine receptor 3, Npy1r - neuropeptide y receptor y1, Edn3 - endothelin 3, Atp8a2 - atpase, aminophospholipid transporter-like, class i, type 8a, member 2, Mybpc3 - myosin binding protein c, cardiac, Agt - angiotensi…
GO:0044699	single-organism process	0.000168	0.0144	1.12	12952	7139	1028	633	[Vav3 - vav 3 oncogene, Mr1 - major histocompatibility complex, class i-related, Fam20a - family with sequence similarity 20, member a, Diras1 - diras family, gtp-binding ras-like 1, Ascl1 - achaete-scute complex homolog 1 (drosophila), Slc12a5 - solute carrier family 12, member 5, Lman1 - lectin, mannose-binding, 1, Agr2 - anterior gradient 2, Faim2 - fas apoptotic inhibitory molecule 2, Gpcpd1 …
GO:0009653	anatomical structure morphogenesis	0.000182	0.0154	1.51	12952	1023	839	100	[Myo16 - myosin xvi, Areg - amphiregulin, Pitx3 - paired-like homeodomain transcription factor 3, Cyp26b1 - cytochrome p450, family 26, subfamily b, polypeptide 1, Klk14 - kallikrein related-peptidase 14, Map2 - microtubule-associated protein 2, Dlc1 - deleted in liver cancer 1, Naglu - alpha-n-acetylglucosaminidase (sanfilippo disease iiib), Artn - artemin, Brsk2 - br serine/threonine kinase 2, …
GO:0045893	positive regulation of transcription, DNA-templated	0.000183	0.0154	1.6	12952	925	701	80	[Nfatc2 - nuclear factor of activated t cells, cytoplasmic, calcineurin dependent 2, Npas3 - neuronal pas domain protein 3, En1 - engrailed 1, Nfe2l2 - nuclear factor, erythroid derived 2, like 2, Ikzf2 - ikaros family zinc finger 2, Mitf - microphthalmia-associated transcription factor, Ppargc1a - peroxisome proliferative activated receptor, gamma, coactivator 1 alpha, Pitx3 - paired-like homeod…
GO:0060850	regulation of transcription involved in cell fate commitment	0.000184	0.0153	12.57	12952	16	322	5	[Nkx6-1 - nk6 homeobox 1, Dlx1 - distal-less homeobox 1, Bmp2 - bone morphogenetic protein 2, Rorc - rar-related orphan receptor gamma, Prox1 - prospero-related homeobox 1]
GO:0046068	cGMP metabolic process	0.000184	0.0153	5.53	12952	17	1103	8	[Nppa - natriuretic peptide type a, Pde5a - phosphodiesterase 5a, cgmp-specific, Aqp1 - aquaporin 1, Gucy2e - guanylate cyclase 2e, Pde10a - phosphodiesterase 10a, Pde1a - phosphodiesterase 1a, calmodulin-dependent, Pde1c - phosphodiesterase 1c, Gucy2c - guanylate cyclase 2c]
GO:1900449	regulation of glutamate receptor signaling pathway	0.000194	0.0159	5.83	12952	21	846	8	[Dlg4 - discs, large homolog 4 (drosophila), Cacng2 - calcium channel, voltage-dependent, gamma subunit 2, Crhbp - corticotropin releasing hormone binding protein, Nlgn1 - neuroligin 1, Ppargc1a - peroxisome proliferative activated receptor, gamma, coactivator 1 alpha, Cacng3 - calcium channel, voltage-dependent, gamma subunit 3, Gsg1l - gsg1-like, Shank1 - sh3/ankyrin domain gene 1]
GO:0019932	second-messenger-mediated signaling	0.000194	0.0159	2.68	12952	79	1283	21	[Ksr2 - kinase suppressor of ras 2, Edn2 - endothelin 2, Ghrh - growth hormone releasing hormone, Epha5 - eph receptor a5, Ednrb - endothelin receptor type b, Mrvi1 - mrv integration site 1, Edn3 - endothelin 3, Ntrk2 - neurotrophic tyrosine kinase, receptor, type 2, Nos1 - nitric oxide synthase 1, neuronal, Pln - phospholamban, Drd1a - dopamine receptor d1a, Ppp3ca - protein phosphatase 3, catal…
GO:0060359	response to ammonium ion	0.000205	0.0166	4.75	12952	34	802	10	[Gabrb3 - gamma-aminobutyric acid (gaba) a receptor, subunit beta 3, Dlg4 - discs, large homolog 4 (drosophila), Cnr1 - cannabinoid receptor 1 (brain), Crhbp - corticotropin releasing hormone binding protein, Grin1 - glutamate receptor, ionotropic, nmda1 (zeta 1), Crhr1 - corticotropin releasing hormone receptor 1, Gabrb1 - gamma-aminobutyric acid (gaba) a receptor, subunit beta 1, Gabrb2 - gamma…
GO:0045597	positive regulation of cell differentiation	0.000217	0.0175	1.58	12952	487	1314	78	[Jak2 - janus kinase 2, Metrn - meteorin, glial cell differentiation regulator, Jag1 - jagged 1, Ntrk2 - neurotrophic tyrosine kinase, receptor, type 2, Spag9 - sperm associated antigen 9, Ascl1 - achaete-scute complex homolog 1 (drosophila), Cyp26b1 - cytochrome p450, family 26, subfamily b, polypeptide 1, Neurod2 - neurogenic differentiation 2, Fezf1 - fez family zinc finger 1, Vwc2l - von will…
GO:0030154	cell differentiation	0.000223	0.0179	1.34	12952	1320	1305	178	[Uncx - unc homeobox, Pitx3 - paired-like homeodomain transcription factor 3, Rorc - rar-related orphan receptor gamma, Dapl1 - death associated protein-like 1, Ntrk2 - neurotrophic tyrosine kinase, receptor, type 2, Spag9 - sperm associated antigen 9, Ascl1 - achaete-scute complex homolog 1 (drosophila), Agr2 - anterior gradient 2, Nr2f2 - nuclear receptor subfamily 2, group f, member 2, Faim2 -…
GO:0071417	cellular response to organonitrogen compound	0.000233	0.0185	1.99	12952	187	1255	36	[Jak2 - janus kinase 2, Gpam - glycerol-3-phosphate acyltransferase, mitochondrial, Zeb1 - zinc finger e-box binding homeobox 1, Crhbp - corticotropin releasing hormone binding protein, Crhr1 - corticotropin releasing hormone receptor 1, Crhr2 - corticotropin releasing hormone receptor 2, Gpr30 - g protein-coupled receptor 30, Pxn - paxillin, Drd1a - dopamine receptor d1a, Sirt2 - sirtuin 2, Gabr…
GO:0001964	startle response	0.000234	0.0185	6.04	12952	13	1155	7	[Npas3 - neuronal pas domain protein 3, Pcdh15 - protocadherin 15, Grin1 - glutamate receptor, ionotropic, nmda1 (zeta 1), Fabp7 - fatty acid binding protein 7, brain, Grin2d - glutamate receptor, ionotropic, nmda2d (epsilon 4), Grin2a - glutamate receptor, ionotropic, nmda2a (epsilon 1), Slitrk6 - slit and ntrk-like family, member 6]
GO:1901699	cellular response to nitrogen compound	0.000234	0.0184	1.95	12952	201	1255	38	[Jak2 - janus kinase 2, Gpam - glycerol-3-phosphate acyltransferase, mitochondrial, Zeb1 - zinc finger e-box binding homeobox 1, Crhbp - corticotropin releasing hormone binding protein, Crhr1 - corticotropin releasing hormone receptor 1, Crhr2 - corticotropin releasing hormone receptor 2, Tmem173 - transmembrane protein 173, Gpr30 - g protein-coupled receptor 30, Pxn - paxillin, Tnfsf4 - tumor ne…
GO:0045165	cell fate commitment	0.000245	0.0191	2.47	12952	128	1025	25	[Mitf - microphthalmia-associated transcription factor, Wnt1 - wingless-related mmtv integration site 1, Ascl1 - achaete-scute complex homolog 1 (drosophila), Nr2e1 - nuclear receptor subfamily 2, group e, member 1, Wnt4 - wingless-related mmtv integration site 4, Lhx6 - lim homeobox protein 6, Dlx1 - distal-less homeobox 1, Tbx19 - t-box 19, Bmp2 - bone morphogenetic protein 2, Wnt8b - wingless …
GO:0050789	regulation of biological process	0.000254	0.0196	1.13	12952	6195	1116	602	[Vav3 - vav 3 oncogene, Ikzf2 - ikaros family zinc finger 2, Mr1 - major histocompatibility complex, class i-related, Diras1 - diras family, gtp-binding ras-like 1, Timp4 - tissue inhibitor of metalloproteinase 4, Ascl1 - achaete-scute complex homolog 1 (drosophila), Ppapdc3 - phosphatidic acid phosphatase type 2 domain containing 3, Lman1 - lectin, mannose-binding, 1, Tox2 - tox high mobility gr…
GO:0051051	negative regulation of transport	0.000258	0.0198	1.82	12952	270	1240	47	[Anxa4 - annexin a4, Edn2 - endothelin 2, Crhbp - corticotropin releasing hormone binding protein, Crhr1 - corticotropin releasing hormone receptor 1, Edn3 - endothelin 3, Crhr2 - corticotropin releasing hormone receptor 2, Hcrt - hypocretin, Tnfsf4 - tumor necrosis factor (ligand) superfamily, member 4, Nos1 - nitric oxide synthase 1, neuronal, Stxbp5l - syntaxin binding protein 5-like, Unc119 -…
GO:0072503	cellular divalent inorganic cation homeostasis	0.000272	0.0208	1.91	12952	200	1320	39	[Jak2 - janus kinase 2, Edn2 - endothelin 2, Ednrb - endothelin receptor type b, Crhr1 - corticotropin releasing hormone receptor 1, Gpr12 - g-protein coupled receptor 12, Gpr30 - g protein-coupled receptor 30, Hcrt - hypocretin, Inpp4b - inositol polyphosphate-4-phosphatase, type ii, Gpr3 - g-protein coupled receptor 3, Nos1 - nitric oxide synthase 1, neuronal, Pln - phospholamban, Drd1a - dopam…
GO:0048167	regulation of synaptic plasticity	0.000275	0.0208	2.4	12952	105	1283	25	[Mgll - monoglyceride lipase, Camk2a - calcium/calmodulin-dependent protein kinase ii alpha, Kcnn2 - potassium intermediate/small conductance calcium-activated channel, subfamily n, member 2, Crhr1 - corticotropin releasing hormone receptor 1, Crhr2 - corticotropin releasing hormone receptor 2, Snap25 - synaptosomal-associated protein 25, Agt - angiotensinogen (serpin peptidase inhibitor, clade a…
GO:1902680	positive regulation of RNA biosynthetic process	0.000275	0.0207	1.58	12952	936	701	80	[Nfatc2 - nuclear factor of activated t cells, cytoplasmic, calcineurin dependent 2, Npas3 - neuronal pas domain protein 3, En1 - engrailed 1, Nfe2l2 - nuclear factor, erythroid derived 2, like 2, Ikzf2 - ikaros family zinc finger 2, Mitf - microphthalmia-associated transcription factor, Ppargc1a - peroxisome proliferative activated receptor, gamma, coactivator 1 alpha, Pitx3 - paired-like homeod…
GO:0008344	adult locomotory behavior	0.000292	0.0218	2.55	12952	88	1268	22	[Sez6 - seizure related gene 6, Otog - otogelin, Pcdh15 - protocadherin 15, Cend1 - cell cycle exit and neuronal differentiation 1, Chl1 - cell adhesion molecule with homology to l1cam, Hexa - hexosaminidase a, Sez6l2 - seizure related 6 homolog like 2, Mapt - microtubule-associated protein tau, Drd1a - dopamine receptor d1a, Cacna1c - calcium channel, voltage-dependent, l type, alpha 1c subunit,…
GO:0007622	rhythmic behavior	0.000302	0.0224	4.21	12952	24	1281	10	[Chat - choline acetyltransferase, Pmch - pro-melanin-concentrating hormone, Naglu - alpha-n-acetylglucosaminidase (sanfilippo disease iiib), Ghrh - growth hormone releasing hormone, Npas2 - neuronal pas domain protein 2, Ptgds - prostaglandin d2 synthase (brain), Cort - cortistatin, Drd1a - dopamine receptor d1a, Il6 - interleukin 6, Egr2 - early growth response 2]
GO:0019934	cGMP-mediated signaling	0.000303	0.0224	8.33	12952	7	1111	5	[Cd36 - cd36 antigen, Pde3a - phosphodiesterase 3a, cgmp inhibited, Prkg1 - protein kinase, cgmp-dependent, type i, Ednrb - endothelin receptor type b, Mrvi1 - mrv integration site 1]
GO:0072507	divalent inorganic cation homeostasis	0.000306	0.0225	1.96	12952	216	1133	37	[Tfap2b - transcription factor ap-2 beta, Jak2 - janus kinase 2, Ednrb - endothelin receptor type b, Crhr1 - corticotropin releasing hormone receptor 1, Gpr12 - g-protein coupled receptor 12, Gpr30 - g protein-coupled receptor 30, Hcrt - hypocretin, Fam20a - family with sequence similarity 20, member a, Inpp4b - inositol polyphosphate-4-phosphatase, type ii, Gpr3 - g-protein coupled receptor 3, N…
GO:0021797	forebrain anterior/posterior pattern specification	0.000307	0.0224	13.04	12952	6	662	4	[Pax6 - paired box gene 6, Fezf2 - fez family zinc finger 2, Wnt1 - wingless-related mmtv integration site 1, Fezf1 - fez family zinc finger 1]
GO:0044763	single-organism cellular process	0.000313	0.0227	1.14	12952	5888	1032	534	[Vav3 - vav 3 oncogene, Diras1 - diras family, gtp-binding ras-like 1, Ascl1 - achaete-scute complex homolog 1 (drosophila), Slc12a5 - solute carrier family 12, member 5, Agr2 - anterior gradient 2, Faim2 - fas apoptotic inhibitory molecule 2, Gpcpd1 - glycerophosphocholine phosphodiesterase gde1 homolog (s. cerevisiae), Ptgds - prostaglandin d2 synthase (brain), Mbp - myelin basic protein, Dcc -…
GO:0072202	cell differentiation involved in metanephros development	0.000314	0.0226	11.49	12952	5	902	4	[Osr1 - odd-skipped related 1 (drosophila), Wnt4 - wingless-related mmtv integration site 4, Tcf21 - transcription factor 21, Pou3f3 - pou domain, class 3, transcription factor 3]
GO:0048468	cell development	0.000314	0.0225	1.81	12952	417	841	49	[En1 - engrailed 1, Jag1 - jagged 1, Pitx3 - paired-like homeodomain transcription factor 3, Agt - angiotensinogen (serpin peptidase inhibitor, clade a, member 8), Nr2e3 - nuclear receptor subfamily 2, group e, member 3, Ascl1 - achaete-scute complex homolog 1 (drosophila), Neurod2 - neurogenic differentiation 2, Akt1 - thymoma viral proto-oncogene 1, Naglu - alpha-n-acetylglucosaminidase (sanfil…
GO:0060563	neuroepithelial cell differentiation	0.000315	0.0224	4.36	12952	29	1024	10	[Tyrp1 - tyrosinase-related protein 1, Wnt4 - wingless-related mmtv integration site 4, Ednrb - endothelin receptor type b, Mitf - microphthalmia-associated transcription factor, Edn3 - endothelin 3, Fgf2 - fibroblast growth factor 2, Bmp2 - bone morphogenetic protein 2, Mef2c - myocyte enhancer factor 2c, Rab27a - rab27a, member ras oncogene family, Ascl1 - achaete-scute complex homolog 1 (droso…
GO:0042886	amide transport	0.000321	0.0227	3.26	12952	60	994	15	[Cplx3 - complexin 3, Ghrh - growth hormone releasing hormone, Crhr1 - corticotropin releasing hormone receptor 1, Edn3 - endothelin 3, Slc14a2 - solute carrier family 14 (urea transporter), member 2, Smpd3 - sphingomyelin phosphodiesterase 3, neutral, Cacna1c - calcium channel, voltage-dependent, l type, alpha 1c subunit, Slc22a8 - solute carrier family 22 (organic anion transporter), member 8, …
GO:0051048	negative regulation of secretion	0.000322	0.0226	2.6	12952	116	943	22	[Crhbp - corticotropin releasing hormone binding protein, Syt4 - synaptotagmin iv, Crhr1 - corticotropin releasing hormone receptor 1, Edn3 - endothelin 3, Npy1r - neuropeptide y receptor y1, Tnfsf4 - tumor necrosis factor (ligand) superfamily, member 4, C1qtnf3 - c1q and tumor necrosis factor related protein 3, Tnfrsf9 - tumor necrosis factor receptor superfamily, member 9, Nos1 - nitric oxide s…
GO:0006928	cellular component movement	0.00034	0.0238	2.25	12952	714	234	29	[Apcdd1 - adenomatosis polyposis coli down-regulated 1, Edn3 - endothelin 3, Pxn - paxillin, Dnaaf2 - dynein, axonemal assembly factor 2, Nr4a3 - nuclear receptor subfamily 4, group a, member 3, Nr2e1 - nuclear receptor subfamily 2, group e, member 1, Cckar - cholecystokinin a receptor, Robo2 - roundabout homolog 2 (drosophila), Mmp14 - matrix metallopeptidase 14 (membrane-inserted), Lama2 - lami…
GO:0035235	ionotropic glutamate receptor signaling pathway	0.000376	0.0261	4.57	12952	22	1159	9	[Grid2 - glutamate receptor, ionotropic, delta 2, Grik1 - glutamate receptor, ionotropic, kainate 1, Camk2a - calcium/calmodulin-dependent protein kinase ii alpha, Cdk5r1 - cyclin-dependent kinase 5, regulatory subunit 1 (p35), Grin1 - glutamate receptor, ionotropic, nmda1 (zeta 1), Grin3a - glutamate receptor ionotropic, nmda3a, Grin2d - glutamate receptor, ionotropic, nmda2d (epsilon 4), Grin2a…
GO:0010557	positive regulation of macromolecule biosynthetic process	0.00038	0.0263	1.47	12952	1054	860	103	[Npas3 - neuronal pas domain protein 3, Ikzf2 - ikaros family zinc finger 2, Areg - amphiregulin, Pitx3 - paired-like homeodomain transcription factor 3, Ascl1 - achaete-scute complex homolog 1 (drosophila), Tox2 - tox high mobility group box family member 2, Sost - sclerostin, Prkcq - protein kinase c, theta, Ucn - urocortin, Maml3 - mastermind like 3 (drosophila), Nr5a1 - nuclear receptor subfa…
GO:0021766	hippocampus development	0.000384	0.0264	5.7	12952	32	568	8	[Cdk5r2 - cyclin-dependent kinase 5, regulatory subunit 2 (p39), Epha5 - eph receptor a5, Lhx5 - lim homeobox protein 5, Dlx1 - distal-less homeobox 1, Bcan - brevican, Nr4a3 - nuclear receptor subfamily 4, group a, member 3, Zbtb18 - zinc finger and btb domain containing 18, Id4 - inhibitor of dna binding 4]
GO:0032409	regulation of transporter activity	0.000385	0.0263	2.41	12952	104	1240	24	[Gstm7 - glutathione s-transferase, mu 7, Pde4b - phosphodiesterase 4b, camp specific, Nedd4l - neural precursor cell expressed, developmentally down-regulated gene 4-like, Akap7 - a kinase (prka) anchor protein 7, Crhbp - corticotropin releasing hormone binding protein, Crhr1 - corticotropin releasing hormone receptor 1, Ppargc1a - peroxisome proliferative activated receptor, gamma, coactivator …
GO:0010959	regulation of metal ion transport	0.000391	0.0265	1.9	12952	196	1324	38	[Camk2a - calcium/calmodulin-dependent protein kinase ii alpha, Crhr1 - corticotropin releasing hormone receptor 1, Crhr2 - corticotropin releasing hormone receptor 2, Gpr30 - g protein-coupled receptor 30, Hcrt - hypocretin, Agt - angiotensinogen (serpin peptidase inhibitor, clade a, member 8), Nos1 - nitric oxide synthase 1, neuronal, Ahnak - ahnak nucleoprotein (desmoyokin), Pln - phospholamba…
GO:0051254	positive regulation of RNA metabolic process	0.000411	0.0277	1.5	12952	956	860	95	[Nfatc2 - nuclear factor of activated t cells, cytoplasmic, calcineurin dependent 2, Npas3 - neuronal pas domain protein 3, En1 - engrailed 1, Nfe2l2 - nuclear factor, erythroid derived 2, like 2, Mitf - microphthalmia-associated transcription factor, Ikzf2 - ikaros family zinc finger 2, Jag1 - jagged 1, Ppargc1a - peroxisome proliferative activated receptor, gamma, coactivator 1 alpha, Pitx3 - p…
GO:0014823	response to activity	0.000413	0.0277	6.9	12952	12	938	6	[Prkaa2 - protein kinase, amp-activated, alpha 2 catalytic subunit, Gpam - glycerol-3-phosphate acyltransferase, mitochondrial, Ppargc1a - peroxisome proliferative activated receptor, gamma, coactivator 1 alpha, Fndc5 - fibronectin type iii domain containing 5, Agt - angiotensinogen (serpin peptidase inhibitor, clade a, member 8), Myh4 - myosin, heavy polypeptide 4, skeletal muscle]
GO:0009887	organ morphogenesis	0.000415	0.0277	1.9	12952	330	825	40	[Jag1 - jagged 1, Tcf21 - transcription factor 21, Wnt1 - wingless-related mmtv integration site 1, Cyp26b1 - cytochrome p450, family 26, subfamily b, polypeptide 1, Lhx9 - lim homeobox protein 9, Myl2 - myosin, light polypeptide 2, regulatory, cardiac, slow, Mmp14 - matrix metallopeptidase 14 (membrane-inserted), Dlx1 - distal-less homeobox 1, Nkx2-3 - nk2 homeobox 3, Bmp2 - bone morphogenetic p…
GO:0021680	cerebellar Purkinje cell layer development	0.000426	0.0282	5.5	12952	13	1268	7	[Nfix - nuclear factor i/x, Sez6 - seizure related gene 6, Naglu - alpha-n-acetylglucosaminidase (sanfilippo disease iiib), Faim2 - fas apoptotic inhibitory molecule 2, Klhl1 - kelch-like 1, Sez6l - seizure related 6 homolog like, Sez6l2 - seizure related 6 homolog like 2]
GO:0055067	monovalent inorganic cation homeostasis	0.000445	0.0293	12.33	12952	51	103	5	[Slc4a10 - solute carrier family 4, sodium bicarbonate cotransporter-like, member 10, Cftr - cystic fibrosis transmembrane conductance regulator, Agt - angiotensinogen (serpin peptidase inhibitor, clade a, member 8), Aqp11 - aquaporin 11, Upk3a - uroplakin 3a]
GO:0031328	positive regulation of cellular biosynthetic process	0.000449	0.0294	1.45	12952	1120	860	108	[Npas3 - neuronal pas domain protein 3, Ikzf2 - ikaros family zinc finger 2, Areg - amphiregulin, Pitx3 - paired-like homeodomain transcription factor 3, Ascl1 - achaete-scute complex homolog 1 (drosophila), Tox2 - tox high mobility group box family member 2, Sost - sclerostin, Prkcq - protein kinase c, theta, Ucn - urocortin, Maml3 - mastermind like 3 (drosophila), Nr5a1 - nuclear receptor subfa…
GO:0051480	cytosolic calcium ion homeostasis	0.000453	0.0295	2.22	12952	124	1320	28	[Jak2 - janus kinase 2, Edn2 - endothelin 2, Ednrb - endothelin receptor type b, Crhr1 - corticotropin releasing hormone receptor 1, Gpr30 - g protein-coupled receptor 30, Hcrt - hypocretin, Nos1 - nitric oxide synthase 1, neuronal, Gpr3 - g-protein coupled receptor 3, Drd1a - dopamine receptor d1a, Cckar - cholecystokinin a receptor, Dlg4 - discs, large homolog 4 (drosophila), Prkce - protein ki…
GO:0071420	cellular response to histamine	0.00048	0.0311	11.38	12952	6	759	4	[Gabrb3 - gamma-aminobutyric acid (gaba) a receptor, subunit beta 3, Gabrb1 - gamma-aminobutyric acid (gaba) a receptor, subunit beta 1, Gabrb2 - gamma-aminobutyric acid (gaba) a receptor, subunit beta 2, Gabra1 - gamma-aminobutyric acid (gaba) a receptor, subunit alpha 1]
GO:0050796	regulation of insulin secretion	0.000515	0.0332	2.83	12952	95	867	18	[Jak2 - janus kinase 2, Tfap2b - transcription factor ap-2 beta, Myrip - myosin viia and rab interacting protein, Epha5 - eph receptor a5, Brsk2 - br serine/threonine kinase 2, Rbp4 - retinol binding protein 4, plasma, Nos1 - nitric oxide synthase 1, neuronal, C2cd2l - c2 calcium-dependent domain containing 2-like, Bglap2 - bone gamma-carboxyglutamate protein 2, Gipr - gastric inhibitory polypept…
GO:0061005	cell differentiation involved in kidney development	0.000521	0.0334	4.82	12952	18	1195	8	[Osr1 - odd-skipped related 1 (drosophila), Wnt4 - wingless-related mmtv integration site 4, Tcf21 - transcription factor 21, Mef2c - myocyte enhancer factor 2c, Ptpro - protein tyrosine phosphatase, receptor type, o, Tshz3 - teashirt zinc finger family member 3, Pou3f3 - pou domain, class 3, transcription factor 3, Six2 - sine oculis-related homeobox 2]
GO:0008217	regulation of blood pressure	0.00055	0.035	2.35	12952	100	1324	24	[Edn2 - endothelin 2, Npy - neuropeptide y, Rasl10b - ras-like, family 10, member b, Nppa - natriuretic peptide type a, Npr3 - natriuretic peptide receptor 3, Nedd4l - neural precursor cell expressed, developmentally down-regulated gene 4-like, Ednrb - endothelin receptor type b, Edn3 - endothelin 3, Npy1r - neuropeptide y receptor y1, Crhr2 - corticotropin releasing hormone receptor 2, Enpep - g…
GO:0007214	gamma-aminobutyric acid signaling pathway	0.000563	0.0357	5.68	12952	17	939	7	[Gabrb3 - gamma-aminobutyric acid (gaba) a receptor, subunit beta 3, Cacnb4 - calcium channel, voltage-dependent, beta 4 subunit, Plcl2 - phospholipase c-like 2, Plcl1 - phospholipase c-like 1, Gabbr2 - gamma-aminobutyric acid (gaba) b receptor, 2, Gabra1 - gamma-aminobutyric acid (gaba) a receptor, subunit alpha 1, Gabrg2 - gamma-aminobutyric acid (gaba) a receptor, subunit gamma 2]
GO:0051971	positive regulation of transmission of nerve impulse	0.000573	0.0362	9.82	12952	5	1055	4	[Hcrt - hypocretin, Tnr - tenascin r, Cartpt - cart prepropeptide, Il6 - interleukin 6]
GO:0051969	regulation of transmission of nerve impulse	0.000575	0.0361	7.67	12952	8	1055	5	[Hcrt - hypocretin, Agt - angiotensinogen (serpin peptidase inhibitor, clade a, member 8), Tnr - tenascin r, Cartpt - cart prepropeptide, Il6 - interleukin 6]
GO:0070838	divalent metal ion transport	0.000583	0.0364	2.09	12952	159	1091	28	[Camk2a - calcium/calmodulin-dependent protein kinase ii alpha, Pln - phospholamban, Slc39a8 - solute carrier family 39 (metal ion transporter), member 8, Ramp1 - receptor (calcitonin) activity modifying protein 1, Prkcb - protein kinase c, beta, Atp13a4 - atpase type 13a4, Slc24a5 - solute carrier family 24, member 5, Cacng3 - calcium channel, voltage-dependent, gamma subunit 3, Slc24a3 - solute…
GO:0006955	immune response	0.000608	0.0377	1.82	12952	270	1107	42	[Jak2 - janus kinase 2, Oasl1 - 2'-5' oligoadenylate synthetase-like 1, Jag1 - jagged 1, Mr1 - major histocompatibility complex, class i-related, Gpr30 - g protein-coupled receptor 30, Tmem173 - transmembrane protein 173, Tnfsf4 - tumor necrosis factor (ligand) superfamily, member 4, March1 - membrane-associated ring finger (c3hc4) 1, C8g - complement component 8, gamma polypeptide, Tril - tlr4 i…
GO:0007213	G-protein coupled acetylcholine receptor signaling pathway	0.000611	0.0377	7.17	12952	7	1291	5	[Chrm3 - cholinergic receptor, muscarinic 3, cardiac, Plcb1 - phospholipase c, beta 1, Cdk5r1 - cyclin-dependent kinase 5, regulatory subunit 1 (p35), Chrm1 - cholinergic receptor, muscarinic 1, cns, Chrm2 - cholinergic receptor, muscarinic 2, cardiac]
GO:0072014	proximal tubule development	0.000618	0.0379	1619	12952	1	8	1	[Aqp11 - aquaporin 11]
GO:0048388	endosomal lumen acidification	0.000618	0.0377	1619	12952	1	8	1	[Aqp11 - aquaporin 11]
GO:0040012	regulation of locomotion	0.000624	0.0379	2.43	12952	465	264	23	[Jak2 - janus kinase 2, Dlc1 - deleted in liver cancer 1, Dock10 - dedicator of cytokinesis 10, Chrm1 - cholinergic receptor, muscarinic 1, cns, Artn - artemin, Edn3 - endothelin 3, Agt - angiotensinogen (serpin peptidase inhibitor, clade a, member 8), Nr2e1 - nuclear receptor subfamily 2, group e, member 1, Padi2 - peptidyl arginine deiminase, type ii, Nkx6-1 - nk6 homeobox 1, Ptx3 - pentraxin r…
GO:1901016	regulation of potassium ion transmembrane transporter activity	0.000661	0.04	5.22	12952	14	1240	7	[Casq2 - calsequestrin 2, Prkg1 - protein kinase, cgmp-dependent, type i, Nedd4l - neural precursor cell expressed, developmentally down-regulated gene 4-like, Akap7 - a kinase (prka) anchor protein 7, Kcne2 - potassium voltage-gated channel, isk-related subfamily, gene 2, Kcnab1 - potassium voltage-gated channel, shaker-related subfamily, beta member 1, Cacna1d - calcium channel, voltage-depende…
GO:0006816	calcium ion transport	0.00067	0.0403	2.16	12952	143	1091	26	[Camk2a - calcium/calmodulin-dependent protein kinase ii alpha, Pln - phospholamban, Ramp1 - receptor (calcitonin) activity modifying protein 1, Prkcb - protein kinase c, beta, Atp13a4 - atpase type 13a4, Slc24a5 - solute carrier family 24, member 5, Cacng3 - calcium channel, voltage-dependent, gamma subunit 3, Slc24a3 - solute carrier family 24 (sodium/potassium/calcium exchanger), member 3, Ccl…
GO:0015889	cobalamin transport	0.000689	0.0412	50.59	12952	2	256	2	[Amn - amnionless, Cubn - cubilin (intrinsic factor-cobalamin receptor)]
GO:0042694	muscle cell fate specification	0.000695	0.0414	1439.11	12952	1	9	1	[Myl2 - myosin, light polypeptide 2, regulatory, cardiac, slow]
GO:0044703	multi-organism reproductive process	0.000697	0.0413	3.01	12952	57	1133	15	[Thrb - thyroid hormone receptor beta, Npas3 - neuronal pas domain protein 3, Thra - thyroid hormone receptor alpha, Nppa - natriuretic peptide type a, Crhbp - corticotropin releasing hormone binding protein, Nhlh2 - nescient helix loop helix 2, Hexa - hexosaminidase a, Drd1a - dopamine receptor d1a, Adra2b - adrenergic receptor, alpha 2b, Grin1 - glutamate receptor, ionotropic, nmda1 (zeta 1), O…
GO:0055078	sodium ion homeostasis	0.000714	0.0421	24.53	12952	9	176	3	[Scn7a - sodium channel, voltage-gated, type vii, alpha, Agt - angiotensinogen (serpin peptidase inhibitor, clade a, member 8), Upk3a - uroplakin 3a]
GO:0044705	multi-organism reproductive behavior	0.000715	0.0419	3.94	12952	29	1133	10	[Thrb - thyroid hormone receptor beta, Thra - thyroid hormone receptor alpha, Npas3 - neuronal pas domain protein 3, Grin1 - glutamate receptor, ionotropic, nmda1 (zeta 1), Oxtr - oxytocin receptor, Dmrta1 - doublesex and mab-3 related transcription factor like family a1, Gnaq - guanine nucleotide binding protein, alpha q polypeptide, Nhlh2 - nescient helix loop helix 2, Th - tyrosine hydroxylase…
GO:0090277	positive regulation of peptide hormone secretion	0.000733	0.0427	3.62	12952	56	767	12	[Cckar - cholecystokinin a receptor, Jak2 - janus kinase 2, Pax6 - paired box gene 6, Nkx6-1 - nk6 homeobox 1, Myrip - myosin viia and rab interacting protein, Rasl10b - ras-like, family 10, member b, Ghrh - growth hormone releasing hormone, Rbp4 - retinol binding protein 4, plasma, C2cd2l - c2 calcium-dependent domain containing 2-like, Bglap2 - bone gamma-carboxyglutamate protein 2, Gipr - gast…
GO:0021530	spinal cord oligodendrocyte cell fate specification	0.000754	0.0437	15.4	12952	3	841	3	[Ascl1 - achaete-scute complex homolog 1 (drosophila), Nkx2-2 - nk2 homeobox 2, Olig2 - oligodendrocyte transcription factor 2]
GO:0021529	spinal cord oligodendrocyte cell differentiation	0.000754	0.0435	15.4	12952	3	841	3	[Ascl1 - achaete-scute complex homolog 1 (drosophila), Nkx2-2 - nk2 homeobox 2, Olig2 - oligodendrocyte transcription factor 2]
GO:0035136	forelimb morphogenesis	0.000817	0.0469	4.54	12952	38	676	9	[Osr1 - odd-skipped related 1 (drosophila), Osr2 - odd-skipped related 2, Zbtb16 - zinc finger and btb domain containing 16, Tfap2b - transcription factor ap-2 beta, En1 - engrailed 1, Rdh10 - retinol dehydrogenase 10 (all-trans), Tbx5 - t-box 5, Alx3 - aristaless-like homeobox 3, Runx2 - runt related transcription factor 2]
GO:0010628	positive regulation of gene expression	0.000841	0.0481	1.46	12952	1012	860	98	[Npas3 - neuronal pas domain protein 3, Ikzf2 - ikaros family zinc finger 2, Pitx3 - paired-like homeodomain transcription factor 3, Ascl1 - achaete-scute complex homolog 1 (drosophila), Cyp26b1 - cytochrome p450, family 26, subfamily b, polypeptide 1, Tox2 - tox high mobility group box family member 2, Sost - sclerostin, Ucn - urocortin, Maml3 - mastermind like 3 (drosophila), Nr5a1 - nuclear re…
GO:0050806	positive regulation of synaptic transmission	0.000844	0.048	2.64	12952	67	1320	18	[Syde1 - synapse defective 1, rho gtpase, homolog 1 (c. elegans), Crhr1 - corticotropin releasing hormone receptor 1, Crhr2 - corticotropin releasing hormone receptor 2, Snap25 - synaptosomal-associated protein 25, Lgi1 - leucine-rich repeat lgi family, member 1, Ntrk2 - neurotrophic tyrosine kinase, receptor, type 2, Nr2e1 - nuclear receptor subfamily 2, group e, member 1, Drd1a - dopamine recep…
GO:0042221	response to chemical	0.000846	0.0479	1.3	12952	1412	1283	182	[Vav3 - vav 3 oncogene, Chrnb4 - cholinergic receptor, nicotinic, beta polypeptide 4, Areg - amphiregulin, Rorc - rar-related orphan receptor gamma, Ntrk2 - neurotrophic tyrosine kinase, receptor, type 2, Slc12a5 - solute carrier family 12, member 5, Drd1a - dopamine receptor d1a, Slc1a2 - solute carrier family 1 (glial high affinity glutamate transporter), member 2, Slc22a8 - solute carrier fami…
GO:0006875	cellular metal ion homeostasis	0.00085	0.0479	1.86	12952	236	1091	37	[Jak2 - janus kinase 2, Ednrb - endothelin receptor type b, Crhr1 - corticotropin releasing hormone receptor 1, Gpr12 - g-protein coupled receptor 12, Gpr30 - g protein-coupled receptor 30, Tfrc - transferrin receptor, Hcrt - hypocretin, Inpp4b - inositol polyphosphate-4-phosphatase, type ii, Agt - angiotensinogen (serpin peptidase inhibitor, clade a, member 8), Gpr3 - g-protein coupled receptor …
GO:0007202	activation of phospholipase C activity	0.000851	0.0477	80.45	12952	7	46	2	[Dlc1 - deleted in liver cancer 1, Agt - angiotensinogen (serpin peptidase inhibitor, clade a, member 8)]
GO:0048518	positive regulation of biological process	0.000852	0.0475	1.24	12952	3003	867	249	[Camk2a - calcium/calmodulin-dependent protein kinase ii alpha, Npas3 - neuronal pas domain protein 3, Vav3 - vav 3 oncogene, Ikzf2 - ikaros family zinc finger 2, Mr1 - major histocompatibility complex, class i-related, Rorc - rar-related orphan receptor gamma, Ascl1 - achaete-scute complex homolog 1 (drosophila), Cyp26b1 - cytochrome p450, family 26, subfamily b, polypeptide 1, Lman1 - lectin, m…
GO:0072162	metanephric mesenchymal cell differentiation	0.000877	0.0487	14.36	12952	3	902	3	[Osr1 - odd-skipped related 1 (drosophila), Wnt4 - wingless-related mmtv integration site 4, Tcf21 - transcription factor 21]
GO:0009891	positive regulation of biosynthetic process	0.000881	0.0487	1.43	12952	1140	860	108	[Npas3 - neuronal pas domain protein 3, Ikzf2 - ikaros family zinc finger 2, Areg - amphiregulin, Pitx3 - paired-like homeodomain transcription factor 3, Ascl1 - achaete-scute complex homolog 1 (drosophila), Tox2 - tox high mobility group box family member 2, Sost - sclerostin, Prkcq - protein kinase c, theta, Ucn - urocortin, Maml3 - mastermind like 3 (drosophila), Nr5a1 - nuclear receptor subfa…
GO:0070588	calcium ion transmembrane transport	0.000897	0.0493	2.77	12952	81	980	17	[Ryr3 - ryanodine receptor 3, Grin3a - glutamate receptor ionotropic, nmda3a, Trpc7 - transient receptor potential cation channel, subfamily c, member 7, Cacna1c - calcium channel, voltage-dependent, l type, alpha 1c subunit, Trpv2 - transient receptor potential cation channel, subfamily v, member 2, Cacna1d - calcium channel, voltage-dependent, l type, alpha 1d subunit, Atp13a4 - atpase type 13a…
GO:2001012	mesenchymal cell differentiation involved in renal system development	0.000919	0.0503	8.67	12952	5	1195	4	[Osr1 - odd-skipped related 1 (drosophila), Wnt4 - wingless-related mmtv integration site 4, Tcf21 - transcription factor 21, Six2 - sine oculis-related homeobox 2]
GO:0072161	mesenchymal cell differentiation involved in kidney development	0.000919	0.0501	8.67	12952	5	1195	4	[Osr1 - odd-skipped related 1 (drosophila), Wnt4 - wingless-related mmtv integration site 4, Tcf21 - transcription factor 21, Six2 - sine oculis-related homeobox 2]
GO:0009605	response to external stimulus	0.000923	0.0501	1.6	12952	622	848	65	[Jak2 - janus kinase 2, Gpam - glycerol-3-phosphate acyltransferase, mitochondrial, Npas3 - neuronal pas domain protein 3, Scg2 - secretogranin ii, Vav3 - vav 3 oncogene, Mr1 - major histocompatibility complex, class i-related, Ascl1 - achaete-scute complex homolog 1 (drosophila), Sirt2 - sirtuin 2, Slc1a2 - solute carrier family 1 (glial high affinity glutamate transporter), member 2, Akt1 - thy…
GO:0019098	reproductive behavior	0.000976	0.0527	3.81	12952	30	1133	10	[Thrb - thyroid hormone receptor beta, Thra - thyroid hormone receptor alpha, Npas3 - neuronal pas domain protein 3, Grin1 - glutamate receptor, ionotropic, nmda1 (zeta 1), Oxtr - oxytocin receptor, Gnaq - guanine nucleotide binding protein, alpha q polypeptide, Dmrta1 - doublesex and mab-3 related transcription factor like family a1, Nhlh2 - nescient helix loop helix 2, Th - tyrosine hydroxylase…

## Sheet: Day0-Day5_GOFUNCTION.xls
GO Term	Description	P-value	FDR q-value	Enrichment	N	B	n	b	Genes
GO:0022838	substrate-specific channel activity	1.18e-12	4.96e-09	2.79	12952	254	1095	60	[Chrnb4 - cholinergic receptor, nicotinic, beta polypeptide 4, Gria1 - glutamate receptor, ionotropic, ampa1 (alpha 1), Kcnd3 - potassium voltage-gated channel, shal-related family, member 3, Asic2 - acid-sensing (proton-gated) ion channel 2, Kcnv2 - potassium channel, subfamily v, member 2, Aqp1 - aquaporin 1, Kcnab1 - potassium voltage-gated channel, shaker-related subfamily, beta member 1, Cac…
GO:0005216	ion channel activity	1.63e-12	3.42e-09	2.74	12952	249	1159	61	[Chrnb4 - cholinergic receptor, nicotinic, beta polypeptide 4, Gria1 - glutamate receptor, ionotropic, ampa1 (alpha 1), Kcnd3 - potassium voltage-gated channel, shal-related family, member 3, Asic2 - acid-sensing (proton-gated) ion channel 2, Kcnv2 - potassium channel, subfamily v, member 2, Aqp1 - aquaporin 1, Kcnab1 - potassium voltage-gated channel, shaker-related subfamily, beta member 1, Cac…
GO:0015075	ion transmembrane transporter activity	2.07e-12	2.9e-09	2.15	12952	509	1162	98	[Chrnb4 - cholinergic receptor, nicotinic, beta polypeptide 4, Slc7a14 - solute carrier family 7 (cationic amino acid transporter, y+ system), member 14, Slc7a10 - solute carrier family 7 (cationic amino acid transporter, y+ system), member 10, Slc12a5 - solute carrier family 12, member 5, Slc22a8 - solute carrier family 22 (organic anion transporter), member 8, Slc4a8 - solute carrier family 4 (…
GO:0022803	passive transmembrane transporter activity	8.4e-12	8.81e-09	2.68	12952	265	1095	60	[Chrnb4 - cholinergic receptor, nicotinic, beta polypeptide 4, Gria1 - glutamate receptor, ionotropic, ampa1 (alpha 1), Kcnd3 - potassium voltage-gated channel, shal-related family, member 3, Asic2 - acid-sensing (proton-gated) ion channel 2, Kcnv2 - potassium channel, subfamily v, member 2, Aqp1 - aquaporin 1, Kcnab1 - potassium voltage-gated channel, shaker-related subfamily, beta member 1, Cac…
GO:0015267	channel activity	8.4e-12	7.04e-09	2.68	12952	265	1095	60	[Chrnb4 - cholinergic receptor, nicotinic, beta polypeptide 4, Gria1 - glutamate receptor, ionotropic, ampa1 (alpha 1), Kcnd3 - potassium voltage-gated channel, shal-related family, member 3, Asic2 - acid-sensing (proton-gated) ion channel 2, Kcnv2 - potassium channel, subfamily v, member 2, Aqp1 - aquaporin 1, Kcnab1 - potassium voltage-gated channel, shaker-related subfamily, beta member 1, Cac…
GO:0022857	transmembrane transporter activity	1.22e-11	8.53e-09	2	12952	600	1178	109	[Chrnb4 - cholinergic receptor, nicotinic, beta polypeptide 4, Slc7a14 - solute carrier family 7 (cationic amino acid transporter, y+ system), member 14, Slc7a10 - solute carrier family 7 (cationic amino acid transporter, y+ system), member 10, Slc12a5 - solute carrier family 12, member 5, Slc22a8 - solute carrier family 22 (organic anion transporter), member 8, Slc1a2 - solute carrier family 1 (…
GO:0022836	gated channel activity	1.28e-11	7.69e-09	2.83	12952	209	1159	53	[Chrnb4 - cholinergic receptor, nicotinic, beta polypeptide 4, Gria1 - glutamate receptor, ionotropic, ampa1 (alpha 1), Kcnd3 - potassium voltage-gated channel, shal-related family, member 3, Asic2 - acid-sensing (proton-gated) ion channel 2, Kcnv2 - potassium channel, subfamily v, member 2, Aqp1 - aquaporin 1, Kcnab1 - potassium voltage-gated channel, shaker-related subfamily, beta member 1, Cac…
GO:0005261	cation channel activity	1.48e-11	7.74e-09	2.77	12952	191	1324	54	[Chrnb4 - cholinergic receptor, nicotinic, beta polypeptide 4, Asic3 - acid-sensing (proton-gated) ion channel 3, Kcnd3 - potassium voltage-gated channel, shal-related family, member 3, Kcnv2 - potassium channel, subfamily v, member 2, Asic2 - acid-sensing (proton-gated) ion channel 2, Aqp1 - aquaporin 1, Kcnab1 - potassium voltage-gated channel, shaker-related subfamily, beta member 1, Cacng3 - …
GO:0022891	substrate-specific transmembrane transporter activity	1.66e-11	7.72e-09	2.05	12952	541	1178	101	[Chrnb4 - cholinergic receptor, nicotinic, beta polypeptide 4, Slc7a14 - solute carrier family 7 (cationic amino acid transporter, y+ system), member 14, Slc7a10 - solute carrier family 7 (cationic amino acid transporter, y+ system), member 10, Slc12a5 - solute carrier family 12, member 5, Slc22a8 - solute carrier family 22 (organic anion transporter), member 8, Slc1a2 - solute carrier family 1 (…
GO:0005215	transporter activity	9.33e-11	3.91e-08	1.88	12952	750	1095	119	[Chrnb4 - cholinergic receptor, nicotinic, beta polypeptide 4, Slc7a14 - solute carrier family 7 (cationic amino acid transporter, y+ system), member 14, Slc7a10 - solute carrier family 7 (cationic amino acid transporter, y+ system), member 10, Slc12a5 - solute carrier family 12, member 5, Slc48a1 - solute carrier family 48 (heme transporter), member 1, Slc1a2 - solute carrier family 1 (glial hig…
GO:0022843	voltage-gated cation channel activity	1.83e-10	6.97e-08	3.73	12952	99	1159	33	[Snap25 - synaptosomal-associated protein 25, Kcnd3 - potassium voltage-gated channel, shal-related family, member 3, AI118078 - expressed sequence ai118078, Kcnv2 - potassium channel, subfamily v, member 2, Asic2 - acid-sensing (proton-gated) ion channel 2, Kcnh5 - potassium voltage-gated channel, subfamily h (eag-related), member 5, Kcne2 - potassium voltage-gated channel, isk-related subfamily…
GO:0046873	metal ion transmembrane transporter activity	3.32e-10	1.16e-07	2.56	12952	259	1095	56	[Tfrc - transferrin receptor, Slc1a2 - solute carrier family 1 (glial high affinity glutamate transporter), member 2, Kcnd3 - potassium voltage-gated channel, shal-related family, member 3, Atp13a4 - atpase type 13a4, Asic2 - acid-sensing (proton-gated) ion channel 2, Kcnv2 - potassium channel, subfamily v, member 2, Slc24a5 - solute carrier family 24, member 5, Aqp1 - aquaporin 1, Kcnab1 - potas…
GO:0022832	voltage-gated channel activity	4.68e-10	1.51e-07	3.33	12952	124	1159	37	[Snap25 - synaptosomal-associated protein 25, AI118078 - expressed sequence ai118078, Kcnd3 - potassium voltage-gated channel, shal-related family, member 3, Asic2 - acid-sensing (proton-gated) ion channel 2, Kcnv2 - potassium channel, subfamily v, member 2, Kcnh5 - potassium voltage-gated channel, subfamily h (eag-related), member 5, Kcne2 - potassium voltage-gated channel, isk-related subfamily…
GO:0005244	voltage-gated ion channel activity	4.68e-10	1.4e-07	3.33	12952	124	1159	37	[Snap25 - synaptosomal-associated protein 25, AI118078 - expressed sequence ai118078, Kcnd3 - potassium voltage-gated channel, shal-related family, member 3, Asic2 - acid-sensing (proton-gated) ion channel 2, Kcnv2 - potassium channel, subfamily v, member 2, Kcnh5 - potassium voltage-gated channel, subfamily h (eag-related), member 5, Kcne2 - potassium voltage-gated channel, isk-related subfamily…
GO:0022892	substrate-specific transporter activity	6.57e-10	1.84e-07	1.93	12952	626	1095	102	[Chrnb4 - cholinergic receptor, nicotinic, beta polypeptide 4, Slc7a14 - solute carrier family 7 (cationic amino acid transporter, y+ system), member 14, Slc7a10 - solute carrier family 7 (cationic amino acid transporter, y+ system), member 10, Slc12a5 - solute carrier family 12, member 5, Slc22a8 - solute carrier family 22 (organic anion transporter), member 8, Slc4a8 - solute carrier family 4 (…
GO:0008324	cation transmembrane transporter activity	3.47e-09	9.08e-07	2.11	12952	397	1162	75	[Chrnb4 - cholinergic receptor, nicotinic, beta polypeptide 4, Tfrc - transferrin receptor, Slc12a5 - solute carrier family 12, member 5, Slc1a2 - solute carrier family 1 (glial high affinity glutamate transporter), member 2, Slc22a8 - solute carrier family 22 (organic anion transporter), member 8, Kcnd3 - potassium voltage-gated channel, shal-related family, member 3, Atp13a4 - atpase type 13a4,…
GO:0022890	inorganic cation transmembrane transporter activity	6.27e-09	1.55e-06	2.28	12952	316	1095	61	[Tfrc - transferrin receptor, Slc12a5 - solute carrier family 12, member 5, Slc1a2 - solute carrier family 1 (glial high affinity glutamate transporter), member 2, Kcnd3 - potassium voltage-gated channel, shal-related family, member 3, Atp13a4 - atpase type 13a4, Asic2 - acid-sensing (proton-gated) ion channel 2, Kcnv2 - potassium channel, subfamily v, member 2, Slc24a5 - solute carrier family 24…
GO:0004872	receptor activity	8.06e-09	1.88e-06	1.8	12952	594	1324	109	[Chrnb4 - cholinergic receptor, nicotinic, beta polypeptide 4, Rorc - rar-related orphan receptor gamma, Ntrk2 - neurotrophic tyrosine kinase, receptor, type 2, Ppapdc3 - phosphatidic acid phosphatase type 2 domain containing 3, Slamf9 - slam family member 9, Drd1a - dopamine receptor d1a, Nlgn1 - neuroligin 1, Nr2f2 - nuclear receptor subfamily 2, group f, member 2, Chrm3 - cholinergic receptor,…
GO:0005179	hormone activity	1.11e-08	2.44e-06	4.15	12952	56	1281	23	[Edn2 - endothelin 2, Npy - neuropeptide y, Nppa - natriuretic peptide type a, Ghrh - growth hormone releasing hormone, Crhr2 - corticotropin releasing hormone receptor 2, Edn3 - endothelin 3, Hcrt - hypocretin, Agt - angiotensinogen (serpin peptidase inhibitor, clade a, member 8), Iapp - islet amyloid polypeptide, Prl8a9 - prolactin family8, subfamily a, member 9, Cort - cortistatin, Prl2a1 - pr…
GO:0004930	G-protein coupled receptor activity	1.97e-08	4.13e-06	2.59	12952	194	1133	44	[Ednrb - endothelin receptor type b, Gpr162 - g protein-coupled receptor 162, Rorb - rar-related orphan receptor beta, Gpr12 - g-protein coupled receptor 12, Crhr1 - corticotropin releasing hormone receptor 1, Crhr2 - corticotropin releasing hormone receptor 2, Gpr30 - g protein-coupled receptor 30, Gpr85 - g protein-coupled receptor 85, Gpr158 - g protein-coupled receptor 158, Gpr3 - g-protein c…
GO:0038023	signaling receptor activity	2.05e-08	4.1e-06	1.87	12952	482	1324	92	[Chrnb4 - cholinergic receptor, nicotinic, beta polypeptide 4, Gpr162 - g protein-coupled receptor 162, Crhr1 - corticotropin releasing hormone receptor 1, Gpr12 - g-protein coupled receptor 12, Crhr2 - corticotropin releasing hormone receptor 2, Gpr85 - g protein-coupled receptor 85, Rorc - rar-related orphan receptor gamma, Nr2e3 - nuclear receptor subfamily 2, group e, member 3, Gpr3 - g-prote…
GO:0015079	potassium ion transmembrane transporter activity	5.2e-08	9.91e-06	3.45	12952	96	1095	28	[Kcnn2 - potassium intermediate/small conductance calcium-activated channel, subfamily n, member 2, Kcnk10 - potassium channel, subfamily k, member 10, Snap25 - synaptosomal-associated protein 25, Kcnd3 - potassium voltage-gated channel, shal-related family, member 3, Kcnv2 - potassium channel, subfamily v, member 2, Slc24a5 - solute carrier family 24, member 5, Aqp1 - aquaporin 1, Kcnh5 - potass…
GO:0005267	potassium channel activity	6.68e-08	1.22e-05	3.7	12952	80	1095	25	[Kcnn2 - potassium intermediate/small conductance calcium-activated channel, subfamily n, member 2, Kcnk10 - potassium channel, subfamily k, member 10, Snap25 - synaptosomal-associated protein 25, Kcnd3 - potassium voltage-gated channel, shal-related family, member 3, Kcnv2 - potassium channel, subfamily v, member 2, Aqp1 - aquaporin 1, Kcnh5 - potassium voltage-gated channel, subfamily h (eag-re…
GO:0004888	transmembrane signaling receptor activity	1.9e-07	3.31e-05	1.88	12952	411	1324	79	[Chrnb4 - cholinergic receptor, nicotinic, beta polypeptide 4, Gpr162 - g protein-coupled receptor 162, Crhr1 - corticotropin releasing hormone receptor 1, Gpr12 - g-protein coupled receptor 12, Crhr2 - corticotropin releasing hormone receptor 2, Gpr85 - g protein-coupled receptor 85, Gpr3 - g-protein coupled receptor 3, Ntrk2 - neurotrophic tyrosine kinase, receptor, type 2, Ppapdc3 - phosphatid…
GO:0022834	ligand-gated channel activity	2.01e-07	3.38e-05	3.12	12952	91	1324	29	[Chrnb4 - cholinergic receptor, nicotinic, beta polypeptide 4, Asic3 - acid-sensing (proton-gated) ion channel 3, P2rx5 - purinergic receptor p2x, ligand-gated ion channel, 5, Gabrg2 - gamma-aminobutyric acid (gaba) a receptor, subunit gamma 2, Gria1 - glutamate receptor, ionotropic, ampa1 (alpha 1), Gabrb3 - gamma-aminobutyric acid (gaba) a receptor, subunit beta 3, Asic2 - acid-sensing (proton-…
GO:0015276	ligand-gated ion channel activity	2.01e-07	3.25e-05	3.12	12952	91	1324	29	[Chrnb4 - cholinergic receptor, nicotinic, beta polypeptide 4, Asic3 - acid-sensing (proton-gated) ion channel 3, P2rx5 - purinergic receptor p2x, ligand-gated ion channel, 5, Gabrg2 - gamma-aminobutyric acid (gaba) a receptor, subunit gamma 2, Gria1 - glutamate receptor, ionotropic, ampa1 (alpha 1), Gabrb3 - gamma-aminobutyric acid (gaba) a receptor, subunit beta 3, Asic2 - acid-sensing (proton-…
GO:0015077	monovalent inorganic cation transmembrane transporter activity	2.29e-07	3.56e-05	2.43	12952	209	1095	43	[Kcnn2 - potassium intermediate/small conductance calcium-activated channel, subfamily n, member 2, Slc32a1 - solute carrier family 32 (gaba vesicular transporter), member 1, Kcnk10 - potassium channel, subfamily k, member 10, Asic4 - acid-sensing (proton-gated) ion channel family member 4, Snap25 - synaptosomal-associated protein 25, Slc6a9 - solute carrier family 6 (neurotransmitter transporter…
GO:0017046	peptide hormone binding	2.39e-07	3.58e-05	7.97	12952	24	745	11	[Inhba - inhibin beta-a, Npr3 - natriuretic peptide receptor 3, Ednrb - endothelin receptor type b, Prlr - prolactin receptor, Crhbp - corticotropin releasing hormone binding protein, Crhr1 - corticotropin releasing hormone receptor 1, Hcrtr1 - hypocretin (orexin) receptor 1, Oxtr - oxytocin receptor, Igf1r - insulin-like growth factor i receptor, C2cd2l - c2 calcium-dependent domain containing 2…
GO:0042562	hormone binding	6.81e-07	9.84e-05	4.45	12952	45	1100	17	[Thrb - thyroid hormone receptor beta, Thra - thyroid hormone receptor alpha, Npr3 - natriuretic peptide receptor 3, Prlr - prolactin receptor, Crhbp - corticotropin releasing hormone binding protein, Ednrb - endothelin receptor type b, Crhr1 - corticotropin releasing hormone receptor 1, Gpr30 - g protein-coupled receptor 30, Crhr2 - corticotropin releasing hormone receptor 2, C2cd2l - c2 calcium…
GO:0005249	voltage-gated potassium channel activity	3.52e-06	0.000492	3.87	12952	55	1095	18	[Kcnc3 - potassium voltage gated channel, shaw-related subfamily, member 3, Snap25 - synaptosomal-associated protein 25, Kcnj2 - potassium inwardly-rectifying channel, subfamily j, member 2, Kcnd3 - potassium voltage-gated channel, shal-related family, member 3, Kcnj8 - potassium inwardly-rectifying channel, subfamily j, member 8, Kcnj6 - potassium inwardly-rectifying channel, subfamily j, member…
GO:0005230	extracellular ligand-gated ion channel activity	7.39e-06	0.000999	3.59	12952	49	1324	18	[Chrnb4 - cholinergic receptor, nicotinic, beta polypeptide 4, Grin3a - glutamate receptor ionotropic, nmda3a, Glra3 - glycine receptor, alpha 3 subunit, P2rx5 - purinergic receptor p2x, ligand-gated ion channel, 5, Gabrg2 - gamma-aminobutyric acid (gaba) a receptor, subunit gamma 2, Gria1 - glutamate receptor, ionotropic, ampa1 (alpha 1), Chrnb3 - cholinergic receptor, nicotinic, beta polypeptid…
GO:0004871	signal transducer activity	1.48e-05	0.00194	1.56	12952	669	1324	107	[Npas3 - neuronal pas domain protein 3, Chrnb4 - cholinergic receptor, nicotinic, beta polypeptide 4, Rorc - rar-related orphan receptor gamma, Ntrk2 - neurotrophic tyrosine kinase, receptor, type 2, Ppapdc3 - phosphatidic acid phosphatase type 2 domain containing 3, Drd1a - dopamine receptor d1a, Nr2f2 - nuclear receptor subfamily 2, group f, member 2, Chrm3 - cholinergic receptor, muscarinic 3,…
GO:0060089	molecular transducer activity	1.48e-05	0.00188	1.56	12952	669	1324	107	[Npas3 - neuronal pas domain protein 3, Chrnb4 - cholinergic receptor, nicotinic, beta polypeptide 4, Rorc - rar-related orphan receptor gamma, Ntrk2 - neurotrophic tyrosine kinase, receptor, type 2, Ppapdc3 - phosphatidic acid phosphatase type 2 domain containing 3, Drd1a - dopamine receptor d1a, Nr2f2 - nuclear receptor subfamily 2, group f, member 2, Chrm3 - cholinergic receptor, muscarinic 3,…
GO:0008509	anion transmembrane transporter activity	2.35e-05	0.00289	2.42	12952	149	1079	30	[Slc32a1 - solute carrier family 32 (gaba vesicular transporter), member 1, Slc7a14 - solute carrier family 7 (cationic amino acid transporter, y+ system), member 14, Slc7a10 - solute carrier family 7 (cationic amino acid transporter, y+ system), member 10, Slc6a9 - solute carrier family 6 (neurotransmitter transporter, glycine), member 9, Slc12a5 - solute carrier family 12, member 5, Gabrg2 - ga…
GO:0016917	GABA receptor activity	3.19e-05	0.00381	8.53	12952	14	759	7	[Gabrb3 - gamma-aminobutyric acid (gaba) a receptor, subunit beta 3, Gabbr2 - gamma-aminobutyric acid (gaba) b receptor, 2, Gabrb1 - gamma-aminobutyric acid (gaba) a receptor, subunit beta 1, Gabrb2 - gamma-aminobutyric acid (gaba) a receptor, subunit beta 2, Gabra1 - gamma-aminobutyric acid (gaba) a receptor, subunit alpha 1, Gpr156 - g protein-coupled receptor 156, Gabrg2 - gamma-aminobutyric a…
GO:0003707	steroid hormone receptor activity	3.91e-05	0.00456	5.32	12952	45	595	11	[Thrb - thyroid hormone receptor beta, Thra - thyroid hormone receptor alpha, Olfr78 - olfactory receptor 78, Esr1 - estrogen receptor 1 (alpha), Nr5a1 - nuclear receptor subfamily 5, group a, member 1, Rorc - rar-related orphan receptor gamma, Nr2e3 - nuclear receptor subfamily 2, group e, member 3, Rarb - retinoic acid receptor, beta, Rxra - retinoid x receptor alpha, Nr2e1 - nuclear receptor s…
GO:0000981	sequence-specific DNA binding RNA polymerase II transcription factor activity	0.000154	0.0174	1.84	12952	308	1121	49	[Nfatc2 - nuclear factor of activated t cells, cytoplasmic, calcineurin dependent 2, Nfe2l2 - nuclear factor, erythroid derived 2, like 2, Mitf - microphthalmia-associated transcription factor, Rorc - rar-related orphan receptor gamma, Nr2e3 - nuclear receptor subfamily 2, group e, member 3, Pou3f3 - pou domain, class 3, transcription factor 3, Nr2e1 - nuclear receptor subfamily 2, group e, membe…
GO:0004879	ligand-activated sequence-specific DNA binding RNA polymerase II transcription factor activity	0.000165	0.0182	3.96	12952	35	1121	12	[Thrb - thyroid hormone receptor beta, Thra - thyroid hormone receptor alpha, Esr1 - estrogen receptor 1 (alpha), Rorb - rar-related orphan receptor beta, Nr2f2 - nuclear receptor subfamily 2, group f, member 2, Gpr30 - g protein-coupled receptor 30, Rorc - rar-related orphan receptor gamma, Nr2e3 - nuclear receptor subfamily 2, group e, member 3, Rarb - retinoic acid receptor, beta, 0610031J06Ri…
GO:0098531	direct ligand regulated sequence-specific DNA binding transcription factor activity	0.000165	0.0177	3.96	12952	35	1121	12	[Thrb - thyroid hormone receptor beta, Thra - thyroid hormone receptor alpha, Esr1 - estrogen receptor 1 (alpha), Rorb - rar-related orphan receptor beta, Nr2f2 - nuclear receptor subfamily 2, group f, member 2, Gpr30 - g protein-coupled receptor 30, Rorc - rar-related orphan receptor gamma, Nr2e3 - nuclear receptor subfamily 2, group e, member 3, Rarb - retinoic acid receptor, beta, 0610031J06Ri…
GO:0030551	cyclic nucleotide binding	0.000227	0.0238	4.38	12952	24	1232	10	[Pde4b - phosphodiesterase 4b, camp specific, Prkg2 - protein kinase, cgmp-dependent, type ii, Pde3a - phosphodiesterase 3a, cgmp inhibited, Prkg1 - protein kinase, cgmp-dependent, type i, Pde5a - phosphodiesterase 5a, cgmp-specific, Rapgef4 - rap guanine nucleotide exchange factor (gef) 4, Tmem173 - transmembrane protein 173, Pde10a - phosphodiesterase 10a, Pde1a - phosphodiesterase 1a, calmodul…
GO:0043565	sequence-specific DNA binding	0.000251	0.0257	1.61	12952	579	1030	74	[Nfatc2 - nuclear factor of activated t cells, cytoplasmic, calcineurin dependent 2, En1 - engrailed 1, Nfe2l2 - nuclear factor, erythroid derived 2, like 2, Mitf - microphthalmia-associated transcription factor, Ppargc1a - peroxisome proliferative activated receptor, gamma, coactivator 1 alpha, Pitx3 - paired-like homeodomain transcription factor 3, Rorc - rar-related orphan receptor gamma, Nr2e…
GO:0030553	cGMP binding	0.00029	0.0289	8.39	12952	7	1103	5	[Prkg2 - protein kinase, cgmp-dependent, type ii, Prkg1 - protein kinase, cgmp-dependent, type i, Pde5a - phosphodiesterase 5a, cgmp-specific, Pde10a - phosphodiesterase 10a, Pde1a - phosphodiesterase 1a, calmodulin-dependent]
GO:0005242	inward rectifier potassium channel activity	0.000312	0.0304	5.91	12952	14	1095	7	[Kcnj8 - potassium inwardly-rectifying channel, subfamily j, member 8, Kcnj6 - potassium inwardly-rectifying channel, subfamily j, member 6, Kcnj5 - potassium inwardly-rectifying channel, subfamily j, member 5, Kcnh7 - potassium voltage-gated channel, subfamily h (eag-related), member 7, Kcnj9 - potassium inwardly-rectifying channel, subfamily j, member 9, Kcne2 - potassium voltage-gated channel,…
GO:0015085	calcium ion transmembrane transporter activity	0.000322	0.0307	2.9	12952	82	980	18	[Ryr3 - ryanodine receptor 3, Grin3a - glutamate receptor ionotropic, nmda3a, Trpc7 - transient receptor potential cation channel, subfamily c, member 7, Trpv2 - transient receptor potential cation channel, subfamily v, member 2, Cacna1c - calcium channel, voltage-dependent, l type, alpha 1c subunit, Cacna1d - calcium channel, voltage-dependent, l type, alpha 1d subunit, AI118078 - expressed sequ…
GO:0005231	excitatory extracellular ligand-gated ion channel activity	0.000329	0.0307	3.44	12952	37	1324	13	[Chrnb4 - cholinergic receptor, nicotinic, beta polypeptide 4, Grin3a - glutamate receptor ionotropic, nmda3a, Glra3 - glycine receptor, alpha 3 subunit, P2rx5 - purinergic receptor p2x, ligand-gated ion channel, 5, Gria1 - glutamate receptor, ionotropic, ampa1 (alpha 1), Chrnb3 - cholinergic receptor, nicotinic, beta polypeptide 3, Grid2 - glutamate receptor, ionotropic, delta 2, Grik1 - glutama…
GO:0052895	N1-acetylspermine:oxygen oxidoreductase (N1-acetylspermidine-forming) activity	0.000386	0.0352	2590.4	12952	1	5	1	[Smox - spermine oxidase]
GO:0052894	norspermine:oxygen oxidoreductase activity	0.000386	0.0344	2590.4	12952	1	5	1	[Smox - spermine oxidase]
GO:0002162	dystroglycan binding	0.000467	0.0407	23.13	12952	5	336	3	[Map2 - microtubule-associated protein 2, Agr2 - anterior gradient 2, Agr3 - anterior gradient 3]
GO:0005509	calcium ion binding	0.000504	0.0431	1.69	12952	398	1080	56	[Tll1 - tolloid-like, Jag1 - jagged 1, Efhd1 - ef hand domain containing 1, Mmp24 - matrix metallopeptidase 24, Mmp14 - matrix metallopeptidase 14 (membrane-inserted), Mmp13 - matrix metallopeptidase 13, Mmp10 - matrix metallopeptidase 10, Mmp12 - matrix metallopeptidase 12, Tbc1d9 - tbc1 domain family, member 9, Mctp1 - multiple c2 domains, transmembrane 1, C1rb - complement component 1, r subco…
GO:0001653	peptide receptor activity	0.000514	0.0431	3.06	12952	52	1220	15	[Npr3 - natriuretic peptide receptor 3, Ednrb - endothelin receptor type b, Crhr1 - corticotropin releasing hormone receptor 1, Crhr2 - corticotropin releasing hormone receptor 2, Npy1r - neuropeptide y receptor y1, Gpr139 - g protein-coupled receptor 139, Ramp1 - receptor (calcitonin) activity modifying protein 1, Cckar - cholecystokinin a receptor, Rgr - retinal g protein coupled receptor, Oxtr…
GO:0001228	RNA polymerase II transcription regulatory region sequence-specific DNA binding transcription factor activity involved in positive regulation of transcription	0.000523	0.0429	2.46	12952	162	682	21	[Tfap2b - transcription factor ap-2 beta, Nfatc2 - nuclear factor of activated t cells, cytoplasmic, calcineurin dependent 2, Mitf - microphthalmia-associated transcription factor, Nfe2l2 - nuclear factor, erythroid derived 2, like 2, Mef2c - myocyte enhancer factor 2c, Tcf21 - transcription factor 21, Six6 - sine oculis-related homeobox 6, Onecut3 - one cut domain, family member 3, Foxf2 - forkh…
GO:0005102	receptor binding	0.000539	0.0435	1.41	12952	890	1214	118	[Camk2a - calcium/calmodulin-dependent protein kinase ii alpha, Vav3 - vav 3 oncogene, Areg - amphiregulin, March1 - membrane-associated ring finger (c3hc4) 1, Drd1a - dopamine receptor d1a, Prkcb - protein kinase c, beta, C1qtnf4 - c1q and tumor necrosis factor related protein 4, Aqp1 - aquaporin 1, Trak1 - trafficking protein, kinesin binding 1, Ucn - urocortin, Artn - artemin, Pdgfc - platelet…
GO:0030594	neurotransmitter receptor activity	0.000587	0.0464	3.68	12952	30	1291	11	[Chrm3 - cholinergic receptor, muscarinic 3, cardiac, Chrm1 - cholinergic receptor, muscarinic 1, cns, Chrnb4 - cholinergic receptor, nicotinic, beta polypeptide 4, Npy1r - neuropeptide y receptor y1, Gpr139 - g protein-coupled receptor 139, Sstr2 - somatostatin receptor 2, Sstr1 - somatostatin receptor 1, Chrm2 - cholinergic receptor, muscarinic 2, cardiac, Drd1a - dopamine receptor d1a, Prokr2 …
GO:0035173	histone kinase activity	0.00061	0.0474	29.53	12952	14	94	3	[Prkcb - protein kinase c, beta, Prkaa2 - protein kinase, amp-activated, alpha 2 catalytic subunit, Jak2 - janus kinase 2]
GO:0005234	extracellular-glutamate-gated ion channel activity	0.000744	0.0567	5.22	12952	15	1159	7	[Grid2 - glutamate receptor, ionotropic, delta 2, Grik1 - glutamate receptor, ionotropic, kainate 1, Grin1 - glutamate receptor, ionotropic, nmda1 (zeta 1), Grin3a - glutamate receptor ionotropic, nmda3a, Grin2d - glutamate receptor, ionotropic, nmda2d (epsilon 4), Grin2a - glutamate receptor, ionotropic, nmda2a (epsilon 1), Gria1 - glutamate receptor, ionotropic, ampa1 (alpha 1)]
GO:0008066	glutamate receptor activity	0.000802	0.0601	4.19	12952	24	1159	9	[Grid2 - glutamate receptor, ionotropic, delta 2, Grik1 - glutamate receptor, ionotropic, kainate 1, Grin1 - glutamate receptor, ionotropic, nmda1 (zeta 1), Grin3a - glutamate receptor ionotropic, nmda3a, Grm3 - glutamate receptor, metabotropic 3, Grin2d - glutamate receptor, ionotropic, nmda2d (epsilon 4), Grin2a - glutamate receptor, ionotropic, nmda2a (epsilon 1), Grm8 - glutamate receptor, me…
GO:0031702	type 1 angiotensin receptor binding	0.000948	0.0697	79.95	12952	9	36	2	[Jak2 - janus kinase 2, Agt - angiotensinogen (serpin peptidase inhibitor, clade a, member 8)]
GO:0004890	GABA-A receptor activity	0.000973	0.0703	7.76	12952	11	759	5	[Gabrb3 - gamma-aminobutyric acid (gaba) a receptor, subunit beta 3, Gabrb1 - gamma-aminobutyric acid (gaba) a receptor, subunit beta 1, Gabrb2 - gamma-aminobutyric acid (gaba) a receptor, subunit beta 2, Gabra1 - gamma-aminobutyric acid (gaba) a receptor, subunit alpha 1, Gabrg2 - gamma-aminobutyric acid (gaba) a receptor, subunit gamma 2]
GO:0008081	phosphoric diester hydrolase activity	0.000981	0.0697	2.78	12952	59	1265	16	[Pde4b - phosphodiesterase 4b, camp specific, Plcl2 - phospholipase c-like 2, Pde7b - phosphodiesterase 7b, Plcxd1 - phosphatidylinositol-specific phospholipase c, x domain containing 1, Smpd3 - sphingomyelin phosphodiesterase 3, neutral, Plcb1 - phospholipase c, beta 1, Pde3a - phosphodiesterase 3a, cgmp inhibited, Pde5a - phosphodiesterase 5a, cgmp-specific, Plcl1 - phospholipase c-like 1, Pde1…

## Sheet: Day0-Day5_GOCOMPONENT.xls
GO Term	Description	P-value	FDR q-value	Enrichment	N	B	n	b	Genes
GO:0016021	integral component of membrane	5.94e-21	7.87e-18	1.5	12952	2985	1324	459	[Ptgfrn - prostaglandin f2 receptor negative regulator, Mr1 - major histocompatibility complex, class i-related, Slc12a5 - solute carrier family 12, member 5, Ppapdc3 - phosphatidic acid phosphatase type 2 domain containing 3, Lman1 - lectin, mannose-binding, 1, Asic2 - acid-sensing (proton-gated) ion channel 2, Faim2 - fas apoptotic inhibitory molecule 2, Synpr - synaptoporin, Dcc - deleted in c…
GO:0044425	membrane part	5.89e-19	3.91e-16	1.4	12952	3805	1324	546	[Ptgfrn - prostaglandin f2 receptor negative regulator, Mr1 - major histocompatibility complex, class i-related, Slc12a5 - solute carrier family 12, member 5, Ppapdc3 - phosphatidic acid phosphatase type 2 domain containing 3, Lman1 - lectin, mannose-binding, 1, Vwc2l - von willebrand factor c domain-containing protein 2-like, Asic2 - acid-sensing (proton-gated) ion channel 2, Faim2 - fas apoptot…
GO:0005886	plasma membrane	3.89e-18	1.72e-15	1.58	12952	2188	1324	353	[Camk2a - calcium/calmodulin-dependent protein kinase ii alpha, Vav3 - vav 3 oncogene, Mr1 - major histocompatibility complex, class i-related, Ntrk2 - neurotrophic tyrosine kinase, receptor, type 2, Diras1 - diras family, gtp-binding ras-like 1, Slc12a5 - solute carrier family 12, member 5, Fap - fibroblast activation protein, Syne2 - spectrin repeat containing, nuclear envelope 2, Slc22a8 - sol…
GO:0097458	neuron part	1.96e-17	6.49e-15	2.09	12952	833	1184	159	[Camk2a - calcium/calmodulin-dependent protein kinase ii alpha, Chrnb4 - cholinergic receptor, nicotinic, beta polypeptide 4, Dlgap2 - discs, large (drosophila) homolog-associated protein 2, Slc7a10 - solute carrier family 7 (cationic amino acid transporter, y+ system), member 10, Hepacam - hepatocyte cell adhesion molecule, Ascl1 - achaete-scute complex homolog 1 (drosophila), Sez6l2 - seizure r…
GO:0005576	extracellular region	7.84e-17	2.08e-14	1.97	12952	868	1323	175	[Emilin2 - elastin microfibril interfacer 2, Papln - papilin, proteoglycan-like sulfated glycoprotein, Fam20a - family with sequence similarity 20, member a, Timp4 - tissue inhibitor of metalloproteinase 4, Postn - periostin, osteoblast specific factor, Serpina3c - serine (or cysteine) peptidase inhibitor, clade a, member 3c, C1qtnf4 - c1q and tumor necrosis factor related protein 4, Vwc2l - von …
GO:0044459	plasma membrane part	3.5e-16	7.74e-14	1.79	12952	1196	1324	219	[Mr1 - major histocompatibility complex, class i-related, Ntrk2 - neurotrophic tyrosine kinase, receptor, type 2, Slc12a5 - solute carrier family 12, member 5, Slc22a8 - solute carrier family 22 (organic anion transporter), member 8, Syne2 - spectrin repeat containing, nuclear envelope 2, Vwc2l - von willebrand factor c domain-containing protein 2-like, Asic2 - acid-sensing (proton-gated) ion cha…
GO:0045202	synapse	2.74e-14	5.19e-12	2.43	12952	392	1291	95	[Mgll - monoglyceride lipase, Camk2a - calcium/calmodulin-dependent protein kinase ii alpha, Ntm - neurotrimin, Dlgap2 - discs, large (drosophila) homolog-associated protein 2, Chrnb4 - cholinergic receptor, nicotinic, beta polypeptide 4, Slc17a6 - solute carrier family 17 (sodium-dependent inorganic phosphate cotransporter), member 6, Ntrk2 - neurotrophic tyrosine kinase, receptor, type 2, Bcan …
GO:0044456	synapse part	6.73e-14	1.12e-11	2.4	12952	360	1291	86	[Chrnb4 - cholinergic receptor, nicotinic, beta polypeptide 4, Dlgap2 - discs, large (drosophila) homolog-associated protein 2, Slc17a6 - solute carrier family 17 (sodium-dependent inorganic phosphate cotransporter), member 6, Ntrk2 - neurotrophic tyrosine kinase, receptor, type 2, Gria1 - glutamate receptor, ionotropic, ampa1 (alpha 1), Slc1a2 - solute carrier family 1 (glial high affinity gluta…
GO:0043005	neuron projection	9.14e-14	1.35e-11	2.08	12952	625	1165	117	[Camk2a - calcium/calmodulin-dependent protein kinase ii alpha, Dlgap2 - discs, large (drosophila) homolog-associated protein 2, Chrnb4 - cholinergic receptor, nicotinic, beta polypeptide 4, Slc7a10 - solute carrier family 7 (cationic amino acid transporter, y+ system), member 10, Hepacam - hepatocyte cell adhesion molecule, Drd1a - dopamine receptor d1a, Slc1a2 - solute carrier family 1 (glial h…
GO:0034702	ion channel complex	9.89e-13	1.31e-10	3.05	12952	165	1314	51	[Chrnb4 - cholinergic receptor, nicotinic, beta polypeptide 4, Gria1 - glutamate receptor, ionotropic, ampa1 (alpha 1), Kcnd3 - potassium voltage-gated channel, shal-related family, member 3, Vwc2l - von willebrand factor c domain-containing protein 2-like, Dpp6 - dipeptidylpeptidase 6, Lrrtm4 - leucine rich repeat transmembrane neuronal 4, Kcnv2 - potassium channel, subfamily v, member 2, Nlgn1 …
GO:0042995	cell projection	2.81e-12	3.38e-10	1.72	12952	1134	1165	175	[Camk2a - calcium/calmodulin-dependent protein kinase ii alpha, Dlgap2 - discs, large (drosophila) homolog-associated protein 2, Chrnb4 - cholinergic receptor, nicotinic, beta polypeptide 4, Slc7a10 - solute carrier family 7 (cationic amino acid transporter, y+ system), member 10, Poc1b - poc1 centriolar protein homolog b (chlamydomonas), Hepacam - hepatocyte cell adhesion molecule, Slc12a5 - sol…
GO:1902495	transmembrane transporter complex	1.5e-11	1.66e-09	2.86	12952	176	1314	51	[Chrnb4 - cholinergic receptor, nicotinic, beta polypeptide 4, Gria1 - glutamate receptor, ionotropic, ampa1 (alpha 1), Kcnd3 - potassium voltage-gated channel, shal-related family, member 3, Vwc2l - von willebrand factor c domain-containing protein 2-like, Dpp6 - dipeptidylpeptidase 6, Kcnv2 - potassium channel, subfamily v, member 2, Lrrtm4 - leucine rich repeat transmembrane neuronal 4, Nlgn1 …
GO:1990351	transporter complex	3.28e-11	3.34e-09	2.81	12952	179	1314	51	[Chrnb4 - cholinergic receptor, nicotinic, beta polypeptide 4, Gria1 - glutamate receptor, ionotropic, ampa1 (alpha 1), Kcnd3 - potassium voltage-gated channel, shal-related family, member 3, Vwc2l - von willebrand factor c domain-containing protein 2-like, Dpp6 - dipeptidylpeptidase 6, Lrrtm4 - leucine rich repeat transmembrane neuronal 4, Kcnv2 - potassium channel, subfamily v, member 2, Nlgn1 …
GO:0033267	axon part	5.63e-11	5.33e-09	3.2	12952	143	1159	41	[Tubb4a - tubulin, beta 4a class iva, Mgll - monoglyceride lipase, Slc32a1 - solute carrier family 32 (gaba vesicular transporter), member 1, Crhbp - corticotropin releasing hormone binding protein, Gpr30 - g protein-coupled receptor 30, Crhr2 - corticotropin releasing hormone receptor 2, Snap25 - synaptosomal-associated protein 25, Drd1a - dopamine receptor d1a, Sirt2 - sirtuin 2, Gria1 - glutam…
GO:0005615	extracellular space	4.24e-10	3.74e-08	1.83	12952	631	1323	118	[Areg - amphiregulin, D430042O09Rik - riken cdna d430042o09 gene, Timp4 - tissue inhibitor of metalloproteinase 4, Fap - fibroblast activation protein, Serpina3c - serine (or cysteine) peptidase inhibitor, clade a, member 3c, Vwc2l - von willebrand factor c domain-containing protein 2-like, C1qtnf4 - c1q and tumor necrosis factor related protein 4, Sost - sclerostin, Klk14 - kallikrein related-pe…
GO:0097060	synaptic membrane	5.85e-10	4.85e-08	2.58	12952	197	1324	52	[Chrnb4 - cholinergic receptor, nicotinic, beta polypeptide 4, Dlgap2 - discs, large (drosophila) homolog-associated protein 2, Ntrk2 - neurotrophic tyrosine kinase, receptor, type 2, Slc1a2 - solute carrier family 1 (glial high affinity glutamate transporter), member 2, Gria1 - glutamate receptor, ionotropic, ampa1 (alpha 1), Lrfn2 - leucine rich repeat and fibronectin type iii domain containing…
GO:0045211	postsynaptic membrane	8.02e-10	6.26e-08	2.7	12952	170	1324	47	[Synpo - synaptopodin, Chrnb4 - cholinergic receptor, nicotinic, beta polypeptide 4, Dlgap2 - discs, large (drosophila) homolog-associated protein 2, Gpr30 - g protein-coupled receptor 30, Ntrk2 - neurotrophic tyrosine kinase, receptor, type 2, Gabrg2 - gamma-aminobutyric acid (gaba) a receptor, subunit gamma 2, Gria1 - glutamate receptor, ionotropic, ampa1 (alpha 1), Clstn2 - calsyntenin 2, Iqse…
GO:0030425	dendrite	1.2e-08	8.84e-07	2.33	12952	269	1159	56	[Camk2a - calcium/calmodulin-dependent protein kinase ii alpha, Dlgap2 - discs, large (drosophila) homolog-associated protein 2, Crhbp - corticotropin releasing hormone binding protein, Crhr1 - corticotropin releasing hormone receptor 1, Crhr2 - corticotropin releasing hormone receptor 2, Slc7a10 - solute carrier family 7 (cationic amino acid transporter, y+ system), member 10, Bcan - brevican, D…
GO:0016020	membrane	4.14e-08	2.89e-06	1.19	12952	5387	1324	653	[Vav3 - vav 3 oncogene, Ptgfrn - prostaglandin f2 receptor negative regulator, Mr1 - major histocompatibility complex, class i-related, Diras1 - diras family, gtp-binding ras-like 1, Ppapdc3 - phosphatidic acid phosphatase type 2 domain containing 3, Slc12a5 - solute carrier family 12, member 5, Lman1 - lectin, mannose-binding, 1, Asic2 - acid-sensing (proton-gated) ion channel 2, Faim2 - fas apo…
GO:0005578	proteinaceous extracellular matrix	4.41e-08	2.92e-06	2.42	12952	194	1294	47	[Emilin2 - elastin microfibril interfacer 2, Otog - otogelin, Papln - papilin, proteoglycan-like sulfated glycoprotein, Dmp1 - dentin matrix protein 1, Col15a1 - collagen, type xv, alpha 1, Col19a1 - collagen, type xix, alpha 1, Vwc2 - von willebrand factor c domain containing 2, Lamb2 - laminin, beta 2, Tgfbi - transforming growth factor, beta induced, Bcan - brevican, Wnt1 - wingless-related mm…
GO:0044463	cell projection part	4.77e-08	3.01e-06	1.77	12952	574	1312	103	[Camk2a - calcium/calmodulin-dependent protein kinase ii alpha, Poc1b - poc1 centriolar protein homolog b (chlamydomonas), Ntrk2 - neurotrophic tyrosine kinase, receptor, type 2, Slc12a5 - solute carrier family 12, member 5, Drd1a - dopamine receptor d1a, Slc1a2 - solute carrier family 1 (glial high affinity glutamate transporter), member 2, Syne2 - spectrin repeat containing, nuclear envelope 2,…
GO:0030054	cell junction	5.77e-08	3.48e-06	1.69	12952	713	1293	120	[Camk2a - calcium/calmodulin-dependent protein kinase ii alpha, Dlgap2 - discs, large (drosophila) homolog-associated protein 2, Chrnb4 - cholinergic receptor, nicotinic, beta polypeptide 4, Hepacam - hepatocyte cell adhesion molecule, Ahnak - ahnak nucleoprotein (desmoyokin), Fap - fibroblast activation protein, Syne2 - spectrin repeat containing, nuclear envelope 2, Nlgn1 - neuroligin 1, Faim2 …
GO:0005887	integral component of plasma membrane	4.2e-07	2.42e-05	1.99	12952	322	1291	64	[Asic3 - acid-sensing (proton-gated) ion channel 3, Gpr85 - g protein-coupled receptor 85, Slc7a10 - solute carrier family 7 (cationic amino acid transporter, y+ system), member 10, Ntrk2 - neurotrophic tyrosine kinase, receptor, type 2, Osmr - oncostatin m receptor, Drd1a - dopamine receptor d1a, Slc1a2 - solute carrier family 1 (glial high affinity glutamate transporter), member 2, Mmp24 - matr…
GO:0043025	neuronal cell body	5.85e-07	3.23e-05	2.04	12952	323	1181	60	[Crhr1 - corticotropin releasing hormone receptor 1, Crhr2 - corticotropin releasing hormone receptor 2, Ascl1 - achaete-scute complex homolog 1 (drosophila), Slc12a5 - solute carrier family 12, member 5, Sez6l2 - seizure related 6 homolog like 2, Drd1a - dopamine receptor d1a, Gria1 - glutamate receptor, ionotropic, ampa1 (alpha 1), Kcnd3 - potassium voltage-gated channel, shal-related family, m…
GO:0008328	ionotropic glutamate receptor complex	1.1e-06	5.82e-05	4.19	12952	40	1314	17	[Grin3a - glutamate receptor ionotropic, nmda3a, Vwc2 - von willebrand factor c domain containing 2, Shisa9 - shisa homolog 9 (xenopus laevis), Gria1 - glutamate receptor, ionotropic, ampa1 (alpha 1), Grid2 - glutamate receptor, ionotropic, delta 2, Vwc2l - von willebrand factor c domain-containing protein 2-like, Grik1 - glutamate receptor, ionotropic, kainate 1, Dlg4 - discs, large homolog 4 (d…
GO:0044297	cell body	3.51e-06	0.000179	1.89	12952	371	1181	64	[Crhr1 - corticotropin releasing hormone receptor 1, Crhr2 - corticotropin releasing hormone receptor 2, Ascl1 - achaete-scute complex homolog 1 (drosophila), Slc12a5 - solute carrier family 12, member 5, Sez6l2 - seizure related 6 homolog like 2, Drd1a - dopamine receptor d1a, Gria1 - glutamate receptor, ionotropic, ampa1 (alpha 1), Kcnd3 - potassium voltage-gated channel, shal-related family, m…
GO:0031012	extracellular matrix	3.68e-06	0.000181	2.04	12952	250	1294	51	[Emilin2 - elastin microfibril interfacer 2, Otog - otogelin, Papln - papilin, proteoglycan-like sulfated glycoprotein, Bcan - brevican, Wnt1 - wingless-related mmtv integration site 1, Postn - periostin, osteoblast specific factor, Mmp24 - matrix metallopeptidase 24, Rell2 - relt-like 2, Wnt4 - wingless-related mmtv integration site 4, Mmp14 - matrix metallopeptidase 14 (membrane-inserted), Adam…
GO:0030424	axon	1.03e-05	0.000487	2.05	12952	223	1301	46	[Mgll - monoglyceride lipase, Ntm - neurotrimin, Syde1 - synapse defective 1, rho gtpase, homolog 1 (c. elegans), Crhr2 - corticotropin releasing hormone receptor 2, Gpr30 - g protein-coupled receptor 30, Snap25 - synaptosomal-associated protein 25, Hepacam - hepatocyte cell adhesion molecule, Gad2 - glutamic acid decarboxylase 2, Cst3 - cystatin c, Ntrk2 - neurotrophic tyrosine kinase, receptor,…
GO:0034703	cation channel complex	1.67e-05	0.000763	3.08	12952	85	1090	22	[Kcnc3 - potassium voltage gated channel, shaw-related subfamily, member 3, Snap25 - synaptosomal-associated protein 25, Kcnmb2 - potassium large conductance calcium-activated channel, subfamily m, beta member 2, Kcnj2 - potassium inwardly-rectifying channel, subfamily j, member 2, Cacna1c - calcium channel, voltage-dependent, l type, alpha 1c subunit, Cacna1d - calcium channel, voltage-dependent…
GO:0060076	excitatory synapse	4.69e-05	0.00207	4.63	12952	24	1283	11	[Ntm - neurotrimin, Dlg4 - discs, large homolog 4 (drosophila), Rapgef4 - rap guanine nucleotide exchange factor (gef) 4, Grin1 - glutamate receptor, ionotropic, nmda1 (zeta 1), Lrrtm1 - leucine rich repeat transmembrane neuronal 1, Nlgn1 - neuroligin 1, Bsn - bassoon, Ntrk2 - neurotrophic tyrosine kinase, receptor, type 2, Lrrtm2 - leucine rich repeat transmembrane neuronal 2, Shank1 - sh3/ankyr…
GO:0008021	synaptic vesicle	4.87e-05	0.00208	2.77	12952	85	1263	23	[Synpr - synaptoporin, Slc32a1 - solute carrier family 32 (gaba vesicular transporter), member 1, Syt4 - synaptotagmin iv, Npy1r - neuropeptide y receptor y1, Syt2 - synaptotagmin ii, Slc17a6 - solute carrier family 17 (sodium-dependent inorganic phosphate cotransporter), member 6, Sv2c - synaptic vesicle glycoprotein 2c, Slc6a17 - solute carrier family 6 (neurotransmitter transporter), member 17…
GO:0030016	myofibril	8.46e-05	0.0035	5.57	12952	22	951	9	[Kcnj8 - potassium inwardly-rectifying channel, subfamily j, member 8, Casq1 - calsequestrin 1, Pde4dip - phosphodiesterase 4d interacting protein (myomegalin), Myl2 - myosin, light polypeptide 2, regulatory, cardiac, slow, Mybpc3 - myosin binding protein c, cardiac, Ablim2 - actin-binding lim protein 2, Ttn - titin, Myh4 - myosin, heavy polypeptide 4, skeletal muscle, Syne2 - spectrin repeat con…
GO:0008076	voltage-gated potassium channel complex	9.02e-05	0.00362	3.96	12952	39	1090	13	[Kcnc3 - potassium voltage gated channel, shaw-related subfamily, member 3, Snap25 - synaptosomal-associated protein 25, Kcnmb2 - potassium large conductance calcium-activated channel, subfamily m, beta member 2, Kcnj2 - potassium inwardly-rectifying channel, subfamily j, member 2, Kcnd3 - potassium voltage-gated channel, shal-related family, member 3, Kcnv2 - potassium channel, subfamily v, memb…
GO:0034705	potassium channel complex	0.000119	0.00465	3.86	12952	40	1090	13	[Kcnc3 - potassium voltage gated channel, shaw-related subfamily, member 3, Snap25 - synaptosomal-associated protein 25, Kcnmb2 - potassium large conductance calcium-activated channel, subfamily m, beta member 2, Kcnj2 - potassium inwardly-rectifying channel, subfamily j, member 2, Kcnd3 - potassium voltage-gated channel, shal-related family, member 3, Dpp6 - dipeptidylpeptidase 6, Kcnv2 - potass…
GO:0097481	neuronal postsynaptic density	0.000122	0.00462	5.05	12952	18	1283	9	[Grik1 - glutamate receptor, ionotropic, kainate 1, Dlg4 - discs, large homolog 4 (drosophila), Grin1 - glutamate receptor, ionotropic, nmda1 (zeta 1), Gpr30 - g protein-coupled receptor 30, Grin2a - glutamate receptor, ionotropic, nmda2a (epsilon 1), Ntrk2 - neurotrophic tyrosine kinase, receptor, type 2, Sorcs3 - sortilin-related vps10 domain containing receptor 3, Dlgap1 - discs, large (drosop…
GO:0043292	contractile fiber	0.000155	0.00572	4	12952	36	1078	12	[Kcnj8 - potassium inwardly-rectifying channel, subfamily j, member 8, Casq1 - calsequestrin 1, Pde4dip - phosphodiesterase 4d interacting protein (myomegalin), Cdk5r1 - cyclin-dependent kinase 5, regulatory subunit 1 (p35), Myl2 - myosin, light polypeptide 2, regulatory, cardiac, slow, Mybpc3 - myosin binding protein c, cardiac, Ablim2 - actin-binding lim protein 2, Cst3 - cystatin c, Ttn - titi…
GO:0044449	contractile fiber part	0.000193	0.00691	2.62	12952	116	980	23	[Kcnn2 - potassium intermediate/small conductance calcium-activated channel, subfamily n, member 2, Myom1 - myomesin 1, Cmya5 - cardiomyopathy associated 5, Synpo2l - synaptopodin 2-like, Mybpc3 - myosin binding protein c, cardiac, Mef2c - myocyte enhancer factor 2c, Ahnak - ahnak nucleoprotein (desmoyokin), Timp4 - tissue inhibitor of metalloproteinase 4, Bin1 - bridging integrator 1, Lman1 - le…
GO:0033269	internode region of axon	0.000338	0.0118	72.76	12952	2	178	2	[Tubb4a - tubulin, beta 4a class iva, Mbp - myelin basic protein]
GO:1902711	GABA-A receptor complex	0.000387	0.0132	17.06	12952	3	759	3	[Gabrb3 - gamma-aminobutyric acid (gaba) a receptor, subunit beta 3, Gabrb1 - gamma-aminobutyric acid (gaba) a receptor, subunit beta 1, Gabrb2 - gamma-aminobutyric acid (gaba) a receptor, subunit beta 2]
GO:1902710	GABA receptor complex	0.000387	0.0128	17.06	12952	3	759	3	[Gabrb3 - gamma-aminobutyric acid (gaba) a receptor, subunit beta 3, Gabrb1 - gamma-aminobutyric acid (gaba) a receptor, subunit beta 1, Gabrb2 - gamma-aminobutyric acid (gaba) a receptor, subunit beta 2]
GO:0032281	alpha-amino-3-hydroxy-5-methyl-4-isoxazolepropionic acid selective glutamate receptor complex	0.000403	0.013	4.44	12952	20	1314	9	[Vwc2l - von willebrand factor c domain-containing protein 2-like, Dlg4 - discs, large homolog 4 (drosophila), Cacng2 - calcium channel, voltage-dependent, gamma subunit 2, Lrrtm4 - leucine rich repeat transmembrane neuronal 4, Nrn1 - neuritin 1, Vwc2 - von willebrand factor c domain containing 2, Cacng3 - calcium channel, voltage-dependent, gamma subunit 3, Shisa9 - shisa homolog 9 (xenopus laev…
GO:0044306	neuron projection terminus	0.000436	0.0138	3.12	12952	55	1133	15	[Kcnc3 - potassium voltage gated channel, shaw-related subfamily, member 3, Chrm3 - cholinergic receptor, muscarinic 3, cardiac, Slc32a1 - solute carrier family 32 (gaba vesicular transporter), member 1, Chrm1 - cholinergic receptor, muscarinic 1, cns, Crhbp - corticotropin releasing hormone binding protein, Ghrh - growth hormone releasing hormone, Crhr2 - corticotropin releasing hormone receptor…
GO:0016023	cytoplasmic membrane-bounded vesicle	0.000461	0.0142	1.61	12952	424	1274	67	[Scg2 - secretogranin ii, Crhbp - corticotropin releasing hormone binding protein, Tfrc - transferrin receptor, Slc17a6 - solute carrier family 17 (sodium-dependent inorganic phosphate cotransporter), member 6, Lman1 - lectin, mannose-binding, 1, Gria1 - glutamate receptor, ionotropic, ampa1 (alpha 1), 5430435G22Rik - riken cdna 5430435g22 gene, Akt2 - thymoma viral proto-oncogene 2, Rab3c - rab3…
GO:0043194	axon initial segment	0.000487	0.0147	6.48	12952	11	1090	6	[Cck - cholecystokinin, Scn1a - sodium channel, voltage-gated, type i, alpha, Sptbn4 - spectrin beta, non-erythrocytic 4, Kcnq3 - potassium voltage-gated channel, subfamily q, member 3, Bin1 - bridging integrator 1, Nrcam - neuron-glia-cam-related cell adhesion molecule]
GO:0043235	receptor complex	0.000506	0.0149	1.91	12952	185	1321	36	[Chrnb4 - cholinergic receptor, nicotinic, beta polypeptide 4, Itga4 - integrin alpha 4, Vwc2 - von willebrand factor c domain containing 2, Tril - tlr4 interactor with leucine-rich repeats, Ntrk2 - neurotrophic tyrosine kinase, receptor, type 2, Ramp1 - receptor (calcitonin) activity modifying protein 1, Osmr - oncostatin m receptor, Gria1 - glutamate receptor, ionotropic, ampa1 (alpha 1), Gabrb…
GO:0017146	N-methyl-D-aspartate selective glutamate receptor complex	0.000658	0.019	6.12	12952	11	1155	6	[Grin1 - glutamate receptor, ionotropic, nmda1 (zeta 1), Nlgn1 - neuroligin 1, Grin3a - glutamate receptor ionotropic, nmda3a, Grin2d - glutamate receptor, ionotropic, nmda2d (epsilon 4), Grin2a - glutamate receptor, ionotropic, nmda2a (epsilon 1), Shank1 - sh3/ankyrin domain gene 1]
GO:0043196	varicosity	0.000703	0.0198	7.36	12952	8	1100	5	[Mgll - monoglyceride lipase, Crhbp - corticotropin releasing hormone binding protein, Crhr2 - corticotropin releasing hormone receptor 2, Bin1 - bridging integrator 1, Ucn - urocortin]
GO:0043679	axon terminus	0.000749	0.0207	3.07	12952	46	1283	14	[Kcnc3 - potassium voltage gated channel, shaw-related subfamily, member 3, Slc32a1 - solute carrier family 32 (gaba vesicular transporter), member 1, Chrm3 - cholinergic receptor, muscarinic 3, cardiac, Chrm1 - cholinergic receptor, muscarinic 1, cns, Crhbp - corticotropin releasing hormone binding protein, Ghrh - growth hormone releasing hormone, Crhr2 - corticotropin releasing hormone receptor…
GO:0032590	dendrite membrane	0.000986	0.0267	4.39	12952	18	1312	8	[Kcnc3 - potassium voltage gated channel, shaw-related subfamily, member 3, Kcnc1 - potassium voltage gated channel, shaw-related subfamily, member 1, Grin1 - glutamate receptor, ionotropic, nmda1 (zeta 1), Lamp5 - lysosomal-associated membrane protein family, member 5, Slc12a5 - solute carrier family 12, member 5, Gabrg2 - gamma-aminobutyric acid (gaba) a receptor, subunit gamma 2, Gria1 - gluta…

## Sheet: Day5-Day14_GOPROCESS.xls
GO Term	Description	P-value	FDR q-value	Enrichment	N	B	n	b	Genes
GO:0003008	system process	5.24e-16	6.08e-12	2.28	12952	657	1065	123	[Npas3 - neuronal pas domain protein 3, Chrnb4 - cholinergic receptor, nicotinic, beta polypeptide 4, Slc12a5 - solute carrier family 12, member 5, Unc119 - unc-119 homolog (c. elegans), Asic2 - acid-sensing (proton-gated) ion channel 2, Pde5a - phosphodiesterase 5a, cgmp-specific, Aqp1 - aquaporin 1, Nlgn1 - neuroligin 1, Clcn1 - chloride channel 1, Ucn - urocortin, Slitrk6 - slit and ntrk-like …
GO:0032501	multicellular organismal process	5.06e-15	2.94e-11	1.61	12952	2039	1126	285	[Npas3 - neuronal pas domain protein 3, Mr1 - major histocompatibility complex, class i-related, Rorc - rar-related orphan receptor gamma, Ascl1 - achaete-scute complex homolog 1 (drosophila), Slc12a5 - solute carrier family 12, member 5, Cyp26b1 - cytochrome p450, family 26, subfamily b, polypeptide 1, Shisa2 - shisa homolog 2 (xenopus laevis), Pde3a - phosphodiesterase 3a, cgmp inhibited, Asic2…
GO:0044707	single-multicellular organism process	7.66e-15	2.96e-11	1.61	12952	2026	1126	283	[Npas3 - neuronal pas domain protein 3, Mr1 - major histocompatibility complex, class i-related, Rorc - rar-related orphan receptor gamma, Ascl1 - achaete-scute complex homolog 1 (drosophila), Slc12a5 - solute carrier family 12, member 5, Cyp26b1 - cytochrome p450, family 26, subfamily b, polypeptide 1, Shisa2 - shisa homolog 2 (xenopus laevis), Pde3a - phosphodiesterase 3a, cgmp inhibited, Asic2…
GO:0050877	neurological system process	1.88e-13	5.45e-10	2.3	12952	458	1133	92	[Otog - otogelin, Npas3 - neuronal pas domain protein 3, Crhr1 - corticotropin releasing hormone receptor 1, Crhr2 - corticotropin releasing hormone receptor 2, Agt - angiotensinogen (serpin peptidase inhibitor, clade a, member 8), Ush1g - usher syndrome 1g, Slc12a5 - solute carrier family 12, member 5, Nr2e1 - nuclear receptor subfamily 2, group e, member 1, Unc119 - unc-119 homolog (c. elegans)…
GO:0034765	regulation of ion transmembrane transport	4.7e-13	1.09e-09	2.79	12952	228	1240	61	[Crhbp - corticotropin releasing hormone binding protein, Crhr1 - corticotropin releasing hormone receptor 1, Crhr2 - corticotropin releasing hormone receptor 2, Ppargc1a - peroxisome proliferative activated receptor, gamma, coactivator 1 alpha, Ahnak - ahnak nucleoprotein (desmoyokin), Kcnd3 - potassium voltage-gated channel, shal-related family, member 3, Akt1 - thymoma viral proto-oncogene 1, …
GO:0007186	G-protein coupled receptor signaling pathway	1.08e-12	2.09e-09	2.33	12952	357	1291	83	[Jak2 - janus kinase 2, Gpr162 - g protein-coupled receptor 162, Crhr1 - corticotropin releasing hormone receptor 1, Gpr12 - g-protein coupled receptor 12, Crhr2 - corticotropin releasing hormone receptor 2, Gpr85 - g protein-coupled receptor 85, Areg - amphiregulin, Agt - angiotensinogen (serpin peptidase inhibitor, clade a, member 8), Gpr3 - g-protein coupled receptor 3, Entpd1 - ectonucleoside…
GO:0034762	regulation of transmembrane transport	2.92e-12	4.84e-09	2.69	12952	237	1240	61	[Crhbp - corticotropin releasing hormone binding protein, Crhr1 - corticotropin releasing hormone receptor 1, Crhr2 - corticotropin releasing hormone receptor 2, Ppargc1a - peroxisome proliferative activated receptor, gamma, coactivator 1 alpha, Ahnak - ahnak nucleoprotein (desmoyokin), Kcnd3 - potassium voltage-gated channel, shal-related family, member 3, Akt1 - thymoma viral proto-oncogene 1, …
GO:0051239	regulation of multicellular organismal process	8.31e-12	1.21e-08	1.53	12952	1591	1324	249	[Rorc - rar-related orphan receptor gamma, Ntrk2 - neurotrophic tyrosine kinase, receptor, type 2, Ascl1 - achaete-scute complex homolog 1 (drosophila), Cyp26b1 - cytochrome p450, family 26, subfamily b, polypeptide 1, Vwc2l - von willebrand factor c domain-containing protein 2-like, Pde3a - phosphodiesterase 3a, cgmp inhibited, Asic2 - acid-sensing (proton-gated) ion channel 2, Pde5a - phosphodi…
GO:0034220	ion transmembrane transport	2.24e-11	2.89e-08	2.25	12952	425	1095	81	[Slc7a14 - solute carrier family 7 (cationic amino acid transporter, y+ system), member 14, Tfrc - transferrin receptor, Slc7a10 - solute carrier family 7 (cationic amino acid transporter, y+ system), member 10, Slc12a5 - solute carrier family 12, member 5, Slc1a2 - solute carrier family 1 (glial high affinity glutamate transporter), member 2, Gria1 - glutamate receptor, ionotropic, ampa1 (alpha …
GO:0044057	regulation of system process	2.62e-11	3.04e-08	2.4	12952	281	1324	69	[Jak2 - janus kinase 2, Mgll - monoglyceride lipase, Chrnb4 - cholinergic receptor, nicotinic, beta polypeptide 4, Crhbp - corticotropin releasing hormone binding protein, Crhr1 - corticotropin releasing hormone receptor 1, Crhr2 - corticotropin releasing hormone receptor 2, Agt - angiotensinogen (serpin peptidase inhibitor, clade a, member 8), Drd1a - dopamine receptor d1a, Akt1 - thymoma viral …
GO:0007610	behavior	7.36e-11	7.77e-08	2.12	12952	413	1288	87	[Otog - otogelin, Unc79 - unc-79 homolog (c. elegans), Npas3 - neuronal pas domain protein 3, Chrnb4 - cholinergic receptor, nicotinic, beta polypeptide 4, Slitrk1 - slit and ntrk-like family, member 1, Crhbp - corticotropin releasing hormone binding protein, Crhr1 - corticotropin releasing hormone receptor 1, Pitx3 - paired-like homeodomain transcription factor 3, Agt - angiotensinogen (serpin p…
GO:0044700	single organism signaling	7.87e-11	7.61e-08	2.46	12952	251	1324	63	[Chrnb4 - cholinergic receptor, nicotinic, beta polypeptide 4, Dlgap2 - discs, large (drosophila) homolog-associated protein 2, Crhbp - corticotropin releasing hormone binding protein, Pcdhb16 - protocadherin beta 16, Wnt1 - wingless-related mmtv integration site 1, Slc12a5 - solute carrier family 12, member 5, Drd1a - dopamine receptor d1a, Gria1 - glutamate receptor, ionotropic, ampa1 (alpha 1)…
GO:0023052	signaling	7.87e-11	7.03e-08	2.46	12952	251	1324	63	[Dlgap2 - discs, large (drosophila) homolog-associated protein 2, Chrnb4 - cholinergic receptor, nicotinic, beta polypeptide 4, Crhbp - corticotropin releasing hormone binding protein, Pcdhb16 - protocadherin beta 16, Wnt1 - wingless-related mmtv integration site 1, Slc12a5 - solute carrier family 12, member 5, Drd1a - dopamine receptor d1a, Gria1 - glutamate receptor, ionotropic, ampa1 (alpha 1)…
GO:0051049	regulation of transport	1.23e-10	1.02e-07	1.71	12952	997	1159	153	[Camk2a - calcium/calmodulin-dependent protein kinase ii alpha, Ahnak - ahnak nucleoprotein (desmoyokin), Unc119 - unc-119 homolog (c. elegans), Drd1a - dopamine receptor d1a, Slc1a2 - solute carrier family 1 (glial high affinity glutamate transporter), member 2, Prkcb - protein kinase c, beta, Dpp6 - dipeptidylpeptidase 6, Asic2 - acid-sensing (proton-gated) ion channel 2, Aqp1 - aquaporin 1, Nl…
GO:0043269	regulation of ion transport	2.21e-10	1.71e-07	2.2	12952	387	1172	77	[Camk2a - calcium/calmodulin-dependent protein kinase ii alpha, Crhbp - corticotropin releasing hormone binding protein, Crhr1 - corticotropin releasing hormone receptor 1, Crhr2 - corticotropin releasing hormone receptor 2, Ppargc1a - peroxisome proliferative activated receptor, gamma, coactivator 1 alpha, Agt - angiotensinogen (serpin peptidase inhibitor, clade a, member 8), Ahnak - ahnak nucle…
GO:0007268	synaptic transmission	4.07e-10	2.96e-07	2.9	12952	145	1324	43	[Chrnb4 - cholinergic receptor, nicotinic, beta polypeptide 4, Crhbp - corticotropin releasing hormone binding protein, Pcdhb16 - protocadherin beta 16, Slc12a5 - solute carrier family 12, member 5, Gabrg2 - gamma-aminobutyric acid (gaba) a receptor, subunit gamma 2, Drd1a - dopamine receptor d1a, Gria1 - glutamate receptor, ionotropic, ampa1 (alpha 1), Gabrb3 - gamma-aminobutyric acid (gaba) a r…
GO:0048856	anatomical structure development	8.62e-10	5.88e-07	1.5	12952	1832	1078	228	[Rorc - rar-related orphan receptor gamma, Fam20a - family with sequence similarity 20, member a, Ascl1 - achaete-scute complex homolog 1 (drosophila), Faim2 - fas apoptotic inhibitory molecule 2, Naglu - alpha-n-acetylglucosaminidase (sanfilippo disease iiib), Npr3 - natriuretic peptide receptor 3, Cntn4 - contactin 4, Megf10 - multiple egf-like-domains 10, Nrcam - neuron-glia-cam-related cell a…
GO:0046883	regulation of hormone secretion	8.97e-10	5.79e-07	3.43	12952	148	867	34	[Tfap2b - transcription factor ap-2 beta, Jak2 - janus kinase 2, Myrip - myosin viia and rab interacting protein, Rasl10b - ras-like, family 10, member b, Crhbp - corticotropin releasing hormone binding protein, Crhr1 - corticotropin releasing hormone receptor 1, Edn3 - endothelin 3, Snap25 - synaptosomal-associated protein 25, Nos1 - nitric oxide synthase 1, neuronal, Stxbp5l - syntaxin binding …
GO:0030001	metal ion transport	1.05e-09	6.4e-07	2.22	12952	379	1095	71	[Camk2a - calcium/calmodulin-dependent protein kinase ii alpha, Tfrc - transferrin receptor, Slc12a5 - solute carrier family 12, member 5, Ramp1 - receptor (calcitonin) activity modifying protein 1, Slc1a2 - solute carrier family 1 (glial high affinity glutamate transporter), member 2, Slc4a8 - solute carrier family 4 (anion exchanger), member 8, Kcnd3 - potassium voltage-gated channel, shal-rela…
GO:0007267	cell-cell signaling	2.36e-09	1.37e-06	2.42	12952	222	1324	55	[Chrnb4 - cholinergic receptor, nicotinic, beta polypeptide 4, Dlgap2 - discs, large (drosophila) homolog-associated protein 2, Crhbp - corticotropin releasing hormone binding protein, Pcdhb16 - protocadherin beta 16, Wnt1 - wingless-related mmtv integration site 1, Slc12a5 - solute carrier family 12, member 5, Drd1a - dopamine receptor d1a, Gria1 - glutamate receptor, ionotropic, ampa1 (alpha 1)…
GO:0032879	regulation of localization	2.84e-09	1.57e-06	1.55	12952	1371	1159	190	[Camk2a - calcium/calmodulin-dependent protein kinase ii alpha, Ahnak - ahnak nucleoprotein (desmoyokin), Unc119 - unc-119 homolog (c. elegans), Drd1a - dopamine receptor d1a, Slc1a2 - solute carrier family 1 (glial high affinity glutamate transporter), member 2, Syne2 - spectrin repeat containing, nuclear envelope 2, Prkcb - protein kinase c, beta, Dpp6 - dipeptidylpeptidase 6, Asic2 - acid-sens…
GO:0007155	cell adhesion	3.06e-09	1.62e-06	1.91	12952	493	1323	96	[Emilin2 - elastin microfibril interfacer 2, Otog - otogelin, Ntm - neurotrimin, Uncx - unc homeobox, Cadm3 - cell adhesion molecule 3, Pcdhb15 - protocadherin beta 15, Pcdhb16 - protocadherin beta 16, Hepacam - hepatocyte cell adhesion molecule, Agt - angiotensinogen (serpin peptidase inhibitor, clade a, member 8), Pcdhb17 - protocadherin beta 17, Bcan - brevican, Postn - periostin, osteoblast s…
GO:0006811	ion transport	3.77e-09	1.9e-06	1.8	12952	741	1095	113	[Camk2a - calcium/calmodulin-dependent protein kinase ii alpha, Chrnb4 - cholinergic receptor, nicotinic, beta polypeptide 4, Slc7a14 - solute carrier family 7 (cationic amino acid transporter, y+ system), member 14, Slc7a10 - solute carrier family 7 (cationic amino acid transporter, y+ system), member 10, Slc12a5 - solute carrier family 12, member 5, Slc22a8 - solute carrier family 22 (organic a…
GO:0022610	biological adhesion	5.28e-09	2.55e-06	1.89	12952	498	1323	96	[Emilin2 - elastin microfibril interfacer 2, Otog - otogelin, Ntm - neurotrimin, Uncx - unc homeobox, Cadm3 - cell adhesion molecule 3, Pcdhb15 - protocadherin beta 15, Pcdhb16 - protocadherin beta 16, Hepacam - hepatocyte cell adhesion molecule, Agt - angiotensinogen (serpin peptidase inhibitor, clade a, member 8), Pcdhb17 - protocadherin beta 17, Bcan - brevican, Postn - periostin, osteoblast s…
GO:0006812	cation transport	6.47e-09	3e-06	1.94	12952	511	1162	89	[Camk2a - calcium/calmodulin-dependent protein kinase ii alpha, Tfrc - transferrin receptor, Slc7a10 - solute carrier family 7 (cationic amino acid transporter, y+ system), member 10, Slc17a6 - solute carrier family 17 (sodium-dependent inorganic phosphate cotransporter), member 6, Slc12a5 - solute carrier family 12, member 5, Ramp1 - receptor (calcitonin) activity modifying protein 1, Drd1a - do…
GO:0098660	inorganic ion transmembrane transport	6.48e-09	2.89e-06	2.3	12952	309	1095	60	[Tfrc - transferrin receptor, Slc12a5 - solute carrier family 12, member 5, Slc1a2 - solute carrier family 1 (glial high affinity glutamate transporter), member 2, Kcnd3 - potassium voltage-gated channel, shal-related family, member 3, Atp13a4 - atpase type 13a4, Asic2 - acid-sensing (proton-gated) ion channel 2, Kcnv2 - potassium channel, subfamily v, member 2, Slc24a5 - solute carrier family 24…
GO:0055085	transmembrane transport	8.44e-09	3.63e-06	1.9	12952	586	1095	94	[Slc7a14 - solute carrier family 7 (cationic amino acid transporter, y+ system), member 14, Tfrc - transferrin receptor, Slc7a10 - solute carrier family 7 (cationic amino acid transporter, y+ system), member 10, Slc12a5 - solute carrier family 12, member 5, Slc1a2 - solute carrier family 1 (glial high affinity glutamate transporter), member 2, Gria1 - glutamate receptor, ionotropic, ampa1 (alpha …
GO:0051046	regulation of secretion	1.25e-08	5.2e-06	2.29	12952	392	867	60	[Jak2 - janus kinase 2, Gpam - glycerol-3-phosphate acyltransferase, mitochondrial, Camk2a - calcium/calmodulin-dependent protein kinase ii alpha, Crhbp - corticotropin releasing hormone binding protein, Crhr1 - corticotropin releasing hormone receptor 1, Agt - angiotensinogen (serpin peptidase inhibitor, clade a, member 8), Prkcb - protein kinase c, beta, Nlgn1 - neuroligin 1, Oxtr - oxytocin re…
GO:0045664	regulation of neuron differentiation	1.91e-08	7.65e-06	1.99	12952	387	1314	78	[Mgll - monoglyceride lipase, Ntm - neurotrimin, Metrn - meteorin, glial cell differentiation regulator, Jag1 - jagged 1, Ntrk2 - neurotrophic tyrosine kinase, receptor, type 2, Spag9 - sperm associated antigen 9, Ascl1 - achaete-scute complex homolog 1 (drosophila), Nr2e1 - nuclear receptor subfamily 2, group e, member 1, Neurod2 - neurogenic differentiation 2, Fezf1 - fez family zinc finger 1, …
GO:0051960	regulation of nervous system development	2.26e-08	8.73e-06	1.83	12952	529	1314	98	[Ntrk2 - neurotrophic tyrosine kinase, receptor, type 2, Ascl1 - achaete-scute complex homolog 1 (drosophila), Spag9 - sperm associated antigen 9, Vwc2l - von willebrand factor c domain-containing protein 2-like, Asic2 - acid-sensing (proton-gated) ion channel 2, Nlgn1 - neuroligin 1, Scrt2 - scratch homolog 2, zinc finger protein (drosophila), Nrxn3 - neurexin iii, Dcc - deleted in colorectal ca…
GO:0044708	single-organism behavior	2.26e-08	8.48e-06	2.13	12952	307	1288	65	[Otog - otogelin, Unc79 - unc-79 homolog (c. elegans), Chrnb4 - cholinergic receptor, nicotinic, beta polypeptide 4, Slitrk1 - slit and ntrk-like family, member 1, Crhbp - corticotropin releasing hormone binding protein, Crhr1 - corticotropin releasing hormone receptor 1, Ntrk2 - neurotrophic tyrosine kinase, receptor, type 2, Slc12a5 - solute carrier family 12, member 5, Sez6l2 - seizure related…
GO:0007600	sensory perception	3.13e-08	1.13e-05	2.4	12952	234	1155	50	[Otog - otogelin, Crhr2 - corticotropin releasing hormone receptor 2, Ush1g - usher syndrome 1g, Unc119 - unc-119 homolog (c. elegans), Nr2e1 - nuclear receptor subfamily 2, group e, member 1, Olfr78 - olfactory receptor 78, Fam134b - family with sequence similarity 134, member b, Asic2 - acid-sensing (proton-gated) ion channel 2, Aqp1 - aquaporin 1, Lrat - lecithin-retinol acyltransferase (phosp…
GO:0030534	adult behavior	3.83e-08	1.35e-05	2.86	12952	130	1288	37	[Otog - otogelin, Unc79 - unc-79 homolog (c. elegans), Chrnb4 - cholinergic receptor, nicotinic, beta polypeptide 4, Slitrk1 - slit and ntrk-like family, member 1, Crhbp - corticotropin releasing hormone binding protein, Crhr1 - corticotropin releasing hormone receptor 1, Nos1 - nitric oxide synthase 1, neuronal, Sez6l2 - seizure related 6 homolog like 2, Gabrg2 - gamma-aminobutyric acid (gaba) a…
GO:0098655	cation transmembrane transport	4.37e-08	1.49e-05	2.3	12952	278	1095	54	[Tfrc - transferrin receptor, Slc12a5 - solute carrier family 12, member 5, Slc1a2 - solute carrier family 1 (glial high affinity glutamate transporter), member 2, Kcnd3 - potassium voltage-gated channel, shal-related family, member 3, Atp13a4 - atpase type 13a4, Asic2 - acid-sensing (proton-gated) ion channel 2, Kcnv2 - potassium channel, subfamily v, member 2, Slc24a5 - solute carrier family 24…
GO:0050804	regulation of synaptic transmission	4.98e-08	1.65e-05	2.32	12952	216	1320	51	[Camk2a - calcium/calmodulin-dependent protein kinase ii alpha, Mgll - monoglyceride lipase, Crhr1 - corticotropin releasing hormone receptor 1, Crhr2 - corticotropin releasing hormone receptor 2, Agt - angiotensinogen (serpin peptidase inhibitor, clade a, member 8), Ntrk2 - neurotrophic tyrosine kinase, receptor, type 2, Nr2e1 - nuclear receptor subfamily 2, group e, member 1, Drd1a - dopamine r…
GO:0098662	inorganic cation transmembrane transport	6.25e-08	2.01e-05	2.3	12952	273	1095	53	[Tfrc - transferrin receptor, Slc12a5 - solute carrier family 12, member 5, Slc1a2 - solute carrier family 1 (glial high affinity glutamate transporter), member 2, Kcnd3 - potassium voltage-gated channel, shal-related family, member 3, Atp13a4 - atpase type 13a4, Asic2 - acid-sensing (proton-gated) ion channel 2, Kcnv2 - potassium channel, subfamily v, member 2, Slc24a5 - solute carrier family 24…
GO:2000026	regulation of multicellular organismal development	7.86e-08	2.46e-05	1.53	12952	1081	1314	168	[Rorc - rar-related orphan receptor gamma, Ntrk2 - neurotrophic tyrosine kinase, receptor, type 2, Spag9 - sperm associated antigen 9, Ascl1 - achaete-scute complex homolog 1 (drosophila), Cyp26b1 - cytochrome p450, family 26, subfamily b, polypeptide 1, Prkcb - protein kinase c, beta, Vwc2l - von willebrand factor c domain-containing protein 2-like, Asic2 - acid-sensing (proton-gated) ion channe…
GO:0007166	cell surface receptor signaling pathway	8.84e-08	2.7e-05	1.49	12952	1228	1324	187	[Camk2a - calcium/calmodulin-dependent protein kinase ii alpha, Vav3 - vav 3 oncogene, Areg - amphiregulin, Ntrk2 - neurotrophic tyrosine kinase, receptor, type 2, Ascl1 - achaete-scute complex homolog 1 (drosophila), Drd1a - dopamine receptor d1a, Prkcb - protein kinase c, beta, Sost - sclerostin, Prkce - protein kinase c, epsilon, Ucn - urocortin, Pde4b - phosphodiesterase 4b, camp specific, Ma…
GO:0050767	regulation of neurogenesis	9.03e-08	2.69e-05	1.84	12952	478	1314	89	[Mgll - monoglyceride lipase, Ntm - neurotrimin, Zswim6 - zinc finger swim-type containing 6, Metrn - meteorin, glial cell differentiation regulator, Jag1 - jagged 1, Ntrk2 - neurotrophic tyrosine kinase, receptor, type 2, Spag9 - sperm associated antigen 9, Ascl1 - achaete-scute complex homolog 1 (drosophila), Nr2e1 - nuclear receptor subfamily 2, group e, member 1, Neurod2 - neurogenic differen…
GO:0071805	potassium ion transmembrane transport	1.69e-07	4.91e-05	3.46	12952	89	1095	26	[Kcnn2 - potassium intermediate/small conductance calcium-activated channel, subfamily n, member 2, Kcnk10 - potassium channel, subfamily k, member 10, Snap25 - synaptosomal-associated protein 25, Kcnd3 - potassium voltage-gated channel, shal-related family, member 3, Kcnv2 - potassium channel, subfamily v, member 2, Slc24a5 - solute carrier family 24, member 5, Aqp1 - aquaporin 1, Kcnh5 - potass…
GO:0006813	potassium ion transport	1.69e-07	4.79e-05	3.21	12952	107	1095	29	[Kcnn2 - potassium intermediate/small conductance calcium-activated channel, subfamily n, member 2, Kcnk10 - potassium channel, subfamily k, member 10, Snap25 - synaptosomal-associated protein 25, Slc12a5 - solute carrier family 12, member 5, Kcnd3 - potassium voltage-gated channel, shal-related family, member 3, Kcnv2 - potassium channel, subfamily v, member 2, Slc24a5 - solute carrier family 24…
GO:0015672	monovalent inorganic cation transport	2e-07	5.54e-05	2.37	12952	230	1095	46	[Kcnn2 - potassium intermediate/small conductance calcium-activated channel, subfamily n, member 2, Slc32a1 - solute carrier family 32 (gaba vesicular transporter), member 1, Asic4 - acid-sensing (proton-gated) ion channel family member 4, Kcnk10 - potassium channel, subfamily k, member 10, Snap25 - synaptosomal-associated protein 25, Slc12a5 - solute carrier family 12, member 5, Slc4a8 - solute …
GO:0071804	cellular potassium ion transport	2.14e-07	5.76e-05	3.42	12952	90	1095	26	[Kcnn2 - potassium intermediate/small conductance calcium-activated channel, subfamily n, member 2, Kcnk10 - potassium channel, subfamily k, member 10, Snap25 - synaptosomal-associated protein 25, Kcnd3 - potassium voltage-gated channel, shal-related family, member 3, Kcnv2 - potassium channel, subfamily v, member 2, Slc24a5 - solute carrier family 24, member 5, Aqp1 - aquaporin 1, Kcnh5 - potass…
GO:0071407	cellular response to organic cyclic compound	3.7e-07	9.76e-05	2.47	12952	179	1172	40	[Rorb - rar-related orphan receptor beta, Crhbp - corticotropin releasing hormone binding protein, Gpr30 - g protein-coupled receptor 30, Tmem173 - transmembrane protein 173, Rorc - rar-related orphan receptor gamma, Nr2e3 - nuclear receptor subfamily 2, group e, member 3, Nr2e1 - nuclear receptor subfamily 2, group e, member 1, Nr4a3 - nuclear receptor subfamily 4, group a, member 3, Drd1a - dop…
GO:0009755	hormone-mediated signaling pathway	4.17e-07	0.000107	4.95	12952	71	626	17	[Jak2 - janus kinase 2, Thrb - thyroid hormone receptor beta, Thra - thyroid hormone receptor alpha, Crhbp - corticotropin releasing hormone binding protein, Prlr - prolactin receptor, Crhr1 - corticotropin releasing hormone receptor 1, Nr5a1 - nuclear receptor subfamily 5, group a, member 1, Rorc - rar-related orphan receptor gamma, Nr2e3 - nuclear receptor subfamily 2, group e, member 3, Nr2e1 …
GO:0030182	neuron differentiation	4.38e-07	0.000111	2.38	12952	208	1127	43	[Uncx - unc homeobox, En1 - engrailed 1, Rorb - rar-related orphan receptor beta, Jag1 - jagged 1, Edn3 - endothelin 3, Skor2 - ski family transcriptional corepressor 2, Pitx3 - paired-like homeodomain transcription factor 3, Ush1g - usher syndrome 1g, Wnt1 - wingless-related mmtv integration site 1, Ascl1 - achaete-scute complex homolog 1 (drosophila), Nr2e1 - nuclear receptor subfamily 2, group…
GO:0060284	regulation of cell development	8.77e-07	0.000217	1.68	12952	591	1314	101	[Ntrk2 - neurotrophic tyrosine kinase, receptor, type 2, Ascl1 - achaete-scute complex homolog 1 (drosophila), Spag9 - sperm associated antigen 9, Vwc2l - von willebrand factor c domain-containing protein 2-like, Pde3a - phosphodiesterase 3a, cgmp inhibited, Pde5a - phosphodiesterase 5a, cgmp-specific, Nlgn1 - neuroligin 1, Scrt2 - scratch homolog 2, zinc finger protein (drosophila), Dcc - delete…
GO:0044765	single-organism transport	9.13e-07	0.000221	1.43	12952	1643	1095	198	[Camk2a - calcium/calmodulin-dependent protein kinase ii alpha, Slc7a14 - solute carrier family 7 (cationic amino acid transporter, y+ system), member 14, Slc12a5 - solute carrier family 12, member 5, Lman1 - lectin, mannose-binding, 1, Slc22a8 - solute carrier family 22 (organic anion transporter), member 8, Slc22a15 - solute carrier family 22 (organic anion/cation transporter), member 15, Asic2…
GO:0042391	regulation of membrane potential	9.21e-07	0.000218	2.25	12952	196	1324	45	[Chrnb4 - cholinergic receptor, nicotinic, beta polypeptide 4, Hcrt - hypocretin, P2rx5 - purinergic receptor p2x, ligand-gated ion channel, 5, Celf4 - cugbp, elav-like family member 4, Drd1a - dopamine receptor d1a, Gria1 - glutamate receptor, ionotropic, ampa1 (alpha 1), AI118078 - expressed sequence ai118078, Kcnd3 - potassium voltage-gated channel, shal-related family, member 3, Dlg4 - discs,…
GO:0050953	sensory perception of light stimulus	1.93e-06	0.000447	3.57	12952	68	1121	21	[Pcdh15 - protocadherin 15, Rdh10 - retinol dehydrogenase 10 (all-trans), Rorb - rar-related orphan receptor beta, Lamb2 - laminin, beta 2, Rd3 - retinal degeneration 3, Ush1g - usher syndrome 1g, Crx - cone-rod homeobox containing gene, Mfrp - membrane-type frizzled-related protein, Nr2e1 - nuclear receptor subfamily 2, group e, member 1, Unc119 - unc-119 homolog (c. elegans), Guca1a - guanylate…
GO:0007154	cell communication	1.94e-06	0.000442	1.93	12952	328	1291	63	[Dlgap2 - discs, large (drosophila) homolog-associated protein 2, Chrnb4 - cholinergic receptor, nicotinic, beta polypeptide 4, Crhbp - corticotropin releasing hormone binding protein, Jag1 - jagged 1, Pcdhb16 - protocadherin beta 16, Wnt1 - wingless-related mmtv integration site 1, Slc12a5 - solute carrier family 12, member 5, Drd1a - dopamine receptor d1a, Gria1 - glutamate receptor, ionotropic…
GO:0050896	response to stimulus	2.03e-06	0.000452	1.25	12952	3721	1084	388	[Vav3 - vav 3 oncogene, Mr1 - major histocompatibility complex, class i-related, Diras1 - diras family, gtp-binding ras-like 1, Ascl1 - achaete-scute complex homolog 1 (drosophila), Slc12a5 - solute carrier family 12, member 5, Asic2 - acid-sensing (proton-gated) ion channel 2, Faim2 - fas apoptotic inhibitory molecule 2, Ptgds - prostaglandin d2 synthase (brain), Mbp - myelin basic protein, Dcc …
GO:0045666	positive regulation of neuron differentiation	2.21e-06	0.000484	3.08	12952	80	1314	25	[Zeb1 - zinc finger e-box binding homeobox 1, Vwc2 - von willebrand factor c domain containing 2, Ascl1 - achaete-scute complex homolog 1 (drosophila), Spag9 - sperm associated antigen 9, Neurod2 - neurogenic differentiation 2, Fezf1 - fez family zinc finger 1, Vwc2l - von willebrand factor c domain-containing protein 2-like, Rnf112 - ring finger protein 112, Nkx6-1 - nk6 homeobox 1, Timp2 - tiss…
GO:0007601	visual perception	2.78e-06	0.000597	3.61	12952	64	1121	20	[Pcdh15 - protocadherin 15, Rdh10 - retinol dehydrogenase 10 (all-trans), Rorb - rar-related orphan receptor beta, Lamb2 - laminin, beta 2, Rd3 - retinal degeneration 3, Crx - cone-rod homeobox containing gene, Mfrp - membrane-type frizzled-related protein, Nr2e1 - nuclear receptor subfamily 2, group e, member 1, Unc119 - unc-119 homolog (c. elegans), Guca1a - guanylate cyclase activator 1a (reti…
GO:0032502	developmental process	2.93e-06	0.000618	1.27	12952	3032	1127	336	[Vav3 - vav 3 oncogene, Rorc - rar-related orphan receptor gamma, Poc1b - poc1 centriolar protein homolog b (chlamydomonas), Fam20a - family with sequence similarity 20, member a, Ascl1 - achaete-scute complex homolog 1 (drosophila), Cyp26b1 - cytochrome p450, family 26, subfamily b, polypeptide 1, Shisa2 - shisa homolog 2 (xenopus laevis), Pde3a - phosphodiesterase 3a, cgmp inhibited, Agr2 - ant…
GO:0010817	regulation of hormone levels	3.38e-06	0.000701	2.7	12952	129	1153	31	[Crhbp - corticotropin releasing hormone binding protein, Crhr1 - corticotropin releasing hormone receptor 1, Edn3 - endothelin 3, Agt - angiotensinogen (serpin peptidase inhibitor, clade a, member 8), Cyp26b1 - cytochrome p450, family 26, subfamily b, polypeptide 1, Bmpr1b - bone morphogenetic protein receptor, type 1b, Cckar - cholecystokinin a receptor, Rdh11 - retinol dehydrogenase 11, Wnt4 -…
GO:0007399	nervous system development	3.43e-06	0.000698	1.96	12952	288	1305	57	[Uncx - unc homeobox, Metrn - meteorin, glial cell differentiation regulator, Slitrk1 - slit and ntrk-like family, member 1, Ntrk2 - neurotrophic tyrosine kinase, receptor, type 2, Pou3f3 - pou domain, class 3, transcription factor 3, Ascl1 - achaete-scute complex homolog 1 (drosophila), Fezf1 - fez family zinc finger 1, Neurod2 - neurogenic differentiation 2, Slc1a2 - solute carrier family 1 (gl…
GO:0021780	glial cell fate specification	3.97e-06	0.000794	15.4	12952	5	841	5	[Sox6 - sry-box containing gene 6, Pax6 - paired box gene 6, Ascl1 - achaete-scute complex homolog 1 (drosophila), Nkx2-2 - nk2 homeobox 2, Olig2 - oligodendrocyte transcription factor 2]
GO:0021778	oligodendrocyte cell fate specification	3.97e-06	0.00078	15.4	12952	5	841	5	[Sox6 - sry-box containing gene 6, Pax6 - paired box gene 6, Olig2 - oligodendrocyte transcription factor 2, Nkx2-2 - nk2 homeobox 2, Ascl1 - achaete-scute complex homolog 1 (drosophila)]
GO:0014821	phasic smooth muscle contraction	4.25e-06	0.000822	6.86	12952	14	1214	9	[Edn2 - endothelin 2, Ednrb - endothelin receptor type b, Npy1r - neuropeptide y receptor y1, Edn3 - endothelin 3, Agt - angiotensinogen (serpin peptidase inhibitor, clade a, member 8), Tshz3 - teashirt zinc finger family member 3, Sstr2 - somatostatin receptor 2, Dlg1 - discs, large homolog 1 (drosophila), Drd1a - dopamine receptor d1a]
GO:0065008	regulation of biological quality	4.53e-06	0.000863	1.4	12952	1567	1165	197	[Camk2a - calcium/calmodulin-dependent protein kinase ii alpha, Fam20a - family with sequence similarity 20, member a, Slc12a5 - solute carrier family 12, member 5, Cyp26b1 - cytochrome p450, family 26, subfamily b, polypeptide 1, Syne2 - spectrin repeat containing, nuclear envelope 2, Celf6 - cugbp, elav-like family member 6, Pde3a - phosphodiesterase 3a, cgmp inhibited, Asic2 - acid-sensing (pr…
GO:0090276	regulation of peptide hormone secretion	4.75e-06	0.000888	3.17	12952	113	867	24	[Tfap2b - transcription factor ap-2 beta, Jak2 - janus kinase 2, Myrip - myosin viia and rab interacting protein, Rasl10b - ras-like, family 10, member b, Ghrh - growth hormone releasing hormone, Epha5 - eph receptor a5, Crhbp - corticotropin releasing hormone binding protein, Brsk2 - br serine/threonine kinase 2, Rbp4 - retinol binding protein 4, plasma, Nos1 - nitric oxide synthase 1, neuronal,…
GO:0048511	rhythmic process	4.93e-06	0.000909	2.28	12952	163	1323	38	[Ddx5 - dead (asp-glu-ala-asp) box polypeptide 5, Edn2 - endothelin 2, Rorb - rar-related orphan receptor beta, Fgf7 - fibroblast growth factor 7, Ppargc1a - peroxisome proliferative activated receptor, gamma, coactivator 1 alpha, Rorc - rar-related orphan receptor gamma, Agt - angiotensinogen (serpin peptidase inhibitor, clade a, member 8), Bmpr1b - bone morphogenetic protein receptor, type 1b, …
GO:0007626	locomotory behavior	5.32e-06	0.000965	2.3	12952	158	1320	37	[Npas3 - neuronal pas domain protein 3, Otog - otogelin, Chrnb4 - cholinergic receptor, nicotinic, beta polypeptide 4, Crhr1 - corticotropin releasing hormone receptor 1, Pitx3 - paired-like homeodomain transcription factor 3, Sez6l2 - seizure related 6 homolog like 2, Drd1a - dopamine receptor d1a, Dlg4 - discs, large homolog 4 (drosophila), Lrrtm1 - leucine rich repeat transmembrane neuronal 1,…
GO:0009719	response to endogenous stimulus	6.09e-06	0.00109	1.63	12952	607	1282	98	[Chrnb4 - cholinergic receptor, nicotinic, beta polypeptide 4, Areg - amphiregulin, Rorc - rar-related orphan receptor gamma, Drd1a - dopamine receptor d1a, Slc1a2 - solute carrier family 1 (glial high affinity glutamate transporter), member 2, Serpina3c - serine (or cysteine) peptidase inhibitor, clade a, member 3c, Pde3a - phosphodiesterase 3a, cgmp inhibited, Aqp1 - aquaporin 1, Nr2f2 - nuclea…
GO:0016477	cell migration	6.84e-06	0.0012	1.75	12952	435	1293	76	[Nfatc2 - nuclear factor of activated t cells, cytoplasmic, calcineurin dependent 2, Scg2 - secretogranin ii, Vav3 - vav 3 oncogene, Enpep - glutamyl aminopeptidase, Pou3f3 - pou domain, class 3, transcription factor 3, Ntrk2 - neurotrophic tyrosine kinase, receptor, type 2, Ascl1 - achaete-scute complex homolog 1 (drosophila), Nr2e1 - nuclear receptor subfamily 2, group e, member 1, Fap - fibrob…
GO:0014070	response to organic cyclic compound	7.5e-06	0.0013	1.87	12952	340	1265	62	[Chrnb4 - cholinergic receptor, nicotinic, beta polypeptide 4, Crhbp - corticotropin releasing hormone binding protein, Crhr1 - corticotropin releasing hormone receptor 1, Areg - amphiregulin, Rorc - rar-related orphan receptor gamma, Nr2e3 - nuclear receptor subfamily 2, group e, member 3, Nr2e1 - nuclear receptor subfamily 2, group e, member 1, Drd1a - dopamine receptor d1a, Sirt2 - sirtuin 2, …
GO:0032870	cellular response to hormone stimulus	7.51e-06	0.00128	2.68	12952	210	667	29	[Jak2 - janus kinase 2, Crhbp - corticotropin releasing hormone binding protein, Prlr - prolactin receptor, Crhr1 - corticotropin releasing hormone receptor 1, Pxn - paxillin, Rorc - rar-related orphan receptor gamma, Nr2e3 - nuclear receptor subfamily 2, group e, member 3, Nr2e1 - nuclear receptor subfamily 2, group e, member 1, Nr4a3 - nuclear receptor subfamily 4, group a, member 3, Olfr78 - o…
GO:0048869	cellular developmental process	8.26e-06	0.00139	1.41	12952	1798	902	177	[Myo16 - myosin xvi, Rorc - rar-related orphan receptor gamma, Pitx3 - paired-like homeodomain transcription factor 3, Dapl1 - death associated protein-like 1, Ascl1 - achaete-scute complex homolog 1 (drosophila), Cyp26b1 - cytochrome p450, family 26, subfamily b, polypeptide 1, Agr2 - anterior gradient 2, Faim2 - fas apoptotic inhibitory molecule 2, Map2 - microtubule-associated protein 2, Naglu…
GO:0003012	muscle system process	8.59e-06	0.00142	2.83	12952	121	1023	27	[Myom1 - myomesin 1, Chrnb4 - cholinergic receptor, nicotinic, beta polypeptide 4, Ednrb - endothelin receptor type b, Mrvi1 - mrv integration site 1, Edn3 - endothelin 3, Agt - angiotensinogen (serpin peptidase inhibitor, clade a, member 8), Nos1 - nitric oxide synthase 1, neuronal, Myl2 - myosin, light polypeptide 2, regulatory, cardiac, slow, Pde5a - phosphodiesterase 5a, cgmp-specific, Mybpc1…
GO:0002791	regulation of peptide secretion	9.26e-06	0.00151	3.06	12952	117	867	24	[Tfap2b - transcription factor ap-2 beta, Jak2 - janus kinase 2, Myrip - myosin viia and rab interacting protein, Rasl10b - ras-like, family 10, member b, Ghrh - growth hormone releasing hormone, Epha5 - eph receptor a5, Crhbp - corticotropin releasing hormone binding protein, Brsk2 - br serine/threonine kinase 2, Rbp4 - retinol binding protein 4, plasma, Nos1 - nitric oxide synthase 1, neuronal,…
GO:0002065	columnar/cuboidal epithelial cell differentiation	9.68e-06	0.00156	4.22	12952	45	1024	15	[Mitf - microphthalmia-associated transcription factor, Ednrb - endothelin receptor type b, Edn3 - endothelin 3, Mef2c - myocyte enhancer factor 2c, Rab27a - rab27a, member ras oncogene family, Ascl1 - achaete-scute complex homolog 1 (drosophila), Tyrp1 - tyrosinase-related protein 1, Pax6 - paired box gene 6, Wnt4 - wingless-related mmtv integration site 4, Agr2 - anterior gradient 2, Foxa1 - fo…
GO:0007165	signal transduction	1.09e-05	0.00173	1.37	12952	2184	860	199	[Camk2a - calcium/calmodulin-dependent protein kinase ii alpha, Npas3 - neuronal pas domain protein 3, Vav3 - vav 3 oncogene, Rorc - rar-related orphan receptor gamma, Ascl1 - achaete-scute complex homolog 1 (drosophila), Cyp26b1 - cytochrome p450, family 26, subfamily b, polypeptide 1, Pde5a - phosphodiesterase 5a, cgmp-specific, Spata13 - spermatogenesis associated 13, Ppp1r14c - protein phosph…
GO:0009725	response to hormone	1.09e-05	0.00171	1.98	12952	332	1023	52	[Jak2 - janus kinase 2, Gpam - glycerol-3-phosphate acyltransferase, mitochondrial, Crhbp - corticotropin releasing hormone binding protein, Crhr1 - corticotropin releasing hormone receptor 1, Areg - amphiregulin, Rorc - rar-related orphan receptor gamma, Nr2e3 - nuclear receptor subfamily 2, group e, member 3, Nr2e1 - nuclear receptor subfamily 2, group e, member 1, Serpina3c - serine (or cystei…
GO:0048666	neuron development	1.12e-05	0.00173	2.97	12952	93	1126	24	[Naglu - alpha-n-acetylglucosaminidase (sanfilippo disease iiib), En1 - engrailed 1, Rorb - rar-related orphan receptor beta, Atp8a2 - atpase, aminophospholipid transporter-like, class i, type 8a, member 2, Pitx3 - paired-like homeodomain transcription factor 3, Mef2c - myocyte enhancer factor 2c, Nr2e3 - nuclear receptor subfamily 2, group e, member 3, Mfrp - membrane-type frizzled-related prote…
GO:0090087	regulation of peptide transport	1.14e-05	0.00174	3.04	12952	118	867	24	[Tfap2b - transcription factor ap-2 beta, Jak2 - janus kinase 2, Myrip - myosin viia and rab interacting protein, Rasl10b - ras-like, family 10, member b, Ghrh - growth hormone releasing hormone, Epha5 - eph receptor a5, Crhbp - corticotropin releasing hormone binding protein, Brsk2 - br serine/threonine kinase 2, Rbp4 - retinol binding protein 4, plasma, Nos1 - nitric oxide synthase 1, neuronal,…
GO:0044767	single-organism developmental process	1.58e-05	0.00238	1.3	12952	2883	879	255	[Vav3 - vav 3 oncogene, Poc1b - poc1 centriolar protein homolog b (chlamydomonas), Rorc - rar-related orphan receptor gamma, Fam20a - family with sequence similarity 20, member a, Ascl1 - achaete-scute complex homolog 1 (drosophila), Cyp26b1 - cytochrome p450, family 26, subfamily b, polypeptide 1, Shisa2 - shisa homolog 2 (xenopus laevis), Agr2 - anterior gradient 2, Faim2 - fas apoptotic inhibi…
GO:0001764	neuron migration	1.73e-05	0.00258	2.75	12952	102	1200	26	[Ascl1 - achaete-scute complex homolog 1 (drosophila), Drd1a - dopamine receptor d1a, Fezf1 - fez family zinc finger 1, Cckar - cholecystokinin a receptor, Cck - cholecystokinin, Vax1 - ventral anterior homeobox containing gene 1, Robo3 - roundabout homolog 3 (drosophila), Nr2f2 - nuclear receptor subfamily 2, group f, member 2, Lhx6 - lim homeobox protein 6, D130043K22Rik - riken cdna d130043k22…
GO:0032940	secretion by cell	1.79e-05	0.00263	2.01	12952	224	1324	46	[Gpam - glycerol-3-phosphate acyltransferase, mitochondrial, Stx17 - syntaxin 17, Crhbp - corticotropin releasing hormone binding protein, Crhr1 - corticotropin releasing hormone receptor 1, Edn3 - endothelin 3, Fgf7 - fibroblast growth factor 7, Snap25 - synaptosomal-associated protein 25, Cadps - ca2+-dependent secretion activator, Agt - angiotensinogen (serpin peptidase inhibitor, clade a, mem…
GO:0060341	regulation of cellular localization	1.97e-05	0.00286	1.64	12952	643	1078	88	[Jak2 - janus kinase 2, Gpam - glycerol-3-phosphate acyltransferase, mitochondrial, Camk2a - calcium/calmodulin-dependent protein kinase ii alpha, Crhbp - corticotropin releasing hormone binding protein, Crhr1 - corticotropin releasing hormone receptor 1, Agt - angiotensinogen (serpin peptidase inhibitor, clade a, member 8), Sirt2 - sirtuin 2, Prkcb - protein kinase c, beta, Akt1 - thymoma viral …
GO:0045665	negative regulation of neuron differentiation	1.98e-05	0.00284	3.87	12952	58	924	16	[Jag1 - jagged 1, Cntn4 - contactin 4, Ascl1 - achaete-scute complex homolog 1 (drosophila), Nkx2-2 - nk2 homeobox 2, Olig2 - oligodendrocyte transcription factor 2, Nr2e1 - nuclear receptor subfamily 2, group e, member 1, Dixdc1 - dix domain containing 1, Pax6 - paired box gene 6, Dtx1 - deltex 1 homolog (drosophila), Gpr37l1 - g protein-coupled receptor 37-like 1, Foxa2 - forkhead box a2, Phox2…
GO:0046903	secretion	2.03e-05	0.00288	2.03	12952	287	1024	46	[Gpam - glycerol-3-phosphate acyltransferase, mitochondrial, Stx17 - syntaxin 17, Prlr - prolactin receptor, Crhbp - corticotropin releasing hormone binding protein, Crhr1 - corticotropin releasing hormone receptor 1, Edn3 - endothelin 3, Fgf7 - fibroblast growth factor 7, Snap25 - synaptosomal-associated protein 25, Cadps - ca2+-dependent secretion activator, Agt - angiotensinogen (serpin peptid…
GO:0055082	cellular chemical homeostasis	2.09e-05	0.00293	1.99	12952	287	1091	48	[Jak2 - janus kinase 2, Tfap2b - transcription factor ap-2 beta, Ednrb - endothelin receptor type b, Gpr12 - g-protein coupled receptor 12, Crhr1 - corticotropin releasing hormone receptor 1, Gpr30 - g protein-coupled receptor 30, Tfrc - transferrin receptor, Hcrt - hypocretin, Inpp4b - inositol polyphosphate-4-phosphatase, type ii, Agt - angiotensinogen (serpin peptidase inhibitor, clade a, memb…
GO:0007215	glutamate receptor signaling pathway	2.13e-05	0.00294	4.12	12952	38	1159	14	[Camk2a - calcium/calmodulin-dependent protein kinase ii alpha, Grin3a - glutamate receptor ionotropic, nmda3a, Gria1 - glutamate receptor, ionotropic, ampa1 (alpha 1), Grid2 - glutamate receptor, ionotropic, delta 2, Grik1 - glutamate receptor, ionotropic, kainate 1, Plcb1 - phospholipase c, beta 1, Cdk5r1 - cyclin-dependent kinase 5, regulatory subunit 1 (p35), Grin1 - glutamate receptor, ionot…
GO:0002067	glandular epithelial cell differentiation	2.23e-05	0.00305	6.46	12952	20	902	9	[Pax6 - paired box gene 6, Wnt4 - wingless-related mmtv integration site 4, Agr2 - anterior gradient 2, Foxa1 - forkhead box a1, Bmp2 - bone morphogenetic protein 2, Fgf2 - fibroblast growth factor 2, Prox1 - prospero-related homeobox 1, Ascl1 - achaete-scute complex homolog 1 (drosophila), Rxra - retinoid x receptor alpha]
GO:0045944	positive regulation of transcription from RNA polymerase II promoter	2.91e-05	0.00393	1.69	12952	696	872	79	[Nfatc2 - nuclear factor of activated t cells, cytoplasmic, calcineurin dependent 2, En1 - engrailed 1, Nfe2l2 - nuclear factor, erythroid derived 2, like 2, Mitf - microphthalmia-associated transcription factor, Ikzf2 - ikaros family zinc finger 2, Jag1 - jagged 1, Ppargc1a - peroxisome proliferative activated receptor, gamma, coactivator 1 alpha, Nr2e3 - nuclear receptor subfamily 2, group e, m…
GO:0050793	regulation of developmental process	2.92e-05	0.00389	1.4	12952	1378	1134	169	[Uncx - unc homeobox, Areg - amphiregulin, Rorc - rar-related orphan receptor gamma, Ascl1 - achaete-scute complex homolog 1 (drosophila), Cyp26b1 - cytochrome p450, family 26, subfamily b, polypeptide 1, Ppapdc3 - phosphatidic acid phosphatase type 2 domain containing 3, Prkcb - protein kinase c, beta, Pde3a - phosphodiesterase 3a, cgmp inhibited, Asic2 - acid-sensing (proton-gated) ion channel …
GO:0019935	cyclic-nucleotide-mediated signaling	3.01e-05	0.00397	5.35	12952	21	1153	10	[Pde3a - phosphodiesterase 3a, cgmp inhibited, Cd36 - cd36 antigen, Prkg1 - protein kinase, cgmp-dependent, type i, Rapgef4 - rap guanine nucleotide exchange factor (gef) 4, Ghrh - growth hormone releasing hormone, Epha5 - eph receptor a5, Ednrb - endothelin receptor type b, Adcyap1r1 - adenylate cyclase activating polypeptide 1 receptor 1, Mrvi1 - mrv integration site 1, Rapgef2 - rap guanine nu…
GO:0006833	water transport	3.29e-05	0.00429	75.74	12952	9	57	3	[Cftr - cystic fibrosis transmembrane conductance regulator, Aqp11 - aquaporin 11, Upk3a - uroplakin 3a]
GO:0007270	neuron-neuron synaptic transmission	3.41e-05	0.0044	3.45	12952	55	1159	17	[Crhbp - corticotropin releasing hormone binding protein, Grin3a - glutamate receptor ionotropic, nmda3a, Gabrg2 - gamma-aminobutyric acid (gaba) a receptor, subunit gamma 2, Drd1a - dopamine receptor d1a, Gria1 - glutamate receptor, ionotropic, ampa1 (alpha 1), Grid2 - glutamate receptor, ionotropic, delta 2, Gabrb3 - gamma-aminobutyric acid (gaba) a receptor, subunit beta 3, Cacnb4 - calcium ch…
GO:0032412	regulation of ion transmembrane transporter activity	3.72e-05	0.00474	2.75	12952	91	1240	24	[Gstm7 - glutathione s-transferase, mu 7, Pde4b - phosphodiesterase 4b, camp specific, Akap7 - a kinase (prka) anchor protein 7, Nedd4l - neural precursor cell expressed, developmentally down-regulated gene 4-like, Crhbp - corticotropin releasing hormone binding protein, Crhr1 - corticotropin releasing hormone receptor 1, Ppargc1a - peroxisome proliferative activated receptor, gamma, coactivator …
GO:0048870	cell motility	3.79e-05	0.00478	1.66	12952	478	1293	79	[Nfatc2 - nuclear factor of activated t cells, cytoplasmic, calcineurin dependent 2, Scg2 - secretogranin ii, Vav3 - vav 3 oncogene, Dnaaf2 - dynein, axonemal assembly factor 2, Enpep - glutamyl aminopeptidase, Pou3f3 - pou domain, class 3, transcription factor 3, Ntrk2 - neurotrophic tyrosine kinase, receptor, type 2, Ascl1 - achaete-scute complex homolog 1 (drosophila), Nr2e1 - nuclear receptor…
GO:0007218	neuropeptide signaling pathway	3.83e-05	0.00478	3.15	12952	61	1281	19	[Scg5 - secretogranin v, Npy - neuropeptide y, Crhr1 - corticotropin releasing hormone receptor 1, Npy1r - neuropeptide y receptor y1, Gpr139 - g protein-coupled receptor 139, Hcrt - hypocretin, Gipr - gastric inhibitory polypeptide receptor, Cort - cortistatin, Pmch - pro-melanin-concentrating hormone, Bai1 - brain-specific angiogenesis inhibitor 1, Hcrtr1 - hypocretin (orexin) receptor 1, Agrp …
GO:0065007	biological regulation	3.95e-05	0.00488	1.13	12952	6454	1165	657	[Vav3 - vav 3 oncogene, Ikzf2 - ikaros family zinc finger 2, Mr1 - major histocompatibility complex, class i-related, Fam20a - family with sequence similarity 20, member a, Diras1 - diras family, gtp-binding ras-like 1, Timp4 - tissue inhibitor of metalloproteinase 4, Ascl1 - achaete-scute complex homolog 1 (drosophila), Ppapdc3 - phosphatidic acid phosphatase type 2 domain containing 3, Slc12a5 …
GO:0045595	regulation of cell differentiation	3.98e-05	0.00486	1.43	12952	1012	1314	147	[Uncx - unc homeobox, Areg - amphiregulin, Rorc - rar-related orphan receptor gamma, Ntrk2 - neurotrophic tyrosine kinase, receptor, type 2, Spag9 - sperm associated antigen 9, Ascl1 - achaete-scute complex homolog 1 (drosophila), Cyp26b1 - cytochrome p450, family 26, subfamily b, polypeptide 1, Ppapdc3 - phosphatidic acid phosphatase type 2 domain containing 3, Vwc2l - von willebrand factor c do…
GO:0019227	neuronal action potential propagation	4.15e-05	0.00502	11.49	12952	6	939	5	[Cacnb4 - calcium channel, voltage-dependent, beta 4 subunit, Cldn19 - claudin 19, Scn1a - sodium channel, voltage-gated, type i, alpha, Clcn1 - chloride channel 1, Nrcam - neuron-glia-cam-related cell adhesion molecule]
GO:0051094	positive regulation of developmental process	4.32e-05	0.00516	1.54	12952	674	1314	105	[Ntrk2 - neurotrophic tyrosine kinase, receptor, type 2, Ascl1 - achaete-scute complex homolog 1 (drosophila), Spag9 - sperm associated antigen 9, Cyp26b1 - cytochrome p450, family 26, subfamily b, polypeptide 1, Prkcb - protein kinase c, beta, Vwc2l - von willebrand factor c domain-containing protein 2-like, Pde3a - phosphodiesterase 3a, cgmp inhibited, Asic2 - acid-sensing (proton-gated) ion ch…
GO:0019725	cellular homeostasis	4.52e-05	0.00535	1.86	12952	345	1091	54	[Jak2 - janus kinase 2, Txndc16 - thioredoxin domain containing 16, Gpr12 - g-protein coupled receptor 12, Crhr1 - corticotropin releasing hormone receptor 1, Tfrc - transferrin receptor, Agt - angiotensinogen (serpin peptidase inhibitor, clade a, member 8), Gpr3 - g-protein coupled receptor 3, Aifm3 - apoptosis-inducing factor, mitochondrion-associated 3, Slc12a5 - solute carrier family 12, memb…
GO:0071495	cellular response to endogenous stimulus	4.59e-05	0.00538	1.74	12952	419	1172	66	[Jak2 - janus kinase 2, Gpam - glycerol-3-phosphate acyltransferase, mitochondrial, Crhbp - corticotropin releasing hormone binding protein, Crhr1 - corticotropin releasing hormone receptor 1, Crhr2 - corticotropin releasing hormone receptor 2, Rorc - rar-related orphan receptor gamma, Nr2e3 - nuclear receptor subfamily 2, group e, member 3, Nr2e1 - nuclear receptor subfamily 2, group e, member 1…
GO:0055074	calcium ion homeostasis	5.25e-05	0.00609	2.11	12952	200	1133	37	[Tfap2b - transcription factor ap-2 beta, Jak2 - janus kinase 2, Ednrb - endothelin receptor type b, Crhr1 - corticotropin releasing hormone receptor 1, Gpr12 - g-protein coupled receptor 12, Gpr30 - g protein-coupled receptor 30, Hcrt - hypocretin, Fam20a - family with sequence similarity 20, member a, Inpp4b - inositol polyphosphate-4-phosphatase, type ii, Gpr3 - g-protein coupled receptor 3, N…
GO:0048731	system development	5.79e-05	0.00665	1.59	12952	549	1323	89	[Uncx - unc homeobox, Metrn - meteorin, glial cell differentiation regulator, Slitrk1 - slit and ntrk-like family, member 1, Pou3f3 - pou domain, class 3, transcription factor 3, Ntrk2 - neurotrophic tyrosine kinase, receptor, type 2, Ascl1 - achaete-scute complex homolog 1 (drosophila), Neurod2 - neurogenic differentiation 2, Fezf1 - fez family zinc finger 1, Sirt2 - sirtuin 2, Slc1a2 - solute c…
GO:0055080	cation homeostasis	6.07e-05	0.0069	1.88	12952	315	1091	50	[Jak2 - janus kinase 2, Crhr1 - corticotropin releasing hormone receptor 1, Gpr12 - g-protein coupled receptor 12, Tfrc - transferrin receptor, Fam20a - family with sequence similarity 20, member a, Agt - angiotensinogen (serpin peptidase inhibitor, clade a, member 8), Gpr3 - g-protein coupled receptor 3, Slc12a5 - solute carrier family 12, member 5, Prkcb - protein kinase c, beta, Atp13a4 - atpa…
GO:0050801	ion homeostasis	6.16e-05	0.00694	1.85	12952	340	1091	53	[Jak2 - janus kinase 2, Gpam - glycerol-3-phosphate acyltransferase, mitochondrial, Crhr1 - corticotropin releasing hormone receptor 1, Gpr12 - g-protein coupled receptor 12, Tfrc - transferrin receptor, Fam20a - family with sequence similarity 20, member a, Agt - angiotensinogen (serpin peptidase inhibitor, clade a, member 8), Gpr3 - g-protein coupled receptor 3, Slc12a5 - solute carrier family …
GO:0051705	multi-organism behavior	7.08e-05	0.0079	3.29	12952	59	1133	17	[Thrb - thyroid hormone receptor beta, Npas3 - neuronal pas domain protein 3, Thra - thyroid hormone receptor alpha, Crhbp - corticotropin releasing hormone binding protein, Nhlh2 - nescient helix loop helix 2, Nr2e1 - nuclear receptor subfamily 2, group e, member 1, Drd1a - dopamine receptor d1a, Dlg4 - discs, large homolog 4 (drosophila), Grin1 - glutamate receptor, ionotropic, nmda1 (zeta 1), …
GO:0006873	cellular ion homeostasis	7.43e-05	0.00822	1.96	12952	266	1091	44	[Jak2 - janus kinase 2, Tfap2b - transcription factor ap-2 beta, Ednrb - endothelin receptor type b, Crhr1 - corticotropin releasing hormone receptor 1, Gpr12 - g-protein coupled receptor 12, Gpr30 - g protein-coupled receptor 30, Tfrc - transferrin receptor, Hcrt - hypocretin, Inpp4b - inositol polyphosphate-4-phosphatase, type ii, Agt - angiotensinogen (serpin peptidase inhibitor, clade a, memb…
GO:0043401	steroid hormone mediated signaling pathway	7.58e-05	0.00829	4.99	12952	48	595	11	[Thrb - thyroid hormone receptor beta, Thra - thyroid hormone receptor alpha, Olfr78 - olfactory receptor 78, Esr1 - estrogen receptor 1 (alpha), Nr5a1 - nuclear receptor subfamily 5, group a, member 1, Rorc - rar-related orphan receptor gamma, Nr2e3 - nuclear receptor subfamily 2, group e, member 3, Rarb - retinoic acid receptor, beta, Rxra - retinoid x receptor alpha, Nr4a3 - nuclear receptor s…
GO:0048878	chemical homeostasis	7.74e-05	0.0084	1.69	12952	484	1091	69	[Jak2 - janus kinase 2, Gpam - glycerol-3-phosphate acyltransferase, mitochondrial, Gpr12 - g-protein coupled receptor 12, Crhr1 - corticotropin releasing hormone receptor 1, Tfrc - transferrin receptor, Fam20a - family with sequence similarity 20, member a, Agt - angiotensinogen (serpin peptidase inhibitor, clade a, member 8), Gpr3 - g-protein coupled receptor 3, Slc12a5 - solute carrier family …
GO:0021953	central nervous system neuron differentiation	7.96e-05	0.00855	2.87	12952	84	1127	21	[Uncx - unc homeobox, Skor2 - ski family transcriptional corepressor 2, Gsx2 - gs homeobox 2, Olig2 - oligodendrocyte transcription factor 2, Nkx2-2 - nk2 homeobox 2, Wnt1 - wingless-related mmtv integration site 1, Ascl1 - achaete-scute complex homolog 1 (drosophila), Nr2e1 - nuclear receptor subfamily 2, group e, member 1, Nfix - nuclear factor i/x, Grid2 - glutamate receptor, ionotropic, delta…
GO:0051173	positive regulation of nitrogen compound metabolic process	8.08e-05	0.0086	1.51	12952	1088	860	109	[Npas3 - neuronal pas domain protein 3, Ikzf2 - ikaros family zinc finger 2, Areg - amphiregulin, Pitx3 - paired-like homeodomain transcription factor 3, Ascl1 - achaete-scute complex homolog 1 (drosophila), Celf4 - cugbp, elav-like family member 4, Tox2 - tox high mobility group box family member 2, Sost - sclerostin, Ucn - urocortin, Maml3 - mastermind like 3 (drosophila), Nr5a1 - nuclear recep…
GO:0010646	regulation of cell communication	8.1e-05	0.00854	1.38	12952	1753	877	164	[Camk2a - calcium/calmodulin-dependent protein kinase ii alpha, Vav3 - vav 3 oncogene, Igbp1b - immunoglobulin (cd79a) binding protein 1b, Ascl1 - achaete-scute complex homolog 1 (drosophila), Cyp26b1 - cytochrome p450, family 26, subfamily b, polypeptide 1, Postn - periostin, osteoblast specific factor, Prkcb - protein kinase c, beta, Pde5a - phosphodiesterase 5a, cgmp-specific, Nlgn1 - neurolig…
GO:0030003	cellular cation homeostasis	8.31e-05	0.00869	1.97	12952	259	1091	43	[Jak2 - janus kinase 2, Tfap2b - transcription factor ap-2 beta, Ednrb - endothelin receptor type b, Crhr1 - corticotropin releasing hormone receptor 1, Gpr12 - g-protein coupled receptor 12, Gpr30 - g protein-coupled receptor 30, Tfrc - transferrin receptor, Hcrt - hypocretin, Inpp4b - inositol polyphosphate-4-phosphatase, type ii, Agt - angiotensinogen (serpin peptidase inhibitor, clade a, memb…
GO:0051932	synaptic transmission, GABAergic	8.4e-05	0.00871	16.45	12952	5	630	4	[Gabrb3 - gamma-aminobutyric acid (gaba) a receptor, subunit beta 3, Gabrb2 - gamma-aminobutyric acid (gaba) a receptor, subunit beta 2, Gabra1 - gamma-aminobutyric acid (gaba) a receptor, subunit alpha 1, Gabrg2 - gamma-aminobutyric acid (gaba) a receptor, subunit gamma 2]
GO:0040011	locomotion	8.57e-05	0.0088	1.58	12952	544	1293	86	[Nfatc2 - nuclear factor of activated t cells, cytoplasmic, calcineurin dependent 2, Scg2 - secretogranin ii, Vav3 - vav 3 oncogene, Dnaaf2 - dynein, axonemal assembly factor 2, Enpep - glutamyl aminopeptidase, Pou3f3 - pou domain, class 3, transcription factor 3, Ntrk2 - neurotrophic tyrosine kinase, receptor, type 2, Ascl1 - achaete-scute complex homolog 1 (drosophila), Nr2e1 - nuclear receptor…
GO:0001709	cell fate determination	8.75e-05	0.00891	5.13	12952	30	841	10	[Pax6 - paired box gene 6, Ebf2 - early b cell factor 2, Mef2c - myocyte enhancer factor 2c, Tbx2 - t-box 2, Prox1 - prospero-related homeobox 1, Nkx2-2 - nk2 homeobox 2, Wnt1 - wingless-related mmtv integration site 1, Ascl1 - achaete-scute complex homolog 1 (drosophila), Cyp26b1 - cytochrome p450, family 26, subfamily b, polypeptide 1, Barhl2 - barh-like 2 (drosophila)]
GO:1901379	regulation of potassium ion transmembrane transport	8.98e-05	0.00906	5.22	12952	18	1240	9	[Casq2 - calsequestrin 2, Prkg1 - protein kinase, cgmp-dependent, type i, Dpp6 - dipeptidylpeptidase 6, Nedd4l - neural precursor cell expressed, developmentally down-regulated gene 4-like, Akap7 - a kinase (prka) anchor protein 7, Kcne2 - potassium voltage-gated channel, isk-related subfamily, gene 2, Kcnab1 - potassium voltage-gated channel, shaker-related subfamily, beta member 1, Kcnj2 - pota…
GO:0042044	fluid transport	9.13e-05	0.00914	56.81	12952	12	57	3	[Cftr - cystic fibrosis transmembrane conductance regulator, Aqp11 - aquaporin 11, Upk3a - uroplakin 3a]
GO:0006874	cellular calcium ion homeostasis	9.18e-05	0.00911	2.01	12952	190	1320	39	[Jak2 - janus kinase 2, Edn2 - endothelin 2, Ednrb - endothelin receptor type b, Gpr12 - g-protein coupled receptor 12, Crhr1 - corticotropin releasing hormone receptor 1, Gpr30 - g protein-coupled receptor 30, Hcrt - hypocretin, Inpp4b - inositol polyphosphate-4-phosphatase, type ii, Nos1 - nitric oxide synthase 1, neuronal, Gpr3 - g-protein coupled receptor 3, Pln - phospholamban, Drd1a - dopam…
GO:0051050	positive regulation of transport	9.6e-05	0.00944	1.6	12952	494	1324	81	[Jak2 - janus kinase 2, Camk2a - calcium/calmodulin-dependent protein kinase ii alpha, Crhr1 - corticotropin releasing hormone receptor 1, Crhr2 - corticotropin releasing hormone receptor 2, Agt - angiotensinogen (serpin peptidase inhibitor, clade a, member 8), Drd1a - dopamine receptor d1a, Slc1a2 - solute carrier family 1 (glial high affinity glutamate transporter), member 2, Akt1 - thymoma vir…
GO:0022898	regulation of transmembrane transporter activity	0.000101	0.00989	2.61	12952	96	1240	24	[Gstm7 - glutathione s-transferase, mu 7, Pde4b - phosphodiesterase 4b, camp specific, Akap7 - a kinase (prka) anchor protein 7, Nedd4l - neural precursor cell expressed, developmentally down-regulated gene 4-like, Crhbp - corticotropin releasing hormone binding protein, Crhr1 - corticotropin releasing hormone receptor 1, Ppargc1a - peroxisome proliferative activated receptor, gamma, coactivator …
GO:0042445	hormone metabolic process	0.000106	0.0102	5.04	12952	76	372	11	[Scg5 - secretogranin v, Rdh11 - retinol dehydrogenase 11, Esr1 - estrogen receptor 1 (alpha), Rdh10 - retinol dehydrogenase 10 (all-trans), Crhbp - corticotropin releasing hormone binding protein, Cga - glycoprotein hormones, alpha subunit, Agt - angiotensinogen (serpin peptidase inhibitor, clade a, member 8), Hsd17b11 - hydroxysteroid (17-beta) dehydrogenase 11, Rbp4 - retinol binding protein 4…
GO:0007275	multicellular organismal development	0.000106	0.0102	1.48	12952	756	1323	114	[Uncx - unc homeobox, Pitx3 - paired-like homeodomain transcription factor 3, Rorc - rar-related orphan receptor gamma, Ntrk2 - neurotrophic tyrosine kinase, receptor, type 2, Ascl1 - achaete-scute complex homolog 1 (drosophila), Shisa2 - shisa homolog 2 (xenopus laevis), Vwc2l - von willebrand factor c domain-containing protein 2-like, Dcc - deleted in colorectal carcinoma, Dbx1 - developing bra…
GO:0023051	regulation of signaling	0.000108	0.0102	1.38	12952	1746	877	163	[Camk2a - calcium/calmodulin-dependent protein kinase ii alpha, Vav3 - vav 3 oncogene, Igbp1b - immunoglobulin (cd79a) binding protein 1b, Ascl1 - achaete-scute complex homolog 1 (drosophila), Cyp26b1 - cytochrome p450, family 26, subfamily b, polypeptide 1, Postn - periostin, osteoblast specific factor, Prkcb - protein kinase c, beta, Pde5a - phosphodiesterase 5a, cgmp-specific, Nlgn1 - neurolig…
GO:0072073	kidney epithelium development	0.000109	0.0102	4.14	12952	35	1072	12	[Osr1 - odd-skipped related 1 (drosophila), Tfap2b - transcription factor ap-2 beta, Wnt4 - wingless-related mmtv integration site 4, Robo2 - roundabout homolog 2 (drosophila), Spry1 - sprouty homolog 1 (drosophila), Tcf21 - transcription factor 21, Tshz3 - teashirt zinc finger family member 3, Pou3f3 - pou domain, class 3, transcription factor 3, Rarb - retinoic acid receptor, beta, Dlg1 - discs…
GO:0046888	negative regulation of hormone secretion	0.000118	0.0111	3.96	12952	49	867	13	[Crhbp - corticotropin releasing hormone binding protein, Crhr1 - corticotropin releasing hormone receptor 1, Npy1r - neuropeptide y receptor y1, Edn3 - endothelin 3, Nos1 - nitric oxide synthase 1, neuronal, Stxbp5l - syntaxin binding protein 5-like, Ppp3ca - protein phosphatase 3, catalytic subunit, alpha isoform, Pde1c - phosphodiesterase 1c, Srebf1 - sterol regulatory element binding transcri…
GO:0006939	smooth muscle contraction	0.000124	0.0115	4	12952	32	1214	12	[Edn2 - endothelin 2, Chrm3 - cholinergic receptor, muscarinic 3, cardiac, Chrnb4 - cholinergic receptor, nicotinic, beta polypeptide 4, Ednrb - endothelin receptor type b, Npy1r - neuropeptide y receptor y1, Edn3 - endothelin 3, Agt - angiotensinogen (serpin peptidase inhibitor, clade a, member 8), Tshz3 - teashirt zinc finger family member 3, Sstr2 - somatostatin receptor 2, Dlg1 - discs, large…
GO:0043266	regulation of potassium ion transport	0.000128	0.0118	3.57	12952	41	1240	14	[Akap7 - a kinase (prka) anchor protein 7, Nedd4l - neural precursor cell expressed, developmentally down-regulated gene 4-like, Hcrt - hypocretin, Nos1 - nitric oxide synthase 1, neuronal, Kcnj2 - potassium inwardly-rectifying channel, subfamily j, member 2, Cacna1d - calcium channel, voltage-dependent, l type, alpha 1d subunit, Cckar - cholecystokinin a receptor, Casq2 - calsequestrin 2, Dpp6 -…
GO:0030432	peristalsis	0.000132	0.012	7.62	12952	9	1133	6	[Npy1r - neuropeptide y receptor y1, Agt - angiotensinogen (serpin peptidase inhibitor, clade a, member 8), Tshz3 - teashirt zinc finger family member 3, Sstr2 - somatostatin receptor 2, Dlg1 - discs, large homolog 1 (drosophila), Drd1a - dopamine receptor d1a]
GO:0071242	cellular response to ammonium ion	0.000139	0.0126	10.67	12952	8	759	5	[Gabrb3 - gamma-aminobutyric acid (gaba) a receptor, subunit beta 3, Crhbp - corticotropin releasing hormone binding protein, Gabrb1 - gamma-aminobutyric acid (gaba) a receptor, subunit beta 1, Gabrb2 - gamma-aminobutyric acid (gaba) a receptor, subunit beta 2, Gabra1 - gamma-aminobutyric acid (gaba) a receptor, subunit alpha 1]
GO:0051047	positive regulation of secretion	0.000147	0.0132	2.06	12952	221	1024	36	[Jak2 - janus kinase 2, Myrip - myosin viia and rab interacting protein, Rasl10b - ras-like, family 10, member b, Ednrb - endothelin receptor type b, Crhr1 - corticotropin releasing hormone receptor 1, Edn3 - endothelin 3, Gpr30 - g protein-coupled receptor 30, Snap25 - synaptosomal-associated protein 25, Cadps - ca2+-dependent secretion activator, Tnfsf4 - tumor necrosis factor (ligand) superfam…
GO:0021533	cell differentiation in hindbrain	0.000149	0.0133	4.56	12952	23	1236	10	[Grid2 - glutamate receptor, ionotropic, delta 2, Nfix - nuclear factor i/x, Lhx5 - lim homeobox protein 5, Foxa2 - forkhead box a2, Cend1 - cell cycle exit and neuronal differentiation 1, Faim2 - fas apoptotic inhibitory molecule 2, Skor2 - ski family transcriptional corepressor 2, Prox1 - prospero-related homeobox 1, Kndc1 - kinase non-catalytic c-lobe domain (kind) containing 1, Phox2b - paire…
GO:0046887	positive regulation of hormone secretion	0.00015	0.0133	3.6	12952	81	667	15	[Jak2 - janus kinase 2, Myrip - myosin viia and rab interacting protein, Rasl10b - ras-like, family 10, member b, Ghrh - growth hormone releasing hormone, Edn3 - endothelin 3, Snap25 - synaptosomal-associated protein 25, C1qtnf3 - c1q and tumor necrosis factor related protein 3, Rbp4 - retinol binding protein 4, plasma, C2cd2l - c2 calcium-dependent domain containing 2-like, Bglap2 - bone gamma-c…
GO:0009888	tissue development	0.000151	0.0133	1.68	12952	446	1121	65	[Jak2 - janus kinase 2, Fam20a - family with sequence similarity 20, member a, Rorc - rar-related orphan receptor gamma, Nr2e3 - nuclear receptor subfamily 2, group e, member 3, Pou3f3 - pou domain, class 3, transcription factor 3, Ascl1 - achaete-scute complex homolog 1 (drosophila), Nr2e1 - nuclear receptor subfamily 2, group e, member 1, Postn - periostin, osteoblast specific factor, Wnt4 - wi…
GO:0045935	positive regulation of nucleobase-containing compound metabolic process	0.000152	0.0132	1.5	12952	1067	860	106	[Npas3 - neuronal pas domain protein 3, Ikzf2 - ikaros family zinc finger 2, Areg - amphiregulin, Pitx3 - paired-like homeodomain transcription factor 3, Ascl1 - achaete-scute complex homolog 1 (drosophila), Celf4 - cugbp, elav-like family member 4, Tox2 - tox high mobility group box family member 2, Sost - sclerostin, Ucn - urocortin, Maml3 - mastermind like 3 (drosophila), Nr5a1 - nuclear recep…
GO:0042692	muscle cell differentiation	0.000157	0.0136	3.25	12952	91	745	17	[Ednrb - endothelin receptor type b, Agt - angiotensinogen (serpin peptidase inhibitor, clade a, member 8), Mef2c - myocyte enhancer factor 2c, Wnt1 - wingless-related mmtv integration site 1, Bin1 - bridging integrator 1, Sox6 - sry-box containing gene 6, Akt1 - thymoma viral proto-oncogene 1, Smarca2 - swi/snf related, matrix associated, actin dependent regulator of chromatin, subfamily a, memb…
GO:0006936	muscle contraction	0.000166	0.0142	2.77	12952	96	1023	21	[Chrm3 - cholinergic receptor, muscarinic 3, cardiac, Myom1 - myomesin 1, Chrnb4 - cholinergic receptor, nicotinic, beta polypeptide 4, Ednrb - endothelin receptor type b, Ryr3 - ryanodine receptor 3, Npy1r - neuropeptide y receptor y1, Edn3 - endothelin 3, Atp8a2 - atpase, aminophospholipid transporter-like, class i, type 8a, member 2, Mybpc3 - myosin binding protein c, cardiac, Agt - angiotensi…
GO:0044699	single-organism process	0.000168	0.0144	1.12	12952	7139	1028	633	[Vav3 - vav 3 oncogene, Mr1 - major histocompatibility complex, class i-related, Fam20a - family with sequence similarity 20, member a, Diras1 - diras family, gtp-binding ras-like 1, Ascl1 - achaete-scute complex homolog 1 (drosophila), Slc12a5 - solute carrier family 12, member 5, Lman1 - lectin, mannose-binding, 1, Agr2 - anterior gradient 2, Faim2 - fas apoptotic inhibitory molecule 2, Gpcpd1 …
GO:0009653	anatomical structure morphogenesis	0.000182	0.0154	1.51	12952	1023	839	100	[Myo16 - myosin xvi, Areg - amphiregulin, Pitx3 - paired-like homeodomain transcription factor 3, Cyp26b1 - cytochrome p450, family 26, subfamily b, polypeptide 1, Klk14 - kallikrein related-peptidase 14, Map2 - microtubule-associated protein 2, Dlc1 - deleted in liver cancer 1, Naglu - alpha-n-acetylglucosaminidase (sanfilippo disease iiib), Artn - artemin, Brsk2 - br serine/threonine kinase 2, …
GO:0045893	positive regulation of transcription, DNA-templated	0.000183	0.0154	1.6	12952	925	701	80	[Nfatc2 - nuclear factor of activated t cells, cytoplasmic, calcineurin dependent 2, Npas3 - neuronal pas domain protein 3, En1 - engrailed 1, Nfe2l2 - nuclear factor, erythroid derived 2, like 2, Ikzf2 - ikaros family zinc finger 2, Mitf - microphthalmia-associated transcription factor, Ppargc1a - peroxisome proliferative activated receptor, gamma, coactivator 1 alpha, Pitx3 - paired-like homeod…
GO:0060850	regulation of transcription involved in cell fate commitment	0.000184	0.0153	12.57	12952	16	322	5	[Nkx6-1 - nk6 homeobox 1, Dlx1 - distal-less homeobox 1, Bmp2 - bone morphogenetic protein 2, Rorc - rar-related orphan receptor gamma, Prox1 - prospero-related homeobox 1]
GO:0046068	cGMP metabolic process	0.000184	0.0153	5.53	12952	17	1103	8	[Nppa - natriuretic peptide type a, Pde5a - phosphodiesterase 5a, cgmp-specific, Aqp1 - aquaporin 1, Gucy2e - guanylate cyclase 2e, Pde10a - phosphodiesterase 10a, Pde1a - phosphodiesterase 1a, calmodulin-dependent, Pde1c - phosphodiesterase 1c, Gucy2c - guanylate cyclase 2c]
GO:1900449	regulation of glutamate receptor signaling pathway	0.000194	0.0159	5.83	12952	21	846	8	[Dlg4 - discs, large homolog 4 (drosophila), Cacng2 - calcium channel, voltage-dependent, gamma subunit 2, Crhbp - corticotropin releasing hormone binding protein, Nlgn1 - neuroligin 1, Ppargc1a - peroxisome proliferative activated receptor, gamma, coactivator 1 alpha, Cacng3 - calcium channel, voltage-dependent, gamma subunit 3, Gsg1l - gsg1-like, Shank1 - sh3/ankyrin domain gene 1]
GO:0019932	second-messenger-mediated signaling	0.000194	0.0159	2.68	12952	79	1283	21	[Ksr2 - kinase suppressor of ras 2, Edn2 - endothelin 2, Ghrh - growth hormone releasing hormone, Epha5 - eph receptor a5, Ednrb - endothelin receptor type b, Mrvi1 - mrv integration site 1, Edn3 - endothelin 3, Ntrk2 - neurotrophic tyrosine kinase, receptor, type 2, Nos1 - nitric oxide synthase 1, neuronal, Pln - phospholamban, Drd1a - dopamine receptor d1a, Ppp3ca - protein phosphatase 3, catal…
GO:0060359	response to ammonium ion	0.000205	0.0166	4.75	12952	34	802	10	[Gabrb3 - gamma-aminobutyric acid (gaba) a receptor, subunit beta 3, Dlg4 - discs, large homolog 4 (drosophila), Cnr1 - cannabinoid receptor 1 (brain), Crhbp - corticotropin releasing hormone binding protein, Grin1 - glutamate receptor, ionotropic, nmda1 (zeta 1), Crhr1 - corticotropin releasing hormone receptor 1, Gabrb1 - gamma-aminobutyric acid (gaba) a receptor, subunit beta 1, Gabrb2 - gamma…
GO:0045597	positive regulation of cell differentiation	0.000217	0.0175	1.58	12952	487	1314	78	[Jak2 - janus kinase 2, Metrn - meteorin, glial cell differentiation regulator, Jag1 - jagged 1, Ntrk2 - neurotrophic tyrosine kinase, receptor, type 2, Spag9 - sperm associated antigen 9, Ascl1 - achaete-scute complex homolog 1 (drosophila), Cyp26b1 - cytochrome p450, family 26, subfamily b, polypeptide 1, Fezf1 - fez family zinc finger 1, Neurod2 - neurogenic differentiation 2, Vwc2l - von will…
GO:0030154	cell differentiation	0.000223	0.0179	1.34	12952	1320	1305	178	[Uncx - unc homeobox, Pitx3 - paired-like homeodomain transcription factor 3, Rorc - rar-related orphan receptor gamma, Dapl1 - death associated protein-like 1, Ntrk2 - neurotrophic tyrosine kinase, receptor, type 2, Spag9 - sperm associated antigen 9, Ascl1 - achaete-scute complex homolog 1 (drosophila), Agr2 - anterior gradient 2, Nr2f2 - nuclear receptor subfamily 2, group f, member 2, Faim2 -…
GO:0071417	cellular response to organonitrogen compound	0.000233	0.0185	1.99	12952	187	1255	36	[Jak2 - janus kinase 2, Gpam - glycerol-3-phosphate acyltransferase, mitochondrial, Zeb1 - zinc finger e-box binding homeobox 1, Crhbp - corticotropin releasing hormone binding protein, Crhr1 - corticotropin releasing hormone receptor 1, Crhr2 - corticotropin releasing hormone receptor 2, Gpr30 - g protein-coupled receptor 30, Pxn - paxillin, Drd1a - dopamine receptor d1a, Sirt2 - sirtuin 2, Gabr…
GO:0001964	startle response	0.000234	0.0185	6.04	12952	13	1155	7	[Npas3 - neuronal pas domain protein 3, Pcdh15 - protocadherin 15, Grin1 - glutamate receptor, ionotropic, nmda1 (zeta 1), Fabp7 - fatty acid binding protein 7, brain, Grin2d - glutamate receptor, ionotropic, nmda2d (epsilon 4), Grin2a - glutamate receptor, ionotropic, nmda2a (epsilon 1), Slitrk6 - slit and ntrk-like family, member 6]
GO:1901699	cellular response to nitrogen compound	0.000234	0.0184	1.95	12952	201	1255	38	[Jak2 - janus kinase 2, Gpam - glycerol-3-phosphate acyltransferase, mitochondrial, Zeb1 - zinc finger e-box binding homeobox 1, Crhbp - corticotropin releasing hormone binding protein, Crhr1 - corticotropin releasing hormone receptor 1, Crhr2 - corticotropin releasing hormone receptor 2, Tmem173 - transmembrane protein 173, Gpr30 - g protein-coupled receptor 30, Pxn - paxillin, Tnfsf4 - tumor ne…
GO:0045165	cell fate commitment	0.000245	0.0191	2.47	12952	128	1025	25	[Mitf - microphthalmia-associated transcription factor, Wnt1 - wingless-related mmtv integration site 1, Ascl1 - achaete-scute complex homolog 1 (drosophila), Nr2e1 - nuclear receptor subfamily 2, group e, member 1, Wnt4 - wingless-related mmtv integration site 4, Lhx6 - lim homeobox protein 6, Dlx1 - distal-less homeobox 1, Tbx19 - t-box 19, Bmp2 - bone morphogenetic protein 2, Wnt8b - wingless …
GO:0050789	regulation of biological process	0.000254	0.0196	1.13	12952	6195	1116	602	[Vav3 - vav 3 oncogene, Ikzf2 - ikaros family zinc finger 2, Mr1 - major histocompatibility complex, class i-related, Diras1 - diras family, gtp-binding ras-like 1, Timp4 - tissue inhibitor of metalloproteinase 4, Ascl1 - achaete-scute complex homolog 1 (drosophila), Ppapdc3 - phosphatidic acid phosphatase type 2 domain containing 3, Lman1 - lectin, mannose-binding, 1, Tox2 - tox high mobility gr…
GO:0051051	negative regulation of transport	0.000258	0.0198	1.82	12952	270	1240	47	[Anxa4 - annexin a4, Edn2 - endothelin 2, Crhbp - corticotropin releasing hormone binding protein, Crhr1 - corticotropin releasing hormone receptor 1, Edn3 - endothelin 3, Crhr2 - corticotropin releasing hormone receptor 2, Hcrt - hypocretin, Tnfsf4 - tumor necrosis factor (ligand) superfamily, member 4, Nos1 - nitric oxide synthase 1, neuronal, Stxbp5l - syntaxin binding protein 5-like, Unc119 -…
GO:0072503	cellular divalent inorganic cation homeostasis	0.000272	0.0208	1.91	12952	200	1320	39	[Jak2 - janus kinase 2, Edn2 - endothelin 2, Ednrb - endothelin receptor type b, Crhr1 - corticotropin releasing hormone receptor 1, Gpr12 - g-protein coupled receptor 12, Gpr30 - g protein-coupled receptor 30, Hcrt - hypocretin, Inpp4b - inositol polyphosphate-4-phosphatase, type ii, Gpr3 - g-protein coupled receptor 3, Nos1 - nitric oxide synthase 1, neuronal, Pln - phospholamban, Drd1a - dopam…
GO:0048167	regulation of synaptic plasticity	0.000275	0.0208	2.4	12952	105	1283	25	[Mgll - monoglyceride lipase, Camk2a - calcium/calmodulin-dependent protein kinase ii alpha, Kcnn2 - potassium intermediate/small conductance calcium-activated channel, subfamily n, member 2, Crhr1 - corticotropin releasing hormone receptor 1, Crhr2 - corticotropin releasing hormone receptor 2, Snap25 - synaptosomal-associated protein 25, Agt - angiotensinogen (serpin peptidase inhibitor, clade a…
GO:1902680	positive regulation of RNA biosynthetic process	0.000275	0.0207	1.58	12952	936	701	80	[Nfatc2 - nuclear factor of activated t cells, cytoplasmic, calcineurin dependent 2, Npas3 - neuronal pas domain protein 3, En1 - engrailed 1, Nfe2l2 - nuclear factor, erythroid derived 2, like 2, Ikzf2 - ikaros family zinc finger 2, Mitf - microphthalmia-associated transcription factor, Ppargc1a - peroxisome proliferative activated receptor, gamma, coactivator 1 alpha, Pitx3 - paired-like homeod…
GO:0008344	adult locomotory behavior	0.000292	0.0218	2.55	12952	88	1268	22	[Sez6 - seizure related gene 6, Otog - otogelin, Pcdh15 - protocadherin 15, Cend1 - cell cycle exit and neuronal differentiation 1, Chl1 - cell adhesion molecule with homology to l1cam, Hexa - hexosaminidase a, Sez6l2 - seizure related 6 homolog like 2, Mapt - microtubule-associated protein tau, Drd1a - dopamine receptor d1a, Cacna1c - calcium channel, voltage-dependent, l type, alpha 1c subunit,…
GO:0007622	rhythmic behavior	0.000302	0.0224	4.21	12952	24	1281	10	[Chat - choline acetyltransferase, Pmch - pro-melanin-concentrating hormone, Naglu - alpha-n-acetylglucosaminidase (sanfilippo disease iiib), Ghrh - growth hormone releasing hormone, Npas2 - neuronal pas domain protein 2, Ptgds - prostaglandin d2 synthase (brain), Drd1a - dopamine receptor d1a, Cort - cortistatin, Il6 - interleukin 6, Egr2 - early growth response 2]
GO:0019934	cGMP-mediated signaling	0.000303	0.0224	8.33	12952	7	1111	5	[Cd36 - cd36 antigen, Pde3a - phosphodiesterase 3a, cgmp inhibited, Prkg1 - protein kinase, cgmp-dependent, type i, Ednrb - endothelin receptor type b, Mrvi1 - mrv integration site 1]
GO:0072507	divalent inorganic cation homeostasis	0.000306	0.0225	1.96	12952	216	1133	37	[Tfap2b - transcription factor ap-2 beta, Jak2 - janus kinase 2, Ednrb - endothelin receptor type b, Crhr1 - corticotropin releasing hormone receptor 1, Gpr12 - g-protein coupled receptor 12, Gpr30 - g protein-coupled receptor 30, Hcrt - hypocretin, Fam20a - family with sequence similarity 20, member a, Inpp4b - inositol polyphosphate-4-phosphatase, type ii, Gpr3 - g-protein coupled receptor 3, N…
GO:0021797	forebrain anterior/posterior pattern specification	0.000307	0.0224	13.04	12952	6	662	4	[Pax6 - paired box gene 6, Fezf2 - fez family zinc finger 2, Wnt1 - wingless-related mmtv integration site 1, Fezf1 - fez family zinc finger 1]
GO:0044763	single-organism cellular process	0.000313	0.0227	1.14	12952	5888	1032	534	[Vav3 - vav 3 oncogene, Diras1 - diras family, gtp-binding ras-like 1, Ascl1 - achaete-scute complex homolog 1 (drosophila), Slc12a5 - solute carrier family 12, member 5, Agr2 - anterior gradient 2, Faim2 - fas apoptotic inhibitory molecule 2, Gpcpd1 - glycerophosphocholine phosphodiesterase gde1 homolog (s. cerevisiae), Ptgds - prostaglandin d2 synthase (brain), Mbp - myelin basic protein, Dcc -…
GO:0072202	cell differentiation involved in metanephros development	0.000314	0.0226	11.49	12952	5	902	4	[Osr1 - odd-skipped related 1 (drosophila), Wnt4 - wingless-related mmtv integration site 4, Tcf21 - transcription factor 21, Pou3f3 - pou domain, class 3, transcription factor 3]
GO:0048468	cell development	0.000314	0.0225	1.81	12952	417	841	49	[En1 - engrailed 1, Jag1 - jagged 1, Pitx3 - paired-like homeodomain transcription factor 3, Agt - angiotensinogen (serpin peptidase inhibitor, clade a, member 8), Nr2e3 - nuclear receptor subfamily 2, group e, member 3, Ascl1 - achaete-scute complex homolog 1 (drosophila), Neurod2 - neurogenic differentiation 2, Akt1 - thymoma viral proto-oncogene 1, Naglu - alpha-n-acetylglucosaminidase (sanfil…
GO:0060563	neuroepithelial cell differentiation	0.000315	0.0224	4.36	12952	29	1024	10	[Tyrp1 - tyrosinase-related protein 1, Wnt4 - wingless-related mmtv integration site 4, Ednrb - endothelin receptor type b, Mitf - microphthalmia-associated transcription factor, Edn3 - endothelin 3, Fgf2 - fibroblast growth factor 2, Bmp2 - bone morphogenetic protein 2, Mef2c - myocyte enhancer factor 2c, Rab27a - rab27a, member ras oncogene family, Ascl1 - achaete-scute complex homolog 1 (droso…
GO:0042886	amide transport	0.000321	0.0227	3.26	12952	60	994	15	[Cplx3 - complexin 3, Ghrh - growth hormone releasing hormone, Crhr1 - corticotropin releasing hormone receptor 1, Edn3 - endothelin 3, Slc14a2 - solute carrier family 14 (urea transporter), member 2, Smpd3 - sphingomyelin phosphodiesterase 3, neutral, Cacna1c - calcium channel, voltage-dependent, l type, alpha 1c subunit, Slc22a8 - solute carrier family 22 (organic anion transporter), member 8, …
GO:0051048	negative regulation of secretion	0.000322	0.0226	2.6	12952	116	943	22	[Crhbp - corticotropin releasing hormone binding protein, Syt4 - synaptotagmin iv, Crhr1 - corticotropin releasing hormone receptor 1, Edn3 - endothelin 3, Npy1r - neuropeptide y receptor y1, Tnfsf4 - tumor necrosis factor (ligand) superfamily, member 4, C1qtnf3 - c1q and tumor necrosis factor related protein 3, Tnfrsf9 - tumor necrosis factor receptor superfamily, member 9, Nos1 - nitric oxide s…
GO:0006928	cellular component movement	0.00034	0.0238	2.25	12952	714	234	29	[Apcdd1 - adenomatosis polyposis coli down-regulated 1, Edn3 - endothelin 3, Pxn - paxillin, Dnaaf2 - dynein, axonemal assembly factor 2, Nr4a3 - nuclear receptor subfamily 4, group a, member 3, Nr2e1 - nuclear receptor subfamily 2, group e, member 1, Cckar - cholecystokinin a receptor, Robo2 - roundabout homolog 2 (drosophila), Mmp14 - matrix metallopeptidase 14 (membrane-inserted), Lama2 - lami…
GO:0035235	ionotropic glutamate receptor signaling pathway	0.000376	0.0261	4.57	12952	22	1159	9	[Grid2 - glutamate receptor, ionotropic, delta 2, Grik1 - glutamate receptor, ionotropic, kainate 1, Camk2a - calcium/calmodulin-dependent protein kinase ii alpha, Cdk5r1 - cyclin-dependent kinase 5, regulatory subunit 1 (p35), Grin1 - glutamate receptor, ionotropic, nmda1 (zeta 1), Grin3a - glutamate receptor ionotropic, nmda3a, Grin2d - glutamate receptor, ionotropic, nmda2d (epsilon 4), Grin2a…
GO:0010557	positive regulation of macromolecule biosynthetic process	0.00038	0.0263	1.47	12952	1054	860	103	[Npas3 - neuronal pas domain protein 3, Ikzf2 - ikaros family zinc finger 2, Areg - amphiregulin, Pitx3 - paired-like homeodomain transcription factor 3, Ascl1 - achaete-scute complex homolog 1 (drosophila), Tox2 - tox high mobility group box family member 2, Sost - sclerostin, Prkcq - protein kinase c, theta, Ucn - urocortin, Maml3 - mastermind like 3 (drosophila), Nr5a1 - nuclear receptor subfa…
GO:0021766	hippocampus development	0.000384	0.0264	5.7	12952	32	568	8	[Cdk5r2 - cyclin-dependent kinase 5, regulatory subunit 2 (p39), Epha5 - eph receptor a5, Lhx5 - lim homeobox protein 5, Dlx1 - distal-less homeobox 1, Bcan - brevican, Nr4a3 - nuclear receptor subfamily 4, group a, member 3, Zbtb18 - zinc finger and btb domain containing 18, Id4 - inhibitor of dna binding 4]
GO:0032409	regulation of transporter activity	0.000385	0.0263	2.41	12952	104	1240	24	[Gstm7 - glutathione s-transferase, mu 7, Pde4b - phosphodiesterase 4b, camp specific, Nedd4l - neural precursor cell expressed, developmentally down-regulated gene 4-like, Akap7 - a kinase (prka) anchor protein 7, Crhbp - corticotropin releasing hormone binding protein, Crhr1 - corticotropin releasing hormone receptor 1, Ppargc1a - peroxisome proliferative activated receptor, gamma, coactivator …
GO:0010959	regulation of metal ion transport	0.000391	0.0265	1.9	12952	196	1324	38	[Camk2a - calcium/calmodulin-dependent protein kinase ii alpha, Crhr1 - corticotropin releasing hormone receptor 1, Crhr2 - corticotropin releasing hormone receptor 2, Gpr30 - g protein-coupled receptor 30, Hcrt - hypocretin, Agt - angiotensinogen (serpin peptidase inhibitor, clade a, member 8), Nos1 - nitric oxide synthase 1, neuronal, Ahnak - ahnak nucleoprotein (desmoyokin), Pln - phospholamba…
GO:0051254	positive regulation of RNA metabolic process	0.000411	0.0277	1.5	12952	956	860	95	[Nfatc2 - nuclear factor of activated t cells, cytoplasmic, calcineurin dependent 2, Npas3 - neuronal pas domain protein 3, En1 - engrailed 1, Nfe2l2 - nuclear factor, erythroid derived 2, like 2, Mitf - microphthalmia-associated transcription factor, Ikzf2 - ikaros family zinc finger 2, Jag1 - jagged 1, Ppargc1a - peroxisome proliferative activated receptor, gamma, coactivator 1 alpha, Pitx3 - p…
GO:0014823	response to activity	0.000413	0.0277	6.9	12952	12	938	6	[Prkaa2 - protein kinase, amp-activated, alpha 2 catalytic subunit, Gpam - glycerol-3-phosphate acyltransferase, mitochondrial, Ppargc1a - peroxisome proliferative activated receptor, gamma, coactivator 1 alpha, Fndc5 - fibronectin type iii domain containing 5, Agt - angiotensinogen (serpin peptidase inhibitor, clade a, member 8), Myh4 - myosin, heavy polypeptide 4, skeletal muscle]
GO:0009887	organ morphogenesis	0.000415	0.0277	1.9	12952	330	825	40	[Jag1 - jagged 1, Tcf21 - transcription factor 21, Wnt1 - wingless-related mmtv integration site 1, Cyp26b1 - cytochrome p450, family 26, subfamily b, polypeptide 1, Lhx9 - lim homeobox protein 9, Myl2 - myosin, light polypeptide 2, regulatory, cardiac, slow, Mmp14 - matrix metallopeptidase 14 (membrane-inserted), Dlx1 - distal-less homeobox 1, Nkx2-3 - nk2 homeobox 3, Bmp2 - bone morphogenetic p…
GO:0021680	cerebellar Purkinje cell layer development	0.000426	0.0282	5.5	12952	13	1268	7	[Nfix - nuclear factor i/x, Sez6 - seizure related gene 6, Naglu - alpha-n-acetylglucosaminidase (sanfilippo disease iiib), Faim2 - fas apoptotic inhibitory molecule 2, Klhl1 - kelch-like 1, Sez6l - seizure related 6 homolog like, Sez6l2 - seizure related 6 homolog like 2]
GO:0055067	monovalent inorganic cation homeostasis	0.000445	0.0293	12.33	12952	51	103	5	[Slc4a10 - solute carrier family 4, sodium bicarbonate cotransporter-like, member 10, Cftr - cystic fibrosis transmembrane conductance regulator, Agt - angiotensinogen (serpin peptidase inhibitor, clade a, member 8), Aqp11 - aquaporin 11, Upk3a - uroplakin 3a]
GO:0031328	positive regulation of cellular biosynthetic process	0.000449	0.0294	1.45	12952	1120	860	108	[Npas3 - neuronal pas domain protein 3, Ikzf2 - ikaros family zinc finger 2, Areg - amphiregulin, Pitx3 - paired-like homeodomain transcription factor 3, Ascl1 - achaete-scute complex homolog 1 (drosophila), Tox2 - tox high mobility group box family member 2, Sost - sclerostin, Prkcq - protein kinase c, theta, Ucn - urocortin, Maml3 - mastermind like 3 (drosophila), Nr5a1 - nuclear receptor subfa…
GO:0051480	cytosolic calcium ion homeostasis	0.000453	0.0295	2.22	12952	124	1320	28	[Jak2 - janus kinase 2, Edn2 - endothelin 2, Ednrb - endothelin receptor type b, Crhr1 - corticotropin releasing hormone receptor 1, Gpr30 - g protein-coupled receptor 30, Hcrt - hypocretin, Nos1 - nitric oxide synthase 1, neuronal, Gpr3 - g-protein coupled receptor 3, Drd1a - dopamine receptor d1a, Cckar - cholecystokinin a receptor, Dlg4 - discs, large homolog 4 (drosophila), Prkce - protein ki…
GO:0071420	cellular response to histamine	0.00048	0.0311	11.38	12952	6	759	4	[Gabrb3 - gamma-aminobutyric acid (gaba) a receptor, subunit beta 3, Gabrb1 - gamma-aminobutyric acid (gaba) a receptor, subunit beta 1, Gabrb2 - gamma-aminobutyric acid (gaba) a receptor, subunit beta 2, Gabra1 - gamma-aminobutyric acid (gaba) a receptor, subunit alpha 1]
GO:0050796	regulation of insulin secretion	0.000515	0.0332	2.83	12952	95	867	18	[Jak2 - janus kinase 2, Tfap2b - transcription factor ap-2 beta, Myrip - myosin viia and rab interacting protein, Epha5 - eph receptor a5, Brsk2 - br serine/threonine kinase 2, Rbp4 - retinol binding protein 4, plasma, Nos1 - nitric oxide synthase 1, neuronal, C2cd2l - c2 calcium-dependent domain containing 2-like, Bglap2 - bone gamma-carboxyglutamate protein 2, Gipr - gastric inhibitory polypept…
GO:0061005	cell differentiation involved in kidney development	0.000521	0.0334	4.82	12952	18	1195	8	[Osr1 - odd-skipped related 1 (drosophila), Wnt4 - wingless-related mmtv integration site 4, Ptpro - protein tyrosine phosphatase, receptor type, o, Mef2c - myocyte enhancer factor 2c, Tcf21 - transcription factor 21, Tshz3 - teashirt zinc finger family member 3, Pou3f3 - pou domain, class 3, transcription factor 3, Six2 - sine oculis-related homeobox 2]
GO:0008217	regulation of blood pressure	0.00055	0.035	2.35	12952	100	1324	24	[Edn2 - endothelin 2, Npy - neuropeptide y, Rasl10b - ras-like, family 10, member b, Nedd4l - neural precursor cell expressed, developmentally down-regulated gene 4-like, Npr3 - natriuretic peptide receptor 3, Nppa - natriuretic peptide type a, Ednrb - endothelin receptor type b, Edn3 - endothelin 3, Npy1r - neuropeptide y receptor y1, Crhr2 - corticotropin releasing hormone receptor 2, Agt - ang…
GO:0007214	gamma-aminobutyric acid signaling pathway	0.000563	0.0357	5.68	12952	17	939	7	[Gabrb3 - gamma-aminobutyric acid (gaba) a receptor, subunit beta 3, Cacnb4 - calcium channel, voltage-dependent, beta 4 subunit, Plcl2 - phospholipase c-like 2, Plcl1 - phospholipase c-like 1, Gabbr2 - gamma-aminobutyric acid (gaba) b receptor, 2, Gabra1 - gamma-aminobutyric acid (gaba) a receptor, subunit alpha 1, Gabrg2 - gamma-aminobutyric acid (gaba) a receptor, subunit gamma 2]
GO:0051971	positive regulation of transmission of nerve impulse	0.000573	0.0362	9.82	12952	5	1055	4	[Hcrt - hypocretin, Tnr - tenascin r, Cartpt - cart prepropeptide, Il6 - interleukin 6]
GO:0051969	regulation of transmission of nerve impulse	0.000575	0.0361	7.67	12952	8	1055	5	[Hcrt - hypocretin, Agt - angiotensinogen (serpin peptidase inhibitor, clade a, member 8), Tnr - tenascin r, Cartpt - cart prepropeptide, Il6 - interleukin 6]
GO:0070838	divalent metal ion transport	0.000583	0.0364	2.09	12952	159	1091	28	[Camk2a - calcium/calmodulin-dependent protein kinase ii alpha, Pln - phospholamban, Slc39a8 - solute carrier family 39 (metal ion transporter), member 8, Ramp1 - receptor (calcitonin) activity modifying protein 1, Prkcb - protein kinase c, beta, Atp13a4 - atpase type 13a4, Slc24a5 - solute carrier family 24, member 5, Cacng3 - calcium channel, voltage-dependent, gamma subunit 3, Slc24a3 - solute…
GO:0006955	immune response	0.000608	0.0377	1.82	12952	270	1107	42	[Jak2 - janus kinase 2, Oasl1 - 2'-5' oligoadenylate synthetase-like 1, Jag1 - jagged 1, Mr1 - major histocompatibility complex, class i-related, Gpr30 - g protein-coupled receptor 30, Tmem173 - transmembrane protein 173, Tnfsf4 - tumor necrosis factor (ligand) superfamily, member 4, March1 - membrane-associated ring finger (c3hc4) 1, C8g - complement component 8, gamma polypeptide, Tril - tlr4 i…
GO:0007213	G-protein coupled acetylcholine receptor signaling pathway	0.000611	0.0377	7.17	12952	7	1291	5	[Chrm3 - cholinergic receptor, muscarinic 3, cardiac, Plcb1 - phospholipase c, beta 1, Cdk5r1 - cyclin-dependent kinase 5, regulatory subunit 1 (p35), Chrm1 - cholinergic receptor, muscarinic 1, cns, Chrm2 - cholinergic receptor, muscarinic 2, cardiac]
GO:0072014	proximal tubule development	0.000618	0.0379	1619	12952	1	8	1	[Aqp11 - aquaporin 11]
GO:0048388	endosomal lumen acidification	0.000618	0.0377	1619	12952	1	8	1	[Aqp11 - aquaporin 11]
GO:0040012	regulation of locomotion	0.000624	0.0379	2.43	12952	465	264	23	[Jak2 - janus kinase 2, Dlc1 - deleted in liver cancer 1, Dock10 - dedicator of cytokinesis 10, Chrm1 - cholinergic receptor, muscarinic 1, cns, Artn - artemin, Edn3 - endothelin 3, Agt - angiotensinogen (serpin peptidase inhibitor, clade a, member 8), Nr2e1 - nuclear receptor subfamily 2, group e, member 1, Padi2 - peptidyl arginine deiminase, type ii, Nkx6-1 - nk6 homeobox 1, Ptx3 - pentraxin r…
GO:1901016	regulation of potassium ion transmembrane transporter activity	0.000661	0.04	5.22	12952	14	1240	7	[Casq2 - calsequestrin 2, Prkg1 - protein kinase, cgmp-dependent, type i, Nedd4l - neural precursor cell expressed, developmentally down-regulated gene 4-like, Akap7 - a kinase (prka) anchor protein 7, Kcne2 - potassium voltage-gated channel, isk-related subfamily, gene 2, Kcnab1 - potassium voltage-gated channel, shaker-related subfamily, beta member 1, Cacna1d - calcium channel, voltage-depende…
GO:0006816	calcium ion transport	0.00067	0.0403	2.16	12952	143	1091	26	[Camk2a - calcium/calmodulin-dependent protein kinase ii alpha, Pln - phospholamban, Ramp1 - receptor (calcitonin) activity modifying protein 1, Prkcb - protein kinase c, beta, Atp13a4 - atpase type 13a4, Slc24a5 - solute carrier family 24, member 5, Cacng3 - calcium channel, voltage-dependent, gamma subunit 3, Slc24a3 - solute carrier family 24 (sodium/potassium/calcium exchanger), member 3, Ccl…
GO:0015889	cobalamin transport	0.000689	0.0412	50.59	12952	2	256	2	[Amn - amnionless, Cubn - cubilin (intrinsic factor-cobalamin receptor)]
GO:0042694	muscle cell fate specification	0.000695	0.0414	1439.11	12952	1	9	1	[Myl2 - myosin, light polypeptide 2, regulatory, cardiac, slow]
GO:0044703	multi-organism reproductive process	0.000697	0.0413	3.01	12952	57	1133	15	[Thrb - thyroid hormone receptor beta, Npas3 - neuronal pas domain protein 3, Thra - thyroid hormone receptor alpha, Nppa - natriuretic peptide type a, Crhbp - corticotropin releasing hormone binding protein, Hexa - hexosaminidase a, Nhlh2 - nescient helix loop helix 2, Drd1a - dopamine receptor d1a, Adra2b - adrenergic receptor, alpha 2b, Grin1 - glutamate receptor, ionotropic, nmda1 (zeta 1), O…
GO:0055078	sodium ion homeostasis	0.000714	0.0421	24.53	12952	9	176	3	[Scn7a - sodium channel, voltage-gated, type vii, alpha, Agt - angiotensinogen (serpin peptidase inhibitor, clade a, member 8), Upk3a - uroplakin 3a]
GO:0044705	multi-organism reproductive behavior	0.000715	0.0419	3.94	12952	29	1133	10	[Thrb - thyroid hormone receptor beta, Thra - thyroid hormone receptor alpha, Npas3 - neuronal pas domain protein 3, Grin1 - glutamate receptor, ionotropic, nmda1 (zeta 1), Oxtr - oxytocin receptor, Dmrta1 - doublesex and mab-3 related transcription factor like family a1, Gnaq - guanine nucleotide binding protein, alpha q polypeptide, Nhlh2 - nescient helix loop helix 2, Th - tyrosine hydroxylase…
GO:0090277	positive regulation of peptide hormone secretion	0.000733	0.0427	3.62	12952	56	767	12	[Cckar - cholecystokinin a receptor, Jak2 - janus kinase 2, Pax6 - paired box gene 6, Nkx6-1 - nk6 homeobox 1, Myrip - myosin viia and rab interacting protein, Rasl10b - ras-like, family 10, member b, Ghrh - growth hormone releasing hormone, Rbp4 - retinol binding protein 4, plasma, C2cd2l - c2 calcium-dependent domain containing 2-like, Bglap2 - bone gamma-carboxyglutamate protein 2, Gipr - gast…
GO:0021530	spinal cord oligodendrocyte cell fate specification	0.000754	0.0437	15.4	12952	3	841	3	[Ascl1 - achaete-scute complex homolog 1 (drosophila), Nkx2-2 - nk2 homeobox 2, Olig2 - oligodendrocyte transcription factor 2]
GO:0021529	spinal cord oligodendrocyte cell differentiation	0.000754	0.0435	15.4	12952	3	841	3	[Ascl1 - achaete-scute complex homolog 1 (drosophila), Nkx2-2 - nk2 homeobox 2, Olig2 - oligodendrocyte transcription factor 2]
GO:0035136	forelimb morphogenesis	0.000817	0.0469	4.54	12952	38	676	9	[Osr1 - odd-skipped related 1 (drosophila), Osr2 - odd-skipped related 2, Zbtb16 - zinc finger and btb domain containing 16, Tfap2b - transcription factor ap-2 beta, En1 - engrailed 1, Rdh10 - retinol dehydrogenase 10 (all-trans), Tbx5 - t-box 5, Alx3 - aristaless-like homeobox 3, Runx2 - runt related transcription factor 2]
GO:0010628	positive regulation of gene expression	0.000841	0.0481	1.46	12952	1012	860	98	[Npas3 - neuronal pas domain protein 3, Ikzf2 - ikaros family zinc finger 2, Pitx3 - paired-like homeodomain transcription factor 3, Ascl1 - achaete-scute complex homolog 1 (drosophila), Cyp26b1 - cytochrome p450, family 26, subfamily b, polypeptide 1, Tox2 - tox high mobility group box family member 2, Sost - sclerostin, Ucn - urocortin, Maml3 - mastermind like 3 (drosophila), Nr5a1 - nuclear re…
GO:0050806	positive regulation of synaptic transmission	0.000844	0.048	2.64	12952	67	1320	18	[Syde1 - synapse defective 1, rho gtpase, homolog 1 (c. elegans), Crhr1 - corticotropin releasing hormone receptor 1, Crhr2 - corticotropin releasing hormone receptor 2, Snap25 - synaptosomal-associated protein 25, Lgi1 - leucine-rich repeat lgi family, member 1, Ntrk2 - neurotrophic tyrosine kinase, receptor, type 2, Nr2e1 - nuclear receptor subfamily 2, group e, member 1, Drd1a - dopamine recep…
GO:0042221	response to chemical	0.000846	0.0479	1.3	12952	1412	1283	182	[Vav3 - vav 3 oncogene, Chrnb4 - cholinergic receptor, nicotinic, beta polypeptide 4, Areg - amphiregulin, Rorc - rar-related orphan receptor gamma, Ntrk2 - neurotrophic tyrosine kinase, receptor, type 2, Slc12a5 - solute carrier family 12, member 5, Drd1a - dopamine receptor d1a, Slc1a2 - solute carrier family 1 (glial high affinity glutamate transporter), member 2, Slc22a8 - solute carrier fami…
GO:0006875	cellular metal ion homeostasis	0.00085	0.0479	1.86	12952	236	1091	37	[Jak2 - janus kinase 2, Ednrb - endothelin receptor type b, Crhr1 - corticotropin releasing hormone receptor 1, Gpr12 - g-protein coupled receptor 12, Gpr30 - g protein-coupled receptor 30, Tfrc - transferrin receptor, Hcrt - hypocretin, Inpp4b - inositol polyphosphate-4-phosphatase, type ii, Agt - angiotensinogen (serpin peptidase inhibitor, clade a, member 8), Gpr3 - g-protein coupled receptor …
GO:0007202	activation of phospholipase C activity	0.000851	0.0477	80.45	12952	7	46	2	[Dlc1 - deleted in liver cancer 1, Agt - angiotensinogen (serpin peptidase inhibitor, clade a, member 8)]
GO:0048518	positive regulation of biological process	0.000852	0.0475	1.24	12952	3003	867	249	[Camk2a - calcium/calmodulin-dependent protein kinase ii alpha, Npas3 - neuronal pas domain protein 3, Vav3 - vav 3 oncogene, Ikzf2 - ikaros family zinc finger 2, Mr1 - major histocompatibility complex, class i-related, Rorc - rar-related orphan receptor gamma, Ascl1 - achaete-scute complex homolog 1 (drosophila), Cyp26b1 - cytochrome p450, family 26, subfamily b, polypeptide 1, Lman1 - lectin, m…
GO:0072162	metanephric mesenchymal cell differentiation	0.000877	0.0487	14.36	12952	3	902	3	[Osr1 - odd-skipped related 1 (drosophila), Wnt4 - wingless-related mmtv integration site 4, Tcf21 - transcription factor 21]
GO:0009891	positive regulation of biosynthetic process	0.000881	0.0487	1.43	12952	1140	860	108	[Npas3 - neuronal pas domain protein 3, Ikzf2 - ikaros family zinc finger 2, Areg - amphiregulin, Pitx3 - paired-like homeodomain transcription factor 3, Ascl1 - achaete-scute complex homolog 1 (drosophila), Tox2 - tox high mobility group box family member 2, Sost - sclerostin, Prkcq - protein kinase c, theta, Ucn - urocortin, Maml3 - mastermind like 3 (drosophila), Nr5a1 - nuclear receptor subfa…
GO:0070588	calcium ion transmembrane transport	0.000897	0.0493	2.77	12952	81	980	17	[Ryr3 - ryanodine receptor 3, Grin3a - glutamate receptor ionotropic, nmda3a, Trpc7 - transient receptor potential cation channel, subfamily c, member 7, Cacna1c - calcium channel, voltage-dependent, l type, alpha 1c subunit, Trpv2 - transient receptor potential cation channel, subfamily v, member 2, Cacna1d - calcium channel, voltage-dependent, l type, alpha 1d subunit, Atp13a4 - atpase type 13a…
GO:2001012	mesenchymal cell differentiation involved in renal system development	0.000919	0.0503	8.67	12952	5	1195	4	[Osr1 - odd-skipped related 1 (drosophila), Wnt4 - wingless-related mmtv integration site 4, Tcf21 - transcription factor 21, Six2 - sine oculis-related homeobox 2]
GO:0072161	mesenchymal cell differentiation involved in kidney development	0.000919	0.0501	8.67	12952	5	1195	4	[Osr1 - odd-skipped related 1 (drosophila), Wnt4 - wingless-related mmtv integration site 4, Tcf21 - transcription factor 21, Six2 - sine oculis-related homeobox 2]
GO:0009605	response to external stimulus	0.000923	0.0501	1.6	12952	622	848	65	[Jak2 - janus kinase 2, Gpam - glycerol-3-phosphate acyltransferase, mitochondrial, Npas3 - neuronal pas domain protein 3, Scg2 - secretogranin ii, Vav3 - vav 3 oncogene, Mr1 - major histocompatibility complex, class i-related, Ascl1 - achaete-scute complex homolog 1 (drosophila), Sirt2 - sirtuin 2, Slc1a2 - solute carrier family 1 (glial high affinity glutamate transporter), member 2, Akt1 - thy…
GO:0019098	reproductive behavior	0.000976	0.0527	3.81	12952	30	1133	10	[Thrb - thyroid hormone receptor beta, Thra - thyroid hormone receptor alpha, Npas3 - neuronal pas domain protein 3, Grin1 - glutamate receptor, ionotropic, nmda1 (zeta 1), Oxtr - oxytocin receptor, Gnaq - guanine nucleotide binding protein, alpha q polypeptide, Dmrta1 - doublesex and mab-3 related transcription factor like family a1, Nhlh2 - nescient helix loop helix 2, Th - tyrosine hydroxylase…

## Sheet: Day5-Day14_GOFUNCTION.xls
GO Term	Description	P-value	FDR q-value	Enrichment	N	B	n	b	Genes
GO:0022838	substrate-specific channel activity	1.18e-12	4.96e-09	2.79	12952	254	1095	60	[Chrnb4 - cholinergic receptor, nicotinic, beta polypeptide 4, Gria1 - glutamate receptor, ionotropic, ampa1 (alpha 1), Kcnd3 - potassium voltage-gated channel, shal-related family, member 3, Asic2 - acid-sensing (proton-gated) ion channel 2, Kcnv2 - potassium channel, subfamily v, member 2, Aqp1 - aquaporin 1, Kcnab1 - potassium voltage-gated channel, shaker-related subfamily, beta member 1, Cac…
GO:0005216	ion channel activity	1.63e-12	3.42e-09	2.74	12952	249	1159	61	[Chrnb4 - cholinergic receptor, nicotinic, beta polypeptide 4, Gria1 - glutamate receptor, ionotropic, ampa1 (alpha 1), Kcnd3 - potassium voltage-gated channel, shal-related family, member 3, Asic2 - acid-sensing (proton-gated) ion channel 2, Kcnv2 - potassium channel, subfamily v, member 2, Aqp1 - aquaporin 1, Kcnab1 - potassium voltage-gated channel, shaker-related subfamily, beta member 1, Cac…
GO:0015075	ion transmembrane transporter activity	2.07e-12	2.9e-09	2.15	12952	509	1162	98	[Chrnb4 - cholinergic receptor, nicotinic, beta polypeptide 4, Slc7a14 - solute carrier family 7 (cationic amino acid transporter, y+ system), member 14, Slc7a10 - solute carrier family 7 (cationic amino acid transporter, y+ system), member 10, Slc12a5 - solute carrier family 12, member 5, Slc22a8 - solute carrier family 22 (organic anion transporter), member 8, Slc4a8 - solute carrier family 4 (…
GO:0022803	passive transmembrane transporter activity	8.4e-12	8.81e-09	2.68	12952	265	1095	60	[Chrnb4 - cholinergic receptor, nicotinic, beta polypeptide 4, Gria1 - glutamate receptor, ionotropic, ampa1 (alpha 1), Kcnd3 - potassium voltage-gated channel, shal-related family, member 3, Asic2 - acid-sensing (proton-gated) ion channel 2, Kcnv2 - potassium channel, subfamily v, member 2, Aqp1 - aquaporin 1, Kcnab1 - potassium voltage-gated channel, shaker-related subfamily, beta member 1, Cac…
GO:0015267	channel activity	8.4e-12	7.04e-09	2.68	12952	265	1095	60	[Chrnb4 - cholinergic receptor, nicotinic, beta polypeptide 4, Gria1 - glutamate receptor, ionotropic, ampa1 (alpha 1), Kcnd3 - potassium voltage-gated channel, shal-related family, member 3, Asic2 - acid-sensing (proton-gated) ion channel 2, Kcnv2 - potassium channel, subfamily v, member 2, Aqp1 - aquaporin 1, Kcnab1 - potassium voltage-gated channel, shaker-related subfamily, beta member 1, Cac…
GO:0022857	transmembrane transporter activity	1.22e-11	8.53e-09	2	12952	600	1178	109	[Chrnb4 - cholinergic receptor, nicotinic, beta polypeptide 4, Slc7a14 - solute carrier family 7 (cationic amino acid transporter, y+ system), member 14, Slc7a10 - solute carrier family 7 (cationic amino acid transporter, y+ system), member 10, Slc12a5 - solute carrier family 12, member 5, Slc22a8 - solute carrier family 22 (organic anion transporter), member 8, Slc1a2 - solute carrier family 1 (…
GO:0022836	gated channel activity	1.28e-11	7.69e-09	2.83	12952	209	1159	53	[Chrnb4 - cholinergic receptor, nicotinic, beta polypeptide 4, Gria1 - glutamate receptor, ionotropic, ampa1 (alpha 1), Kcnd3 - potassium voltage-gated channel, shal-related family, member 3, Asic2 - acid-sensing (proton-gated) ion channel 2, Kcnv2 - potassium channel, subfamily v, member 2, Aqp1 - aquaporin 1, Kcnab1 - potassium voltage-gated channel, shaker-related subfamily, beta member 1, Cac…
GO:0005261	cation channel activity	1.48e-11	7.74e-09	2.77	12952	191	1324	54	[Chrnb4 - cholinergic receptor, nicotinic, beta polypeptide 4, Asic3 - acid-sensing (proton-gated) ion channel 3, Kcnd3 - potassium voltage-gated channel, shal-related family, member 3, Kcnv2 - potassium channel, subfamily v, member 2, Asic2 - acid-sensing (proton-gated) ion channel 2, Aqp1 - aquaporin 1, Kcnab1 - potassium voltage-gated channel, shaker-related subfamily, beta member 1, Cacng3 - …
GO:0022891	substrate-specific transmembrane transporter activity	1.66e-11	7.72e-09	2.05	12952	541	1178	101	[Chrnb4 - cholinergic receptor, nicotinic, beta polypeptide 4, Slc7a14 - solute carrier family 7 (cationic amino acid transporter, y+ system), member 14, Slc7a10 - solute carrier family 7 (cationic amino acid transporter, y+ system), member 10, Slc12a5 - solute carrier family 12, member 5, Slc22a8 - solute carrier family 22 (organic anion transporter), member 8, Slc1a2 - solute carrier family 1 (…
GO:0005215	transporter activity	9.33e-11	3.91e-08	1.88	12952	750	1095	119	[Chrnb4 - cholinergic receptor, nicotinic, beta polypeptide 4, Slc7a14 - solute carrier family 7 (cationic amino acid transporter, y+ system), member 14, Slc7a10 - solute carrier family 7 (cationic amino acid transporter, y+ system), member 10, Slc12a5 - solute carrier family 12, member 5, Slc1a2 - solute carrier family 1 (glial high affinity glutamate transporter), member 2, Slc4a8 - solute carr…
GO:0022843	voltage-gated cation channel activity	1.83e-10	6.97e-08	3.73	12952	99	1159	33	[Snap25 - synaptosomal-associated protein 25, Kcnd3 - potassium voltage-gated channel, shal-related family, member 3, AI118078 - expressed sequence ai118078, Kcnv2 - potassium channel, subfamily v, member 2, Asic2 - acid-sensing (proton-gated) ion channel 2, Kcnh5 - potassium voltage-gated channel, subfamily h (eag-related), member 5, Kcne2 - potassium voltage-gated channel, isk-related subfamily…
GO:0046873	metal ion transmembrane transporter activity	3.32e-10	1.16e-07	2.56	12952	259	1095	56	[Tfrc - transferrin receptor, Slc1a2 - solute carrier family 1 (glial high affinity glutamate transporter), member 2, Kcnd3 - potassium voltage-gated channel, shal-related family, member 3, Atp13a4 - atpase type 13a4, Asic2 - acid-sensing (proton-gated) ion channel 2, Kcnv2 - potassium channel, subfamily v, member 2, Slc24a5 - solute carrier family 24, member 5, Aqp1 - aquaporin 1, Kcnab1 - potas…
GO:0022832	voltage-gated channel activity	4.68e-10	1.51e-07	3.33	12952	124	1159	37	[Snap25 - synaptosomal-associated protein 25, AI118078 - expressed sequence ai118078, Kcnd3 - potassium voltage-gated channel, shal-related family, member 3, Asic2 - acid-sensing (proton-gated) ion channel 2, Kcnv2 - potassium channel, subfamily v, member 2, Kcnh5 - potassium voltage-gated channel, subfamily h (eag-related), member 5, Kcne2 - potassium voltage-gated channel, isk-related subfamily…
GO:0005244	voltage-gated ion channel activity	4.68e-10	1.4e-07	3.33	12952	124	1159	37	[Snap25 - synaptosomal-associated protein 25, AI118078 - expressed sequence ai118078, Kcnd3 - potassium voltage-gated channel, shal-related family, member 3, Asic2 - acid-sensing (proton-gated) ion channel 2, Kcnv2 - potassium channel, subfamily v, member 2, Kcnh5 - potassium voltage-gated channel, subfamily h (eag-related), member 5, Kcne2 - potassium voltage-gated channel, isk-related subfamily…
[truncated: 45 more rows]

## Sheet: Day5-Day14_GOCOMPONENT.xls
GO Term	Description	P-value	FDR q-value	Enrichment	N	B	n	b	Genes
[truncated: 49 more rows]
