# Supplementary material for: Hierarchical folding and reorganization of chromosomes are linked to transcriptional changes in cellular differentiation
Source: Mol Syst Biol. 2015 Dec 28;11(12):852. doi: 10.15252/msb.20156492 (PMC4704492; doi:10.15252/msb.20156492)
Supplement: Supplementary file 4 — Table EV2 [file MSB-11-852-s004.xls]

## Sheet: Legend
Table EV2: Hi-C sequencing and processing statistics. Excel spreadsheets containing information on read counts for all considered samples, as well as the effect of processing on the data at each step.
The spreadsheet entitled "Sequence Lanes" provides genome-wide information on individual sequence runs for all samples. The "Combined Datasets" spreadsheet sumarizes different metrics for each sample type (sequence lanes combined) and for individual chromosomes.

## Sheet: Sequence Lanes
Run Name	Sample	Genome	Source	Enzyme	Replicate Number	Total number of Reads	Mapped / Paired Reads	Percent Mapped Reads	Remove read pairs from the same fragment	Remove Dangling Ends	% of self-circularized reads	% dangling ends
Hi-C.ESC.HindIII.1	ESC	mm9	Fraser et al.	HindIII	1	52766574	47345048	89.7255	40817158	38952114	0.137879	0.0456926
Hi-C.ESC.HindIII.2	ESC	mm9	Fraser et al.	HindIII	1	51912792	46571255	89.7106	40139368	38301792	0.138109	0.0457799
Hi-C.ESC.HindIII.3	ESC	mm9	Fraser et al.	HindIII	1	188624909	174810180	92.6761	152429619	145438805	0.128028	0.0458626
Hi-C.ESC.NcoI.1	ESC	mm9	Fraser et al.	NcoI	1	158460262	145003266	91.5077	126636507	122454115	0.126664	0.0330267
Hi-C.ESC.NcoI.2	ESC	mm9	Fraser et al.	NcoI	1	158424863	144872463	91.4455	126494745	122352590	0.126854	0.0327457
Hi-C.Neuron.HindIII.1	Neurons	mm9	Fraser et al.	HindIII	1	123669164	110815550	89.6065	75061210	70935760	0.322647	0.0549611
Hi-C.Neuron.HindIII.2	Neurons	mm9	Fraser et al.	HindIII	1	61729436	54740370	88.6779	36490028	34161665	0.333398	0.0638082
Hi-C.Neuron.HindIII.3	Neurons	mm9	Fraser et al.	HindIII	1	59891744	53095895	88.6531	35375236	33116710	0.333748	0.0638448
Hi-C.Neuron.HindIII.4	Neurons	mm9	Fraser et al.	HindIII	1	240296405	218130441	90.7756	145167174	135868606	0.334494	0.0640542
Hi-C.Neuron.NcoI.1	Neurons	mm9	Fraser et al.	NcoI	1	123957013	112369718	90.6522	86613342	83463690	0.229211	0.0363645
Hi-C.Neuron.NcoI.2	Neurons	mm9	Fraser et al.	NcoI	1	124894028	113218338	90.6515	87298406	84119722	0.228938	0.0364117
Hi-C.NPC.HindIII.1	NPC	mm9	Fraser et al.	HindIII	1	133351632	122871521	92.141	107023543	103696105	0.12898	0.0310907
Hi-C.NPC.HindIII.2	NPC	mm9	Fraser et al.	HindIII	1	10759312	8405129	78.1196	7277856	6973591	0.134117	0.041807
Hi-C.NPC.HindIII.3	NPC	mm9	Fraser et al.	HindIII	1	10713751	8372547	78.1477	7248221	6942674	0.134287	0.0421548
Hi-C.NPC.HindIII.4	NPC	mm9	Fraser et al.	HindIII	1	229268862	214066404	93.3692	185054572	177002113	0.135527	0.043514
Hi-C.NPC.NcoI.1	NPC	mm9	Fraser et al.	NcoI	1	133864546	123689431	92.3989	111924841	108437516	0.0951139	0.0311577
Hi-C.NPC.NcoI.2	NPC	mm9	Fraser et al.	NcoI	1	135308326	124989126	92.3736	113105114	109604754	0.0950804	0.0309478
SRR400251	ESC-J1	mm9	Dixon et al	HindIII	2	79482479	65906310	82.9193	47256420	45928026	0.282976	0.0281103
SRR400252	ESC-J1	mm9	Dixon et al	HindIII	2	77111711	63868000	82.8253	45954364	44677797	0.280479	0.027779
SRR400253	ESC-J1	mm9	Dixon et al	HindIII	2	77803772	64363239	82.7251	46354318	45069927	0.279801	0.0277081
SRR400254	ESC-J1	mm9	Dixon et al	HindIII	2	48862483	41396669	84.7208	28346413	27497031	0.315249	0.0299644
SRR400255	ESC-J1	mm9	Dixon et al	HindIII	2	40927945	34723208	84.8399	23763162	23049567	0.31564	0.0300295
SRR400256	ESC-J1	mm9	Dixon et al	HindIII	2	16462953	13703382	83.2377	9350893	9075140	0.317622	0.0294895
SRR443883	ESC-J1	mm9	Dixon et al	HindIII	1	130534234	113953638	87.2979	87426951	84903881	0.232785	0.0288592
SRR443884	ESC-J1	mm9	Dixon et al	HindIII	1	166383692	145767304	87.6091	111365361	107365653	0.236006	0.0359152
SRR443885	ESC-J1	mm9	Dixon et al	HindIII	1	168555404	147234592	87.3509	112979751	108944524	0.232655	0.0357164
SRR443886	ESC-J1	mm9	Dixon et al	NcoI	1	142504197	121364525	85.1656	103050274	97656319	0.150903	0.0523429
SRR443887	ESC-J1	mm9	Dixon et al	NcoI	1	140720747	119814301	85.1433	101771982	96466922	0.150586	0.0521269
SRR443888	ESC-J1	mm9	Dixon et al	NcoI	1	142281853	121156548	85.1525	102917175	97544598	0.150544	0.0522029

## Sheet: Combined Datasets
				Filtering											Hi-C Metrics, from Raw Heatmaps, 1MB					Chromosomal Read Counts from Raw Heatmaps, 1MB
Sample	Source	Enzyme	Genome	Total Sequenced Reads per Sample	Number of reads after operations on individual runs	% Recovery	DE Filter (5bp near the rsite)	After removing duplicate Reads	% Duplicates	Extreme Fragment filter (100000>X>100)	Extreme Fragment Filter (Bins with top 0.5%)	Total SS reads	Total DS reads	SS to DS Ratio	Total Hi-C Contacts	Total Cis Reads	Total Trans Reads	Cis:Trans read ratio	% Overall Library efficiency	chr1 Cis Contacts	chr2 Cis Contacts	chr3 Cis Contacts	chr4 Cis Contacts	chr5 Cis Contacts	chr6 Cis Contacts	chr7 Cis Contacts	chr8 Cis Contacts	chr9 Cis Contacts	chr10 Cis Contacts	chr11 Cis Contacts	chr12 Cis Contacts	chr13 Cis Contacts	chr14 Cis Contacts	chr15 Cis Contacts	chr16 Cis Contacts	chr17 Cis Contacts	chr18 Cis Contacts	chr19 Cis Contacts	chrX Cis Contacts	chrY Cis Contacts
ESC	Fraser et al.	HindIII	mm9	293304275	222692711	75.9255	217973985	214452456	1.61557	213952257	207813948	71443826	136370122	0.343787	136370122	30990208	105379914	0.227251	10.5659	2699839	2663485	2077699	1905963	1878690	1914084	1545113	1603512	1603101	1709131	1631856	1353858	1447547	1127433	1227131	1155170	981945	1074885	677472	710984	1310
ESC	Fraser et al.	NcoI	mm9	316885125	244806705	77.2541	238061236	235590076	1.03804	235002116	227496253	73890278	153605975	0.324798	153605975	74175477	79430498	0.482894	23.4077	5789807	6068928	4275610	4549085	4726367	4442911	4277867	4090158	3994146	3894378	4342234	3239425	3441949	2811712	3097224	2709839	2557686	2574403	1809908	1478365	3475
NPC	Fraser et al.	HindIII	mm9	384093557	294614483	76.7038	286822779	282028223	1.67161	281321734	272273203	91473906	180799297	0.335964	180799297	39902814	140896483	0.220702	10.3888	3542768	3476050	2743509	2445490	2380840	2472963	1941657	2028200	2012579	2163316	1966157	1781817	1842354	1792957	1509043	1486951	1201928	1366797	818588	927525	1325
NPC	Fraser et al.	NcoI	mm9	269172872	218042270	81.0045	212360718	209139508	1.51686	208562698	202125006	65277339	136847667	0.322955	136847667	53090017	83757650	0.38795	19.7234	4297159	4455514	3216770	3231858	3347147	3213206	2984314	2804130	2780476	2798863	2927500	2349329	2474455	2307464	2107454	1922547	1744910	1810271	1203972	1111004	1674
Neurons	Fraser et al.	HindIII	mm9	485586749	274082741	56.4436	266843159	251378451	5.79543	250408844	240172659	88870450	151302209	0.370027	151302209	39366094	111936115	0.260182	8.10691	3494260	3378322	2747574	2419842	2246095	2476033	1838910	1990845	1994725	2156803	1870442	1745801	1846760	1893447	1529335	1485125	1142627	1392689	776644	938823	992
Neurons	Fraser et al.	NcoI	mm9	248851041	167583412	67.3429	163667041	161394171	1.38872	161394171	154883842	53784196	101099646	0.347255	101099646	34383384	66716262	0.340094	13.8169	2829733	2913076	2071393	2096678	2161457	2107005	1941021	1822603	1831380	1780521	1934133	1519476	1584920	1512887	1347024	1227691	1093157	1186206	752924	669416	683
ESC-J1	Dixon et al	HindIII	mm9	806124673	496511546	61.5924	471265209	440360646	6.55779	439343270	428416678	215092903	213323775	0.502065	213323775	156841541	56482234	0.735228	19.4562	12551776	12387102	10101544	9029679	8867499	10051607	7457809	8060744	8034891	8520653	8089442	7501602	7425718	6984017	7150571	6281258	4960120	5870210	3716934	3789675	8690
ESC-J1	Dixon et al	NcoI	mm9	425506797	291667839	68.546	282390570	259714041	8.0302	258818665	252176531	127564487	124612044	0.505854	124612044	101639333	22972711	0.815646	23.8867	7488591	8086479	5312324	5999821	6372866	6378054	6026784	5705728	5550439	5010594	6255598	4731094	4724861	4222778	4802746	3661307	3549590	3504168	2573245	1679359	2907

## Sheet: Information
Sequence Lanes
Run Name	Identifier for the specific sequencing run
Sample	Sample classification
Genome	Genome assembly used for mapping
Source	The article from which the data was obtained
Enzyme	Enzyme used for the digestion
Replicate Number	The number identifier for different biological replicates (if any)
Total number of Reads	Total number of sequenced reads in the sequenced lane
Mapped / Paired Reads	Number of Hi-C read pairs that are succesuflly mapped on both sides
Percent Mapped Reads	Percent of reads from the lane that map successfully
Remove read pairs from the same fragment	Number of reads remaining after all reads that map to the same fragment are removed (ie self-circularization products)
Remove Dangling Ends	Number of reads remaining after all reads that fit the description of dangling ends are removed
% of self-circularized reads	Percent of self circularized reads
% dangling ends	Percent of dangling ends
Combined Datasets
Sample	Sample classification
Lab	The article from which the data was obtained
Enzyme	Enzyme used for the digestion
Genome	Genome assembly used for mapping
Total Sequenced Reads per Sample	Total number of sequenced reads in all lanes combined
Number of reads after operations on individual runs	Total number of sequenced reads in all lanes combined after filtering performed in "Sequence Lanes" worksheet
% Recovery	Effective percent of recovery of reads
DE Filter (5bp near the rsite)	Remove reads that appear very close to the restriction site.
After removing duplicate Reads	Number of reads left after filtering out all duplicate reads
% Duplicates	Percentage of duplicates actually removed
Extreme Fragment filter (100000>X>100)	Number of reads left after removing reads that map to very small and very large fragments, potential sources of problems
Extreme Fragment Filter (Bins with top 0.5%)	Number of reads left after removing the most interacting bins
Total SS reads	Total number of single-sided Hi-C reads, Hi-C read pairs that only have one side successfully mapped
Total DS reads	Total number of double-sided Hi-C reads, Hi-C read pairs that have both sides successfully mapped.
SS to DS Ratio	Ratio of SS to DS reads
Total Hi-C Contacts	Total number of Hi-C contacts (Equal to # of DS reads)
Total Cis Reads	Total interactions within chromosomes
Total Trans Reads	Total interactions between chromosomes
Cis:Trans read ratio	Ratio if intra to inter chromosomal interactions
% Overall Library efficiency	Total number of cis reads as a percentage of total number of sequenced reads
