# Supplementary material for: Hierarchical folding and reorganization of chromosomes are linked to transcriptional changes in cellular differentiation
Source: Mol Syst Biol. 2015 Dec 28;11(12):852. doi: 10.15252/msb.20156492 (PMC4704492; doi:10.15252/msb.20156492)
Supplement: Supplementary file 5 — Table EV3 [file MSB-11-852-s005.xls]

## Sheet: Legend
Table EV3: NcoI TADs and metaTADs. Excel spreadsheets containing the coordinates of TADs and metaTADs for the NcoI dataset, binned at 50kb intervals.

## Sheet: README_1
Explanation of column contents of the following Excell sheets named cell_line_name_TADs
1st column:	2nd column:	3rd column:
chr#	TAD start genomic coordinate (bp)	TAD stop genomic coordinate (bp)

## Sheet: ESC-46C_TADs
chr1	5000000	5500000
chr1	5500000	6150000
chr1	6150000	6300000
chr1	6300000	6950000
chr1	6950000	7150000
chr1	7150000	8000000
chr1	8000000	8150000
chr1	8150000	8250000
chr1	8250000	8350000
chr1	8350000	8450000
chr1	8450000	9500000
chr1	9500000	9650000
chr1	9650000	10100000
chr1	10100000	11550000
chr1	11550000	12050000
chr1	12050000	12950000
chr1	12950000	13100000
chr1	13100000	13600000
chr1	13600000	14700000
chr1	14700000	14850000
chr1	14850000	15350000
chr1	15350000	15600000
chr1	15600000	15700000
chr1	15700000	16000000
chr1	16000000	16400000
chr1	16400000	17050000
chr1	17050000	17400000
chr1	17400000	18200000
chr1	18200000	19000000
chr1	19000000	19650000
chr1	19650000	19800000
chr1	19800000	20550000
chr1	20550000	21150000
chr1	21150000	21950000
chr1	21950000	22500000
chr1	22500000	23100000
chr1	23100000	23200000
chr1	23200000	23650000
chr1	23650000	23750000
chr1	23750000	24250000
chr1	24250000	25500000
chr1	25500000	25850000
chr1	25850000	26700000
chr1	26700000	26850000
chr1	26850000	27050000
chr1	27050000	27150000
chr1	27150000	27300000
chr1	27300000	27600000
chr1	27600000	27750000
chr1	27750000	28200000
chr1	28200000	28400000
chr1	28400000	28550000
chr1	28550000	29100000
chr1	29100000	29300000
chr1	29300000	29650000
chr1	29650000	29750000
chr1	29750000	29900000
chr1	29900000	30700000
chr1	30700000	31150000
chr1	31150000	31800000
chr1	31800000	32050000
chr1	32050000	33650000
chr1	33650000	34200000
chr1	34200000	34500000
chr1	34500000	35800000
chr1	35800000	36300000
chr1	36300000	37300000
chr1	37300000	38000000
chr1	38000000	38100000
chr1	38100000	38850000
chr1	38850000	39000000
chr1	39000000	39550000
chr1	39550000	40100000
chr1	40100000	40800000
chr1	40800000	41800000
chr1	41800000	42050000
chr1	42050000	42900000
chr1	42900000	43100000
chr1	43100000	43750000
chr1	43750000	44100000
chr1	44100000	45100000
chr1	45100000	45800000
chr1	45800000	46200000
chr1	46200000	46350000
chr1	46350000	46500000
chr1	46500000	46950000
chr1	46950000	47250000
chr1	47250000	47900000
chr1	47900000	48300000
chr1	48300000	48400000
chr1	48400000	48550000
chr1	48550000	49400000
chr1	49400000	49500000
chr1	49500000	49600000
chr1	49600000	49850000
chr1	49850000	50050000
chr1	50050000	51450000
chr1	51450000	51650000
chr1	51650000	52150000
chr1	52150000	52900000
chr1	52900000	53000000
chr1	53000000	53700000
chr1	53700000	53950000
chr1	53950000	54650000
chr1	54650000	54800000
chr1	54800000	55200000
chr1	55200000	55400000
chr1	55400000	55750000
chr1	55750000	57400000
chr1	57400000	58400000
chr1	58400000	58950000
chr1	58950000	59250000
chr1	59250000	59700000
chr1	59700000	60150000
chr1	60150000	61000000
chr1	61000000	61800000
chr1	61800000	62150000
chr1	62150000	63150000
chr1	63150000	64700000
chr1	64700000	65200000
chr1	65200000	66000000
chr1	66000000	66100000
chr1	66100000	67050000
chr1	67050000	68050000
chr1	68050000	68500000
chr1	68500000	69150000
chr1	69150000	69750000
chr1	69750000	70050000
chr1	70050000	70200000
chr1	70200000	70800000
chr1	70800000	71000000
chr1	71000000	71550000
chr1	71550000	72200000
chr1	72200000	72850000
chr1	72850000	73900000
chr1	73900000	74250000
chr1	74250000	74500000
chr1	74500000	74900000
chr1	74900000	75050000
chr1	75050000	75300000
chr1	75300000	75550000
chr1	75550000	77900000
chr1	77900000	78450000
chr1	78450000	79750000
chr1	79750000	80100000
chr1	80100000	80500000
chr1	80500000	80700000
chr1	80700000	81250000
chr1	81250000	81700000
chr1	81700000	82500000
chr1	82500000	82650000
chr1	82650000	83050000
chr1	83050000	83650000
chr1	83650000	84650000
chr1	84650000	85200000
chr1	85200000	85300000
chr1	87300000	88200000
chr1	88200000	88400000
chr1	88400000	88750000
chr1	88750000	88950000
chr1	88950000	89250000
chr1	89250000	89700000
chr1	89700000	89900000
chr1	89900000	90150000
chr1	90150000	90550000
chr1	90550000	91150000
chr1	91150000	91450000
chr1	91450000	91850000
chr1	91850000	92500000
chr1	92500000	92750000
chr1	92750000	93250000
chr1	93250000	93350000
chr1	93350000	93650000
chr1	93650000	94750000
chr1	94750000	95650000
chr1	95650000	95800000
chr1	95850000	96900000
chr1	96900000	97200000
chr1	97200000	97400000
chr1	97400000	97900000
chr1	97900000	98700000
chr1	98700000	98900000
chr1	98900000	99600000
chr1	99600000	100050000
chr1	100050000	100250000
chr1	100250000	101050000
chr1	101050000	101300000
chr1	101300000	101600000
chr1	101600000	102350000
chr1	102350000	102750000
chr1	102750000	103050000
chr1	103050000	103200000
chr1	103200000	104300000
chr1	104300000	104450000
chr1	104450000	105000000
chr1	105000000	105150000
chr1	105150000	105650000
chr1	105650000	106800000
chr1	106800000	107550000
chr1	107550000	107650000
chr1	107650000	107850000
chr1	107850000	108300000
chr1	108300000	108750000
chr1	108750000	109350000
chr1	109350000	110700000
chr1	110700000	111300000
chr1	111300000	111900000
chr1	111900000	112350000
chr1	112350000	112550000
chr1	112550000	113500000
chr1	113500000	114300000
chr1	114300000	116050000
chr1	116050000	116300000
chr1	116300000	116400000
chr1	116400000	116950000
chr1	116950000	117400000
chr1	117400000	117850000
chr1	117850000	118400000
chr1	118400000	118850000
chr1	118850000	118950000
chr1	118950000	119450000
chr1	119450000	119550000
chr1	119550000	120150000
chr1	120150000	120600000
chr1	120600000	120950000
chr1	120950000	121400000
chr1	121400000	121550000
chr1	121550000	121850000
chr1	121850000	122000000
chr1	122000000	122200000
chr1	122200000	122400000
chr1	122400000	123400000
chr1	123400000	124750000
chr1	124750000	125050000
chr1	125050000	125150000
chr1	125150000	126100000
chr1	126100000	126550000
chr1	126550000	127200000
chr1	127200000	128350000
chr1	128350000	128550000
chr1	128550000	128850000
chr1	128850000	129000000
chr1	129000000	129350000
chr1	129350000	129600000
chr1	129600000	130200000
chr1	130200000	130700000
chr1	130700000	132350000
chr1	132350000	132650000
chr1	132650000	132950000
chr1	132950000	133150000
chr1	133150000	133500000
chr1	133500000	133750000
chr1	133750000	134250000
chr1	134250000	134350000
chr1	134350000	134500000
chr1	134500000	134850000
chr1	134850000	135200000
chr1	135200000	135500000
chr1	135500000	135950000
chr1	135950000	136200000
chr1	136200000	136350000
chr1	136350000	136500000
chr1	136500000	136800000
chr1	136800000	137000000
chr1	137000000	137250000
chr1	137250000	137700000
chr1	137700000	137800000
chr1	137800000	138350000
chr1	138350000	138600000
chr1	138600000	139050000
chr1	139050000	139900000
chr1	139900000	140650000
chr1	140650000	141200000
chr1	141200000	141750000
chr1	141750000	141950000
chr1	141950000	142550000
chr1	142550000	143250000
chr1	143250000	143550000
chr1	143550000	143800000
chr1	143800000	144750000
chr1	144750000	144950000
chr1	144950000	145450000
chr1	145450000	145600000
chr1	145600000	145950000
chr1	145950000	146200000
chr1	146200000	146950000
chr1	146950000	147050000
chr1	147050000	147250000
chr1	147250000	147400000
chr1	147400000	147650000
chr1	147650000	147800000
chr1	147800000	147900000
chr1	147900000	148550000
chr1	148550000	148650000
chr1	148650000	148800000
chr1	148800000	149000000
chr1	149000000	149550000
chr1	149550000	149650000
chr1	149650000	150350000
chr1	150350000	150850000
chr1	150850000	151600000
chr1	151600000	152150000
chr1	152150000	152800000
chr1	152800000	153200000
chr1	153200000	153550000
chr1	153550000	154200000
chr1	154200000	154550000
chr1	154550000	155300000
chr1	155300000	155550000
chr1	155550000	156000000
chr1	156000000	156550000
chr1	156550000	156800000
chr1	156800000	157050000
chr1	157050000	157350000
chr1	157350000	157750000
chr1	157750000	158150000
chr1	158150000	158600000
chr1	158600000	159000000
chr1	159000000	159400000
chr1	159400000	160550000
chr1	160550000	160700000
chr1	160700000	161150000
chr1	161150000	162050000
chr1	162050000	162600000
chr1	162600000	162750000
chr1	162750000	163100000
chr1	163100000	163200000
chr1	163200000	163650000
chr1	163650000	163850000
chr1	163850000	164600000
chr1	164600000	164950000
chr1	164950000	165850000
chr1	165850000	166150000
chr1	166150000	167100000
chr1	167100000	167450000
chr1	167450000	167650000
chr1	167650000	168050000
chr1	168050000	168300000
chr1	168300000	168650000
chr1	168650000	169100000
chr1	169100000	169250000
chr1	169250000	169550000
chr1	169550000	169800000
chr1	169800000	170800000
chr1	170800000	171400000
chr1	171400000	172050000
chr1	172050000	172750000
chr1	172750000	172900000
chr1	172900000	173200000
chr1	173200000	173400000
chr1	173400000	173850000
chr1	173850000	174250000
chr1	174250000	174400000
chr1	174400000	175150000
chr1	175150000	175300000
chr1	175300000	175650000
chr1	175650000	176000000
chr1	176000000	176350000
chr1	176350000	176650000
chr1	176650000	176900000
chr1	176900000	177800000
chr1	177800000	178600000
chr1	178600000	179700000
chr1	179700000	180350000
chr1	180350000	181400000
chr1	181400000	181700000
chr1	181700000	182100000
chr1	182100000	182300000
chr1	182300000	182700000
chr1	182700000	183100000
chr1	183100000	183750000
chr1	183750000	184050000
chr1	184050000	184450000
chr1	184450000	184550000
chr1	184550000	184900000
chr1	185250000	186050000
chr1	186050000	186200000
chr1	186200000	186600000
chr1	186600000	187300000
chr1	187300000	188550000
chr1	188550000	189200000
chr1	189200000	190050000
chr1	190050000	190750000
chr1	190750000	191400000
chr1	191400000	191750000
chr1	191750000	192700000
chr1	192700000	192950000
chr1	192950000	193050000
chr1	193050000	193300000
chr1	193300000	193600000
chr1	193600000	193900000
chr1	193900000	194500000
chr1	194500000	194950000
chr1	194950000	195150000
chr10	5000000	5800000
chr10	5800000	5900000
chr10	5900000	6350000
chr10	6350000	7250000
chr10	7250000	7900000
chr10	7900000	8200000
chr10	8200000	8400000
chr10	8400000	9450000
chr10	9450000	10000000
chr10	10000000	10250000
chr10	10250000	10950000
chr10	10950000	11750000
chr10	11750000	12050000
chr10	12050000	12350000
chr10	12350000	12700000
chr10	12700000	13200000
chr10	13200000	13500000
chr10	13500000	14100000
chr10	14100000	14350000
chr10	14350000	14750000
chr10	14750000	14900000
chr10	14900000	15550000
chr10	15550000	15700000
chr10	15700000	16800000
chr10	16800000	17450000
chr10	17450000	17600000
chr10	17600000	18100000
chr10	18100000	18200000
chr10	18200000	18850000
chr10	18850000	19350000
chr10	19350000	19800000
chr10	19800000	20000000
chr10	20000000	20650000
chr10	20650000	21050000
chr10	21050000	21700000
chr10	21700000	22150000
chr10	22150000	22250000
chr10	22250000	23500000
chr10	23500000	23600000
chr10	23600000	24000000
chr10	24000000	24300000
chr10	24300000	24900000
chr10	24900000	25200000
chr10	25200000	25300000
chr10	25300000	25650000
chr10	25650000	25850000
chr10	25850000	26050000
chr10	26050000	26700000
chr10	26700000	27450000
chr10	27450000	28600000
chr10	28600000	28700000
chr10	28700000	29000000
chr10	29000000	30250000
chr10	30250000	30500000
chr10	30500000	31050000
chr10	31050000	31150000
chr10	31150000	32600000
chr10	32600000	32850000
chr10	32850000	33650000
chr10	33650000	34100000
chr10	34100000	34950000
chr10	34950000	35200000
chr10	35200000	36650000
chr10	36650000	37400000
chr10	37400000	37600000
chr10	37600000	38800000
chr10	38800000	39200000
chr10	39200000	39500000
chr10	39500000	39900000
chr10	39900000	40200000
chr10	40200000	41100000
chr10	41100000	41200000
chr10	41200000	41450000
chr10	41450000	42000000
chr10	42000000	42500000
chr10	42500000	42650000
chr10	42650000	42850000
chr10	42850000	43200000
chr10	43200000	43600000
chr10	43600000	43900000
chr10	43900000	44750000
chr10	44750000	45050000
chr10	45050000	45600000
chr10	45600000	47000000
chr10	47000000	47150000
chr10	47150000	47550000
chr10	47550000	47950000
chr10	47950000	48550000
chr10	48550000	48750000
chr10	48750000	49500000
chr10	49500000	50250000
chr10	50250000	51200000
chr10	51200000	51400000
chr10	51400000	51850000
chr10	51850000	52100000
chr10	52100000	52750000
chr10	52750000	53300000
chr10	53300000	54650000
chr10	54650000	54750000
chr10	54750000	54850000
chr10	54850000	54950000
chr10	54950000	55700000
chr10	55700000	56000000
chr10	56000000	56300000
chr10	56300000	57150000
chr10	57150000	57650000
chr10	57650000	57850000
chr10	57850000	58000000
chr10	58000000	58500000
chr10	58500000	59300000
chr10	59300000	59500000
chr10	59500000	59700000
chr10	59700000	60150000
chr10	60150000	60550000
chr10	60550000	60900000
chr10	60900000	61100000
chr10	61100000	61900000
chr10	61900000	62300000
chr10	62300000	62550000
chr10	62550000	62850000
chr10	62850000	64550000
chr10	64550000	64800000
chr10	64800000	66250000
chr10	66250000	66650000
chr10	66650000	67400000
chr10	67400000	67750000
chr10	67750000	68250000
chr10	68250000	68750000
chr10	68750000	69050000
chr10	69050000	69600000
chr10	69600000	70000000
chr10	70000000	70700000
chr10	70700000	70800000
chr10	70800000	71850000
chr10	71850000	71950000
chr10	71950000	72450000
chr10	72450000	72850000
chr10	72850000	74350000
chr10	74350000	74600000
chr10	74600000	74900000
chr10	74900000	75400000
chr10	75400000	75650000
chr10	75650000	76150000
chr10	76150000	76500000
chr10	76500000	76700000
chr10	76700000	77050000
chr10	77050000	77350000
chr10	77350000	77650000
chr10	77650000	77850000
chr10	77850000	79100000
chr10	79100000	79600000
chr10	79600000	79700000
chr10	79700000	79800000
chr10	79800000	80000000
chr10	80000000	80150000
chr10	80150000	80300000
chr10	80300000	80450000
chr10	80450000	80600000
chr10	80600000	81100000
chr10	81400000	82350000
chr10	82350000	82600000
chr10	82600000	83200000
chr10	83200000	84050000
chr10	84050000	84550000
chr10	84550000	85150000
chr10	85150000	85350000
chr10	85350000	86100000
chr10	86100000	86250000
chr10	86250000	86950000
chr10	86950000	87250000
chr10	87250000	87800000
chr10	87800000	88250000
chr10	88250000	89100000
chr10	89100000	89200000
chr10	89200000	89300000
chr10	89300000	90100000
chr10	90100000	90650000
chr10	90650000	91700000
chr10	91700000	92450000
chr10	92450000	92850000
chr10	92850000	93000000
chr10	93000000	93250000
chr10	93250000	93550000
chr10	93550000	94000000
chr10	94000000	94400000
chr10	94400000	94950000
chr10	94950000	95350000
chr10	95350000	95500000
chr10	95500000	96750000
chr10	96750000	97100000
chr10	97100000	97600000
chr10	97600000	97750000
chr10	97750000	97900000
chr10	97900000	98550000
chr10	98550000	99050000
chr10	99050000	99950000
chr10	99950000	100800000
chr10	100800000	101900000
chr10	101900000	102350000
chr10	102350000	102600000
chr10	102600000	103700000
chr10	103700000	105200000
chr10	105200000	105650000
chr10	105650000	105800000
chr10	105800000	106000000
chr10	106000000	106800000
chr10	106800000	107150000
chr10	107150000	107650000
chr10	107650000	107950000
chr10	107950000	109300000
chr10	109300000	110100000
chr10	110100000	110500000
chr10	110500000	111100000
chr10	111100000	111400000
chr10	111400000	111850000
chr10	111850000	112200000
chr10	112200000	114550000
chr10	114550000	115150000
chr10	115150000	115600000
chr10	115600000	116350000
chr10	116350000	116450000
chr10	116450000	116600000
chr10	116600000	116800000
chr10	116800000	117100000
chr10	117100000	117500000
chr10	117500000	117700000
chr10	117700000	117950000
chr10	117950000	118650000
chr10	118650000	118750000
chr10	118750000	119000000
chr10	119000000	119200000
chr10	119200000	119600000
chr10	119600000	120300000
chr10	120300000	120750000
chr10	120750000	121000000
chr10	121000000	121450000
chr10	121450000	121950000
chr10	121950000	122600000
chr10	122600000	124500000
chr10	124500000	125100000
chr10	125100000	126250000
chr10	126250000	126700000
chr10	126700000	127450000
chr10	127450000	127950000
chr11	5000000	5350000
chr11	5350000	5800000
chr11	5800000	6300000
chr11	6300000	6450000
chr11	6450000	7000000
chr11	7000000	7700000
chr11	7700000	8250000
chr11	8250000	9050000
chr11	9050000	10000000
chr11	10000000	11300000
chr11	11300000	11650000
chr11	11650000	11850000
chr11	11850000	12200000
chr11	12200000	12400000
chr11	12400000	13400000
chr11	13400000	14050000
chr11	14050000	14200000
chr11	14200000	14400000
chr11	14400000	14500000
chr11	14500000	14750000
chr11	14750000	14850000
chr11	14850000	15150000
chr11	15150000	16300000
chr11	16300000	16800000
chr11	16800000	17100000
chr11	17100000	18200000
chr11	18200000	18300000
chr11	18300000	19650000
chr11	19650000	19900000
chr11	19900000	20250000
chr11	20250000	20600000
chr11	20600000	21350000
chr11	21350000	21850000
chr11	21850000	22050000
chr11	22050000	22450000
chr11	22450000	22850000
chr11	22850000	23500000
chr11	23500000	23800000
chr11	23800000	25100000
chr11	25100000	25450000
chr11	25450000	25800000
chr11	25800000	26900000
chr11	26900000	28450000
chr11	28450000	29100000
chr11	29100000	29350000
chr11	29350000	29750000
chr11	29750000	29900000
chr11	29900000	30500000
chr11	30500000	30800000
chr11	30800000	31500000
chr11	31500000	32000000
chr11	32000000	32200000
chr11	32200000	32500000
chr11	32500000	33000000
chr11	33000000	33550000
chr11	33550000	33800000
chr11	33800000	34400000
chr11	34400000	34600000
chr11	34600000	35050000
chr11	35050000	35600000
chr11	35600000	35800000
chr11	35800000	36350000
chr11	36350000	38550000
chr11	38550000	39000000
chr11	39000000	39300000
chr11	39300000	39550000
chr11	39550000	39650000
chr11	39650000	40500000
chr11	40500000	41750000
chr11	41750000	43200000
chr11	43200000	43500000
chr11	43500000	44200000
chr11	44200000	44650000
chr11	44650000	44800000
chr11	44800000	45700000
chr11	45700000	46100000
chr11	46100000	46200000
chr11	46200000	47250000
chr11	47250000	47750000
chr11	47750000	47900000
chr11	47900000	48550000
chr11	48550000	48950000
chr11	48950000	49350000
chr11	49350000	49700000
chr11	49700000	49900000
chr11	49900000	50000000
chr11	50000000	50150000
chr11	50150000	50550000
chr11	50550000	51000000
chr11	51000000	51350000
chr11	51350000	51500000
chr11	51500000	51750000
chr11	51750000	52150000
chr11	52150000	53050000
chr11	53050000	53200000
chr11	53200000	53500000
chr11	53500000	53650000
chr11	53650000	54050000
chr11	54050000	54400000
chr11	54400000	54950000
chr11	54950000	55250000
chr11	55250000	55850000
chr11	55850000	56450000
chr11	56450000	57250000
chr11	57250000	57550000
chr11	57550000	57700000
chr11	57700000	57950000
chr11	57950000	58650000
chr11	58650000	59300000
chr11	59300000	59550000
chr11	59550000	59850000
chr11	59850000	60100000
chr11	60100000	60200000
chr11	60200000	60600000
chr11	60600000	60850000
chr11	60850000	61550000
chr11	61550000	61650000
chr11	61650000	62150000
chr11	62150000	62500000
chr11	62500000	62650000
chr11	62650000	62950000
chr11	62950000	63850000
chr11	63850000	64250000
chr11	64250000	64800000
chr11	64800000	65200000
chr11	65200000	65550000
chr11	65550000	66300000
chr11	66300000	66650000
chr11	66650000	66850000
chr11	66850000	67550000
chr11	67550000	68650000
chr11	68650000	69300000
chr11	69300000	69500000
chr11	69500000	69800000
chr11	69800000	70000000
chr11	70000000	70650000
chr11	70650000	70750000
chr11	70750000	71050000
chr11	71050000	71950000
chr11	71950000	72350000
chr11	72350000	72600000
chr11	72600000	72800000
chr11	72800000	74350000
chr11	74350000	74650000
chr11	74650000	74900000
chr11	74900000	75350000
chr11	75350000	75450000
chr11	75450000	75950000
chr11	75950000	76250000
chr11	76250000	76400000
chr11	76400000	76650000
chr11	76650000	76750000
chr11	76750000	77250000
chr11	77250000	77450000
chr11	77450000	77600000
chr11	77600000	77800000
chr11	77800000	77950000
chr11	77950000	78100000
chr11	78100000	78200000
chr11	78200000	78600000
chr11	78600000	79350000
chr11	79350000	79800000
chr11	79800000	80000000
chr11	80000000	80200000
chr11	80200000	81400000
chr11	81400000	81800000
chr11	81800000	81950000
chr11	81950000	82500000
chr11	82500000	83050000
chr11	83050000	83200000
chr11	83200000	83550000
chr11	83550000	83850000
chr11	83850000	84600000
chr11	84600000	84900000
chr11	84900000	85400000
chr11	85400000	85600000
chr11	85600000	86000000
chr11	86000000	86250000
chr11	86250000	86450000
chr11	86450000	86650000
chr11	86650000	87200000
chr11	87200000	88000000
chr11	88000000	88900000
chr11	88900000	89550000
chr11	89550000	89850000
chr11	89850000	90000000
chr11	90000000	90450000
chr11	90450000	91200000
chr11	91200000	91550000
chr11	91550000	91750000
chr11	91750000	92200000
chr11	92200000	93700000
chr11	93700000	94100000
chr11	94100000	94450000
chr11	94450000	94750000
chr11	94750000	95100000
chr11	95100000	95350000
chr11	95350000	95500000
chr11	95500000	96050000
chr11	96050000	96850000
chr11	96850000	97000000
chr11	97000000	97100000
chr11	97100000	97450000
chr11	97450000	97600000
chr11	97600000	97700000
chr11	97700000	98050000
chr11	98050000	98250000
chr11	98250000	98500000
chr11	98500000	98650000
chr11	98650000	98850000
chr11	98850000	99000000
chr11	99000000	100150000
chr11	100150000	100550000
chr11	100550000	100750000
chr11	100750000	100900000
chr11	100900000	101400000
chr11	101400000	101550000
chr11	101550000	101800000
chr11	101800000	102100000
chr11	102100000	102250000
chr11	102250000	102550000
chr11	102550000	102700000
chr11	102700000	103150000
chr11	103150000	103300000
chr11	103300000	103450000
chr11	103450000	103550000
chr11	103550000	103750000
chr11	103750000	104050000
chr11	104050000	104250000
chr11	104250000	105000000
chr11	105000000	105750000
chr11	105750000	106100000
chr11	106100000	106200000
chr11	106200000	106450000
chr11	106450000	106600000
chr11	106600000	106800000
chr11	106800000	106950000
chr11	106950000	107400000
chr11	107400000	107800000
chr11	107800000	108200000
chr11	108200000	109050000
chr11	109050000	109500000
chr11	109500000	109700000
chr11	109700000	110150000
chr11	110150000	111350000
chr11	111350000	111950000
chr11	111950000	112600000
chr11	112600000	113000000
chr11	113000000	113100000
chr11	113100000	113450000
chr11	113450000	113650000
chr11	113650000	114000000
chr11	114000000	114500000
chr11	114500000	114850000
chr11	114850000	115100000
chr11	115100000	115350000
chr11	115350000	115700000
chr11	115700000	115850000
chr11	115850000	116300000
chr11	116300000	116650000
chr11	116650000	116900000
chr11	116900000	117000000
chr11	117000000	117200000
chr11	117200000	117650000
chr11	117650000	118200000
chr11	118200000	118350000
chr11	118350000	118600000
chr11	118600000	118800000
chr11	118800000	119000000
chr11	119000000	119250000
chr11	119250000	119800000
chr12	5050000	6500000
chr12	6500000	8000000
chr12	8000000	8250000
chr12	8250000	8600000
chr12	8600000	9000000
chr12	9000000	10550000
chr12	10550000	11150000
chr12	11150000	12100000
chr12	12100000	12350000
chr12	12350000	13250000
chr12	13250000	15500000
chr12	15500000	16600000
chr12	16600000	17000000
chr12	17000000	17300000
chr12	17300000	17500000
chr12	17500000	17850000
chr12	17850000	18150000
chr12	18150000	18500000
chr12	18650000	18800000
chr12	18850000	19200000
chr12	19200000	19550000
chr12	19600000	19750000
chr12	19750000	19850000
chr12	19850000	20300000
chr12	20300000	20450000
chr12	20500000	20950000
chr12	20950000	22100000
chr12	22650000	22800000
chr12	22800000	23000000
chr12	23000000	24450000
chr12	24650000	24750000
chr12	24900000	25600000
chr12	25600000	26350000
chr12	26350000	27050000
chr12	27050000	28250000
chr12	28250000	28450000
chr12	28450000	29150000
chr12	29150000	30300000
chr12	30300000	30550000
chr12	30550000	31200000
chr12	31200000	31700000
chr12	31700000	32000000
chr12	32000000	32600000
chr12	32600000	32950000
chr12	32950000	33550000
chr12	33550000	34000000
chr12	34000000	34950000
chr12	34950000	35950000
chr12	35950000	36550000
chr12	36550000	37350000
chr12	37350000	38300000
chr12	38300000	38800000
chr12	38800000	39700000
chr12	39700000	40200000
chr12	40200000	40900000
chr12	40900000	41500000
chr12	41500000	41950000
chr12	41950000	42100000
chr12	42100000	42200000
chr12	42200000	42850000
chr12	42850000	43000000
chr12	43000000	43100000
chr12	43100000	44000000
chr12	44000000	44200000
chr12	44200000	44300000
chr12	44300000	44400000
chr12	44400000	45300000
chr12	45300000	45650000
chr12	45650000	46250000
chr12	46250000	46900000
chr12	46900000	47350000
chr12	47350000	47600000
chr12	47600000	48450000
chr12	48450000	48650000
chr12	48650000	48850000
chr12	48850000	48950000
chr12	48950000	50300000
chr12	50300000	51400000
chr12	51400000	52400000
chr12	52400000	52800000
chr12	52800000	53950000
chr12	53950000	55150000
chr12	55150000	55750000
chr12	55750000	56150000
chr12	56300000	56600000
chr12	56600000	56750000
chr12	56750000	56850000
chr12	56850000	57700000
chr12	57700000	58300000
chr12	58300000	58650000
chr12	58650000	58850000
chr12	58850000	59350000
chr12	59350000	60100000
chr12	60100000	60250000
chr12	60250000	61700000
chr12	61700000	62200000
chr12	62200000	62850000
chr12	62850000	63550000
chr12	63550000	63850000
chr12	63850000	63950000
chr12	63950000	64450000
chr12	64450000	66000000
chr12	66000000	67400000
chr12	67400000	67500000
chr12	67500000	68000000
chr12	68000000	68100000
chr12	68100000	68900000
chr12	68900000	70200000
chr12	70200000	70750000
chr12	70750000	71000000
chr12	71000000	71200000
chr12	71200000	71500000
chr12	71500000	72050000
chr12	72050000	72800000
chr12	72800000	73100000
chr12	73100000	73500000
chr12	73500000	73750000
chr12	73750000	73900000
chr12	73900000	74050000
chr12	74050000	74650000
chr12	74650000	75050000
chr12	75050000	75850000
chr12	75850000	76500000
chr12	76500000	76700000
chr12	76700000	77000000
chr12	77000000	77250000
chr12	77250000	77400000
chr12	77400000	77650000
chr12	77650000	78000000
chr12	78000000	79050000
chr12	79050000	79950000
chr12	79950000	80200000
chr12	80200000	80850000
chr12	80850000	81200000
chr12	81200000	81500000
chr12	81500000	81800000
chr12	81800000	82000000
chr12	82000000	82600000
chr12	82600000	82800000
chr12	82800000	83000000
chr12	83000000	83550000
chr12	83550000	84150000
chr12	84150000	84800000
chr12	84800000	85200000
chr12	85200000	85400000
chr12	85400000	85600000
chr12	85600000	85750000
chr12	85750000	86300000
chr12	86300000	86600000
chr12	86600000	86800000
chr12	86800000	87000000
chr12	87000000	87400000
chr12	87400000	88000000
chr12	88000000	88750000
chr12	88750000	89400000
chr12	89400000	89500000
chr12	89500000	90600000
chr12	90600000	91250000
chr12	91250000	91900000
chr12	91900000	92550000
chr12	92550000	92750000
chr12	92750000	93050000
chr12	93050000	94000000
chr12	94000000	94200000
chr12	94200000	94300000
chr12	94300000	94700000
chr12	94700000	95300000
chr12	95300000	95800000
chr12	95800000	95900000
chr12	95900000	96150000
chr12	96150000	96450000
chr12	96450000	97000000
chr12	97000000	97850000
chr12	97850000	97950000
chr12	97950000	98350000
chr12	98350000	98500000
chr12	98500000	99800000
chr12	99800000	100750000
chr12	100750000	101150000
chr12	101150000	101300000
chr12	101300000	101750000
chr12	101750000	102250000
chr12	102250000	103150000
chr12	103150000	103650000
chr12	103650000	103950000
chr12	103950000	104600000
chr12	104600000	104700000
chr12	104700000	105150000
chr12	105150000	105400000
chr12	105400000	105600000
chr12	105600000	106150000
chr12	106150000	107000000
chr12	107000000	109350000
chr12	109350000	109500000
chr12	109500000	109750000
chr12	109750000	110000000
chr12	110000000	110600000
chr12	110600000	111200000
chr12	111200000	111600000
chr12	111600000	112050000
chr12	112050000	112550000
chr12	112550000	112750000
chr12	112750000	113300000
chr12	113300000	113900000
chr12	113900000	114400000
chr12	114400000	115000000
chr12	115000000	115550000
chr12	115550000	115850000
chr12	115850000	116150000
chr12	116150000	116250000
chr12	116250000	117200000
chr12	117200000	118550000
chr12	118550000	119000000
chr12	119000000	119250000
chr13	5000000	5250000
chr13	5250000	5350000
chr13	5350000	5450000
chr13	5450000	6500000
chr13	6500000	7600000
chr13	7600000	7750000
chr13	7750000	8750000
chr13	8750000	9450000
chr13	9450000	9800000
chr13	9800000	10350000
chr13	10350000	10600000
chr13	10600000	11800000
chr13	11800000	12500000
chr13	12500000	12800000
chr13	12800000	13050000
chr13	13050000	13250000
chr13	13250000	13450000
chr13	13450000	13950000
chr13	13950000	14100000
chr13	14100000	14650000
chr13	14650000	15950000
chr13	15950000	16650000
chr13	16650000	17750000
chr13	17750000	18950000
chr13	18950000	19350000
chr13	19350000	19750000
chr13	19750000	20350000
chr13	20350000	20600000
chr13	20600000	21200000
chr13	21200000	21400000
chr13	21400000	21750000
chr13	21750000	21850000
chr13	21850000	22050000
chr13	22050000	23450000
chr13	23450000	23800000
chr13	23800000	24500000
chr13	24500000	25050000
chr13	25050000	26400000
chr13	26400000	26500000
chr13	26500000	26700000
chr13	26700000	26850000
chr13	26850000	27200000
chr13	27200000	28350000
chr13	28350000	29000000
chr13	29000000	29200000
chr13	29200000	30150000
chr13	30150000	30300000
chr13	30300000	30600000
chr13	30600000	31750000
chr13	31750000	32850000
chr13	32850000	33350000
chr13	33350000	33500000
chr13	33500000	34000000
chr13	34000000	34650000
chr13	34650000	34950000
chr13	34950000	35050000
chr13	35050000	36000000
chr13	36000000	36700000
chr13	36700000	37450000
chr13	37450000	38050000
chr13	38050000	38250000
chr13	38250000	38700000
chr13	38700000	39950000
chr13	39950000	40850000
chr13	40850000	41300000
chr13	41300000	41650000
chr13	41650000	43200000
chr13	43200000	43400000
chr13	43400000	45050000
chr13	45050000	45600000
chr13	45600000	46300000
chr13	46300000	46800000
chr13	46800000	47100000
chr13	47100000	47350000
chr13	47350000	47600000
chr13	47600000	48000000
chr13	48000000	48550000
chr13	48550000	48700000
chr13	48700000	48850000
chr13	48850000	49300000
chr13	49300000	49450000
chr13	49450000	49700000
chr13	49700000	49800000
chr13	49800000	50250000
chr13	50250000	50950000
chr13	50950000	51700000
chr13	51700000	52300000
chr13	52300000	52700000
chr13	52700000	53150000
chr13	53150000	53500000
chr13	53500000	53850000
chr13	53850000	54100000
chr13	54100000	54600000
chr13	54600000	54750000
chr13	54750000	55400000
chr13	55400000	55800000
chr13	55800000	56350000
chr13	56350000	56500000
chr13	56500000	56800000
chr13	56800000	57350000
chr13	57350000	57500000
chr13	57500000	58000000
chr13	58000000	58650000
chr13	58650000	59600000
chr13	59600000	59850000
chr13	59850000	60500000
chr13	60500000	60850000
chr13	60850000	61400000
chr13	61400000	61550000
chr13	61550000	61650000
chr13	61650000	62000000
chr13	62050000	62500000
chr13	62500000	62700000
chr13	62700000	62800000
chr13	62800000	62950000
chr13	62950000	63450000
chr13	63450000	64200000
chr13	64200000	64350000
chr13	64350000	64950000
chr13	64950000	65400000
chr13	65400000	65850000
chr13	66000000	66700000
chr13	66700000	66900000
chr13	66900000	67650000
chr13	67650000	68000000
chr13	68050000	68350000
chr13	68350000	68650000
chr13	68650000	69200000
chr13	69200000	69600000
chr13	69600000	69750000
chr13	69750000	70200000
chr13	70200000	70700000
chr13	70700000	70950000
chr13	70950000	71100000
chr13	71100000	73450000
chr13	73450000	74000000
chr13	74000000	74200000
chr13	74200000	74400000
chr13	74400000	74700000
chr13	74700000	76200000
chr13	76200000	76800000
chr13	76800000	77650000
chr13	77650000	78050000
chr13	78050000	78300000
chr13	78300000	78550000
chr13	78550000	78700000
chr13	78700000	79250000
chr13	79250000	79450000
chr13	79450000	80900000
chr13	80900000	81200000
chr13	81200000	81500000
chr13	81500000	81900000
chr13	81900000	82700000
chr13	82700000	82850000
chr13	82850000	83100000
chr13	83100000	83750000
chr13	83750000	84150000
chr13	84150000	85000000
chr13	85000000	85300000
chr13	85300000	85450000
chr13	85450000	85600000
chr13	85600000	86750000
chr13	86750000	87150000
chr13	87150000	87300000
chr13	87300000	87550000
chr13	87550000	87800000
chr13	87800000	88050000
chr13	88050000	88200000
chr13	88200000	88300000
chr13	88300000	88550000
chr13	88550000	88800000
chr13	88800000	89700000
chr13	89700000	91000000
chr13	91000000	91950000
chr13	91950000	93000000
chr13	93000000	93250000
chr13	93250000	93450000
chr13	93450000	93900000
chr13	93900000	94000000
chr13	94000000	94500000
chr13	94500000	94950000
chr13	94950000	95700000
chr13	95700000	96100000
chr13	96100000	96450000
chr13	96450000	96650000
chr13	96650000	97100000
chr13	97100000	97550000
chr13	97550000	97800000
chr13	97800000	98750000
chr13	98750000	99050000
chr13	99050000	99300000
chr13	99300000	100050000
chr13	100050000	100850000
chr13	100850000	101400000
chr13	101400000	101500000
chr13	101500000	102400000
chr13	102400000	103450000
chr13	103450000	103550000
chr13	103550000	103900000
chr13	103900000	104450000
chr13	104450000	104850000
chr13	104850000	105500000
chr13	105500000	105650000
chr13	105650000	106000000
chr13	106000000	106700000
chr13	106700000	107600000
chr13	107600000	107800000
chr13	107800000	108900000
chr13	108900000	109100000
chr13	109100000	109950000
chr13	109950000	110350000
chr13	110350000	110500000
chr13	110500000	110650000
chr13	110650000	110800000
chr13	110800000	111050000
chr13	111050000	112200000
chr13	112200000	112450000
chr13	112450000	113000000
chr13	113000000	113400000
chr13	113400000	113800000
chr13	113800000	114000000
chr13	114000000	114400000
chr13	114400000	114600000
chr13	114600000	115300000
chr13	115300000	115550000
chr13	115550000	117800000
chr13	117800000	117900000
chr13	117900000	118050000
chr13	118050000	118250000
chr14	6050000	6150000
chr14	6200000	8100000
chr14	8200000	10100000
chr14	10100000	10500000
chr14	10500000	10750000
chr14	10750000	10950000
chr14	10950000	12300000
chr14	12300000	12950000
chr14	12950000	13100000
chr14	13100000	13300000
chr14	13300000	14100000
chr14	14100000	14900000
chr14	14900000	15650000
chr14	15650000	15800000
chr14	15800000	16700000
chr14	16700000	17200000
chr14	17200000	18150000
chr14	18150000	19050000
chr14	19050000	20200000
chr14	20300000	20850000
chr14	20850000	21100000
chr14	21100000	21450000
chr14	21450000	21800000
chr14	21800000	22650000
chr14	22650000	23600000
chr14	23600000	24350000
chr14	24350000	24850000
chr14	24850000	25250000
chr14	25250000	25700000
chr14	25700000	26500000
chr14	26500000	26650000
chr14	27050000	27450000
chr14	27450000	27900000
chr14	27900000	28300000
chr14	28300000	28500000
chr14	28500000	29300000
chr14	29300000	30750000
chr14	30750000	31250000
chr14	31250000	31500000
chr14	31500000	31750000
chr14	31750000	32000000
chr14	32000000	32250000
chr14	32250000	32950000
chr14	32950000	33300000
chr14	33300000	34200000
chr14	34200000	34700000
chr14	34700000	34800000
chr14	34800000	35150000
chr14	35150000	35350000
chr14	35350000	35550000
chr14	35550000	36400000
chr14	36400000	36500000
chr14	36500000	36650000
chr14	36650000	37900000
chr14	37900000	38700000
chr14	38700000	39400000
chr14	39400000	39600000
chr14	39600000	40250000
chr14	40250000	40800000
chr14	40800000	40900000
chr14	40900000	42100000
chr14	42200000	43550000
chr14	43600000	43850000
chr14	43850000	44400000
chr14	44400000	44750000
chr14	44750000	44900000
chr14	45000000	45300000
chr14	45300000	45850000
chr14	45850000	46150000
chr14	46150000	46350000
chr14	46350000	47400000
chr14	47400000	47850000
chr14	47850000	48950000
chr14	48950000	49750000
chr14	49750000	50350000
chr14	50350000	50700000
chr14	50700000	50900000
chr14	50900000	51350000
chr14	51350000	51700000
chr14	51700000	52150000
chr14	52150000	52450000
chr14	52450000	52950000
chr14	52950000	53250000
chr14	53250000	53700000
chr14	53700000	54350000
chr14	54350000	54750000
chr14	54750000	54950000
chr14	54950000	55100000
chr14	55100000	55250000
chr14	55250000	55400000
chr14	55400000	55600000
chr14	55600000	56150000
chr14	56150000	56250000
chr14	56250000	56550000
chr14	56550000	56900000
chr14	56900000	57450000
chr14	57450000	57650000
chr14	57650000	57900000
chr14	57900000	58000000
chr14	58000000	58250000
chr14	58250000	58500000
chr14	58500000	59300000
chr14	59300000	59750000
chr14	59750000	59900000
chr14	59900000	60150000
chr14	60150000	60800000
chr14	60800000	61050000
chr14	61050000	61300000
chr14	61300000	61900000
chr14	61900000	63050000
chr14	63050000	63600000
chr14	63600000	63950000
chr14	63950000	64450000
chr14	64450000	64650000
chr14	64650000	65150000
chr14	65150000	65350000
chr14	65350000	65600000
chr14	65600000	65750000
chr14	65750000	65850000
chr14	65850000	66150000
chr14	66150000	66600000
chr14	66600000	66750000
chr14	66750000	66850000
chr14	66850000	67600000
chr14	67600000	67700000
chr14	67700000	68300000
chr14	68300000	68550000
chr14	68550000	68750000
chr14	68750000	69100000
chr14	69100000	69300000
chr14	69300000	69900000
chr14	69900000	70050000
chr14	70050000	71000000
chr14	71000000	71100000
chr14	71100000	72050000
chr14	72050000	72900000
chr14	72900000	73500000
chr14	73500000	73700000
chr14	73700000	73850000
chr14	73850000	75100000
chr14	75100000	75500000
chr14	75500000	76150000
chr14	76150000	76800000
chr14	76800000	77400000
chr14	77400000	78400000
chr14	78400000	78900000
chr14	78900000	80000000
chr14	80000000	80500000
chr14	80500000	81100000
chr14	81100000	81800000
chr14	81800000	81950000
chr14	81950000	82050000
chr14	82050000	82150000
chr14	82150000	82450000
chr14	82450000	82850000
chr14	82850000	83050000
chr14	83050000	83200000
chr14	83200000	84450000
chr14	84450000	84700000
chr14	84700000	85650000
chr14	85650000	85750000
chr14	85750000	85850000
chr14	85850000	87150000
chr14	87150000	87800000
chr14	87800000	88500000
chr14	88500000	88700000
chr14	88700000	88950000
chr14	88950000	89350000
chr14	89350000	90300000
chr14	90300000	90450000
chr14	90450000	90700000
chr14	90700000	92500000
chr14	92500000	92650000
chr14	92650000	92750000
chr14	92750000	92950000
chr14	92950000	93150000
chr14	93150000	93400000
chr14	93400000	93700000
chr14	93700000	93800000
chr14	93800000	94300000
chr14	94300000	95300000
chr14	95300000	95400000
chr14	95400000	95750000
chr14	95750000	95950000
chr14	95950000	96350000
chr14	96350000	97300000
chr14	97300000	98050000
chr14	98050000	98250000
chr14	98250000	99400000
chr14	99400000	100000000
chr14	100000000	100100000
chr14	100100000	100250000
chr14	100250000	100850000
chr14	100850000	101150000
chr14	101150000	101850000
chr14	101850000	102950000
chr14	102950000	103350000
chr14	103350000	103900000
chr14	103900000	104050000
chr14	104050000	104350000
chr14	104350000	104650000
chr14	104650000	105550000
chr14	105550000	105650000
chr14	105650000	106300000
chr14	106300000	106700000
chr14	106700000	106900000
chr14	106900000	107950000
chr14	107950000	108100000
chr14	108100000	108200000
chr14	108200000	108400000
chr14	108400000	108550000
chr14	108550000	108700000
chr14	108700000	109000000
chr14	109000000	110100000
chr14	110100000	110550000
chr14	110550000	111150000
chr14	111150000	111300000
chr14	111300000	112000000
chr14	112000000	112150000
chr14	112150000	112550000
chr14	112550000	113300000
chr14	113300000	113600000
chr14	113600000	113900000
chr14	113900000	114250000
chr14	114250000	115200000
chr14	115200000	115800000
chr14	115800000	118450000
chr14	118450000	118900000
chr14	118900000	119350000
chr14	119350000	120400000
chr14	120400000	121150000
chr14	121150000	121600000
chr14	121600000	121950000
chr14	121950000	122150000
chr14	122150000	122850000
chr14	122850000	123000000
chr14	123000000	123100000
chr14	123100000	123150000
chr15	5100000	5600000
chr15	5600000	6500000
chr15	6500000	7350000
chr15	7350000	8000000
chr15	8000000	8250000
chr15	8250000	8350000
chr15	8350000	8500000
chr15	8500000	8800000
chr15	8800000	8900000
chr15	8900000	10350000
chr15	10350000	10800000
chr15	10800000	11250000
chr15	11250000	11850000
chr15	11850000	12050000
chr15	12050000	12250000
chr15	12250000	12800000
chr15	12800000	13950000
chr15	13950000	14050000
chr15	14050000	14350000
chr15	14350000	14750000
chr15	14750000	15150000
chr15	15150000	15900000
chr15	15900000	16200000
chr15	16200000	16300000
chr15	16300000	16450000
chr15	16450000	17150000
chr15	17150000	17800000
chr15	17800000	18150000
chr15	18150000	18800000
chr15	18800000	19150000
chr15	19150000	19600000
chr15	19600000	19800000
chr15	19800000	20000000
chr15	20000000	20300000
chr15	20300000	20600000
chr15	20600000	21400000
chr15	21400000	23400000
chr15	23400000	23700000
chr15	23700000	24400000
chr15	24400000	24900000
chr15	24900000	25150000
chr15	25150000	25300000
chr15	25300000	25850000
chr15	25850000	26250000
chr15	26250000	27150000
chr15	27150000	27300000
chr15	27300000	27500000
chr15	27500000	27750000
chr15	27750000	28100000
chr15	28100000	29150000
chr15	29150000	29350000
chr15	29350000	29900000
chr15	29900000	30150000
chr15	30150000	30800000
chr15	30800000	31200000
chr15	31200000	31500000
chr15	31500000	32650000
chr15	32650000	33100000
chr15	33100000	33900000
chr15	33900000	34350000
chr15	34350000	36050000
chr15	36050000	36150000
chr15	36150000	36450000
chr15	36450000	36600000
chr15	36600000	36900000
chr15	36900000	37200000
chr15	37200000	37850000
chr15	37850000	38150000
chr15	38150000	38400000
chr15	38400000	38550000
chr15	38550000	39100000
chr15	39100000	39650000
chr15	39650000	39900000
chr15	39900000	40900000
chr15	40900000	41600000
chr15	41600000	41750000
chr15	41750000	42700000
chr15	42700000	43550000
chr15	43550000	44200000
chr15	44200000	44400000
chr15	44400000	44600000
chr15	44600000	45350000
chr15	45350000	45650000
chr15	45650000	46600000
chr15	46600000	46750000
chr15	46750000	47200000
chr15	47200000	47300000
chr15	47300000	47400000
chr15	47400000	47850000
chr15	47850000	48600000
chr15	48600000	49350000
chr15	49350000	49800000
chr15	49800000	50050000
chr15	50050000	51500000
chr15	51500000	51700000
chr15	51700000	52000000
chr15	52000000	52250000
chr15	52250000	53800000
chr15	53800000	54350000
chr15	54350000	54450000
chr15	54450000	54800000
chr15	54800000	55050000
chr15	55050000	55350000
chr15	55350000	55800000
chr15	55800000	57400000
chr15	57400000	57850000
chr15	57850000	58200000
chr15	58200000	58700000
chr15	58700000	59150000
chr15	59150000	59650000
chr15	59650000	60300000
chr15	60300000	60850000
chr15	60850000	63650000
chr15	63650000	63900000
chr15	63900000	64250000
chr15	64250000	64450000
chr15	64450000	65050000
chr15	65050000	65700000
chr15	65700000	65800000
chr15	65800000	66350000
chr15	66350000	66900000
chr15	66900000	68150000
chr15	68150000	70050000
chr15	70050000	70200000
chr15	70200000	71250000
chr15	71250000	71700000
chr15	71700000	71800000
chr15	71800000	72050000
chr15	72050000	72300000
chr15	72300000	72450000
chr15	72450000	72850000
chr15	72850000	73000000
chr15	73000000	73350000
chr15	73350000	73450000
chr15	73450000	73950000
chr15	73950000	74350000
chr15	74350000	74550000
chr15	74550000	74950000
chr15	74950000	75300000
chr15	75300000	75500000
chr15	75500000	75650000
chr15	75650000	75950000
chr15	75950000	76150000
chr15	76150000	76500000
chr15	76500000	76700000
chr15	76700000	77200000
chr15	77200000	77500000
chr15	77500000	77700000
chr15	77700000	77950000
chr15	77950000	78200000
chr15	78200000	78350000
chr15	78350000	78650000
chr15	78650000	78800000
chr15	78800000	78950000
chr15	78950000	79450000
chr15	79450000	79900000
chr15	79900000	80500000
chr15	80500000	80850000
chr15	80850000	81200000
chr15	81200000	81550000
chr15	81550000	81800000
chr15	81800000	82000000
chr15	82000000	82550000
chr15	82550000	83150000
chr15	83150000	83350000
chr15	83350000	83850000
chr15	83850000	84450000
chr15	84450000	84900000
chr15	84900000	85050000
chr15	85050000	85500000
chr15	85500000	85700000
chr15	85700000	86000000
chr15	86000000	87000000
chr15	87000000	87100000
chr15	87100000	87350000
chr15	87350000	88450000
chr15	88450000	88850000
chr15	88850000	89350000
chr15	89350000	89900000
chr15	89900000	90000000
chr15	90000000	90450000
chr15	90450000	90750000
chr15	90750000	91250000
chr15	91250000	91350000
chr15	91350000	91550000
chr15	91550000	91700000
chr15	91700000	92050000
chr15	92050000	92800000
chr15	92800000	93050000
chr15	93050000	93150000
chr15	93150000	93350000
chr15	93350000	94150000
chr15	94150000	94300000
chr15	94300000	94450000
chr15	94450000	95500000
chr15	95500000	95850000
chr15	95850000	96250000
chr15	96250000	96950000
chr15	96950000	97500000
chr15	97500000	97650000
chr15	97650000	97800000
chr15	97800000	98000000
chr15	98000000	98300000
chr15	98300000	98600000
chr15	98600000	98800000
chr15	98800000	98900000
chr15	98900000	99050000
chr15	99050000	99500000
chr15	99500000	99600000
chr15	99600000	99750000
chr15	99750000	100250000
chr15	100250000	100550000
chr15	100550000	100950000
chr15	100950000	101450000
chr16	5250000	6400000
chr16	6400000	7300000
chr16	7300000	8350000
chr16	8350000	8650000
chr16	8650000	10000000
chr16	10000000	10200000
chr16	10200000	10500000
chr16	10500000	10800000
chr16	10800000	11400000
chr16	11400000	11900000
chr16	11900000	12150000
chr16	12150000	13050000
chr16	13050000	13200000
chr16	13200000	13400000
chr16	13400000	13600000
chr16	13600000	13750000
chr16	13750000	14150000
chr16	14150000	15550000
chr16	15550000	15700000
chr16	15700000	16150000
chr16	16150000	16250000
chr16	16250000	17000000
chr16	17000000	17650000
chr16	17650000	17800000
chr16	17800000	18200000
chr16	18200000	18600000
chr16	18600000	18850000
chr16	18850000	19500000
chr16	19500000	19650000
chr16	19650000	20150000
chr16	20150000	20250000
chr16	20250000	20450000
chr16	20450000	20600000
chr16	20600000	21150000
chr16	21150000	21400000
chr16	21400000	21700000
chr16	21700000	21800000
chr16	21800000	22200000
chr16	22200000	22550000
chr16	22550000	22800000
chr16	22800000	23100000
chr16	23100000	23350000
chr16	23350000	23900000
chr16	23900000	25300000
chr16	25300000	25550000
chr16	25550000	25900000
chr16	25900000	26050000
chr16	26050000	26150000
chr16	26150000	26750000
chr16	26750000	27100000
chr16	27100000	27400000
chr16	27400000	28450000
chr16	28450000	29550000
chr16	29550000	30200000
chr16	30200000	30500000
chr16	30500000	30800000
chr16	30800000	31400000
chr16	31400000	31900000
chr16	31900000	32300000
chr16	32300000	32450000
chr16	32450000	32650000
chr16	32650000	33000000
chr16	33000000	33100000
chr16	33100000	33700000
chr16	33700000	34100000
chr16	34100000	34950000
chr16	34950000	35500000
chr16	35500000	35750000
chr16	35750000	35900000
chr16	35900000	36350000
chr16	36350000	36800000
chr16	36800000	37900000
chr16	37900000	38250000
chr16	38250000	38550000
chr16	38550000	38800000
chr16	38800000	39000000
chr16	39000000	41200000
chr16	41200000	41400000
chr16	41400000	42050000
chr16	42050000	42800000
chr16	42800000	44100000
chr16	44100000	44350000
chr16	44350000	44700000
chr16	44700000	45100000
chr16	45100000	45600000
chr16	45600000	48350000
chr16	48350000	48950000
chr16	48950000	50100000
chr16	50100000	50750000
chr16	50750000	51750000
chr16	51750000	52150000
chr16	52150000	52850000
chr16	52850000	52950000
chr16	52950000	53250000
chr16	53250000	54250000
chr16	54250000	54500000
chr16	54500000	55850000
chr16	55850000	56100000
chr16	56100000	56600000
chr16	56600000	57050000
chr16	57050000	57150000
chr16	57150000	57550000
chr16	57550000	58200000
chr16	58200000	58350000
chr16	58350000	58700000
chr16	58700000	59350000
chr16	59350000	59600000
chr16	59600000	60150000
chr16	60150000	60450000
chr16	60450000	60850000
chr16	60850000	61350000
chr16	61350000	61550000
chr16	61550000	62800000
chr16	62800000	63600000
chr16	63600000	63800000
chr16	63800000	64700000
chr16	64700000	64850000
chr16	64850000	65300000
chr16	65300000	65550000
chr16	65550000	66050000
chr16	66050000	66750000
chr16	66750000	67050000
chr16	67050000	67400000
chr16	67400000	67800000
chr16	67800000	67900000
chr16	67900000	68050000
chr16	68050000	68300000
chr16	68300000	68500000
chr16	68500000	69450000
chr16	69450000	69800000
chr16	69800000	70700000
chr16	70700000	70800000
chr16	70800000	71000000
chr16	71000000	71150000
chr16	71150000	72250000
chr16	72250000	72550000
chr16	72550000	72950000
chr16	72950000	73100000
chr16	73100000	73600000
chr16	73600000	73700000
chr16	73700000	75350000
chr16	75350000	75500000
chr16	75500000	77000000
chr16	77000000	77450000
chr16	77450000	78150000
chr16	78150000	78300000
chr16	78300000	78550000
chr16	78550000	78900000
chr16	78900000	80050000
chr16	80050000	81100000
chr16	81100000	82000000
chr16	82000000	82150000
chr16	82150000	82900000
chr16	82900000	83100000
chr16	83100000	83250000
chr16	83250000	83450000
chr16	83450000	84600000
chr16	84600000	84800000
chr16	84800000	85650000
chr16	85650000	86250000
chr16	86250000	86350000
chr16	86350000	86600000
chr16	86600000	87350000
chr16	87350000	87750000
chr16	87750000	88050000
chr16	88050000	88200000
chr16	88200000	88900000
chr16	88900000	89000000
chr16	89000000	89100000
chr16	89100000	89750000
chr16	89750000	90150000
chr16	90150000	90600000
chr16	90600000	91000000
chr16	91000000	91650000
chr16	91650000	91900000
chr16	91900000	92250000
chr16	92250000	92450000
chr16	92450000	93600000
chr16	93600000	93750000
chr16	93750000	93850000
chr16	93850000	94000000
chr16	94000000	94500000
chr16	94500000	94750000
chr16	94750000	94900000
chr16	94900000	96150000
chr16	96150000	96300000
chr17	5050000	5400000
chr17	5400000	5800000
chr17	5850000	5950000
chr17	5950000	6150000
chr17	6150000	6350000
chr17	6350000	6750000
chr17	6850000	7100000
chr17	7100000	7450000
chr17	7450000	8300000
chr17	8300000	8600000
[truncated: 3,161 more rows]

## Sheet: NPC_TADs
chr1	5000000	5350000
chr1	5350000	5500000
chr1	5500000	6250000
chr1	6250000	7000000
chr1	7000000	7150000
chr1	7150000	8250000
chr1	8250000	8500000
chr1	8500000	9500000
chr1	9500000	9650000
chr1	9650000	10100000
chr1	10100000	10600000
chr1	10600000	10750000
chr1	10750000	11000000
chr1	11000000	11100000
chr1	11100000	11500000
chr1	11500000	12950000
chr1	12950000	13650000
chr1	13650000	14850000
chr1	14850000	15700000
chr1	15700000	16000000
chr1	16000000	16400000
chr1	16400000	16550000
chr1	16550000	16700000
chr1	16700000	17100000
chr1	17100000	18150000
chr1	18150000	18950000
chr1	18950000	19700000
chr1	19700000	20700000
chr1	20700000	21150000
chr1	21150000	22000000
chr1	22000000	22500000
chr1	22500000	23250000
chr1	23250000	23650000
chr1	23650000	23750000
chr1	23750000	24250000
chr1	24250000	25650000
chr1	25650000	25750000
chr1	25750000	25850000
chr1	25850000	26400000
chr1	26400000	26550000
chr1	26550000	27000000
chr1	27000000	27350000
chr1	27350000	27500000
chr1	27500000	27650000
chr1	27650000	27750000
chr1	27750000	27900000
chr1	27900000	28300000
chr1	28300000	28400000
chr1	28400000	28850000
chr1	28850000	28950000
chr1	28950000	29350000
chr1	29350000	30700000
chr1	30700000	31650000
chr1	31650000	31950000
chr1	31950000	32050000
chr1	32050000	33650000
chr1	33650000	34000000
chr1	34000000	34200000
chr1	34200000	34600000
chr1	34600000	34850000
chr1	34850000	35350000
chr1	35350000	35500000
chr1	35500000	35700000
chr1	35700000	35850000
chr1	35850000	36300000
chr1	36300000	36500000
chr1	36500000	36700000
chr1	36700000	37250000
chr1	37250000	37450000
chr1	37450000	37700000
chr1	37700000	37900000
chr1	37900000	38000000
chr1	38000000	38100000
chr1	38100000	38950000
chr1	38950000	39550000
chr1	39550000	40050000
chr1	40050000	40800000
chr1	40800000	41750000
chr1	41750000	42950000
chr1	42950000	43100000
chr1	43100000	43750000
chr1	43750000	43900000
chr1	43900000	44100000
chr1	44100000	45800000
chr1	45800000	46000000
chr1	46000000	46300000
chr1	46300000	46450000
chr1	46450000	47100000
chr1	47100000	47250000
chr1	47250000	47700000
chr1	47700000	48200000
chr1	48200000	48300000
chr1	48300000	48450000
chr1	48450000	48550000
chr1	48550000	48700000
chr1	48700000	49000000
chr1	49000000	49300000
chr1	49300000	49400000
chr1	49400000	49650000
chr1	49650000	49800000
chr1	49800000	50950000
chr1	50950000	51450000
chr1	51450000	51650000
chr1	51650000	52150000
chr1	52150000	52900000
chr1	52900000	53300000
chr1	53300000	53400000
chr1	53400000	53700000
chr1	53700000	54600000
chr1	54600000	55100000
chr1	55100000	55850000
chr1	55850000	57400000
chr1	57400000	58400000
chr1	58400000	58700000
chr1	58700000	59650000
chr1	59650000	59750000
chr1	59750000	60400000
chr1	60400000	61000000
chr1	61000000	61800000
chr1	61800000	62200000
chr1	62200000	63100000
chr1	63100000	64100000
chr1	64100000	64600000
chr1	64600000	64700000
chr1	64700000	65200000
chr1	65200000	66100000
chr1	66100000	67000000
chr1	67000000	68500000
chr1	68500000	69150000
chr1	69150000	69750000
chr1	69750000	71650000
chr1	71650000	72200000
chr1	72200000	73900000
chr1	73900000	74250000
chr1	74250000	74450000
chr1	74450000	74800000
chr1	74800000	75050000
chr1	75050000	75250000
chr1	75250000	75550000
chr1	75550000	77900000
chr1	77900000	78450000
chr1	78450000	79700000
chr1	79700000	80100000
chr1	80100000	80500000
chr1	80500000	80700000
chr1	80700000	81250000
chr1	81250000	82700000
chr1	82700000	83000000
chr1	83000000	83650000
chr1	83650000	85200000
chr1	87300000	87900000
chr1	87900000	88200000
chr1	88200000	88400000
chr1	88400000	89050000
chr1	89050000	89600000
chr1	89600000	90150000
chr1	90150000	90550000
chr1	90550000	91050000
chr1	91050000	91500000
chr1	91500000	91850000
chr1	91850000	92450000
chr1	92450000	92750000
chr1	92750000	92850000
chr1	92850000	93250000
chr1	93250000	93350000
chr1	93350000	93750000
chr1	93750000	94750000
chr1	94750000	95200000
chr1	95200000	95650000
chr1	95650000	95800000
chr1	95850000	97150000
chr1	97150000	97750000
chr1	97750000	98700000
chr1	98700000	99600000
chr1	99600000	100400000
chr1	100400000	101200000
chr1	101200000	101300000
chr1	101300000	101550000
chr1	101550000	101750000
chr1	101750000	102000000
chr1	102000000	102100000
chr1	102100000	102350000
chr1	102350000	103250000
chr1	103250000	103350000
chr1	103350000	103450000
chr1	103450000	103550000
chr1	103550000	104300000
chr1	104300000	104550000
chr1	104550000	104950000
chr1	104950000	105050000
chr1	105050000	105650000
chr1	105650000	106450000
chr1	106450000	106850000
chr1	106850000	107650000
chr1	107650000	107900000
chr1	107900000	108300000
chr1	108300000	108700000
chr1	108700000	109250000
chr1	109250000	110150000
chr1	110150000	110800000
chr1	110800000	110900000
chr1	110900000	111150000
chr1	111150000	111450000
chr1	111450000	111700000
chr1	111700000	111800000
chr1	111800000	112200000
chr1	112200000	113500000
chr1	113500000	114300000
chr1	114300000	115600000
chr1	115600000	115800000
chr1	115800000	115950000
chr1	115950000	116050000
chr1	116050000	116250000
chr1	116250000	116400000
chr1	116400000	116900000
chr1	116900000	117250000
chr1	117250000	117400000
chr1	117400000	117850000
chr1	117850000	118400000
chr1	118400000	119500000
chr1	119500000	119700000
chr1	119700000	120150000
chr1	120150000	120950000
chr1	120950000	121350000
chr1	121350000	121950000
chr1	121950000	122400000
chr1	122400000	123400000
chr1	123400000	124100000
chr1	124100000	124750000
chr1	124750000	125050000
chr1	125050000	125150000
chr1	125150000	126100000
chr1	126100000	126250000
chr1	126250000	126550000
chr1	126550000	127200000
chr1	127200000	128300000
chr1	128300000	128850000
chr1	128850000	129350000
chr1	129350000	129600000
chr1	129600000	130150000
chr1	130150000	130700000
chr1	130700000	132350000
chr1	132350000	132500000
chr1	132500000	132950000
chr1	132950000	133100000
chr1	133100000	133650000
chr1	133650000	133750000
chr1	133750000	134200000
chr1	134200000	134350000
chr1	134350000	134500000
chr1	134500000	134900000
chr1	134900000	135500000
chr1	135500000	135750000
chr1	135750000	135950000
chr1	135950000	136200000
chr1	136200000	137000000
chr1	137000000	137250000
chr1	137250000	137700000
chr1	137700000	138350000
chr1	138350000	139100000
chr1	139100000	139950000
chr1	139950000	140700000
chr1	140700000	141300000
chr1	141300000	141950000
chr1	141950000	142550000
chr1	142550000	143200000
chr1	143200000	143450000
chr1	143450000	143700000
chr1	143700000	144000000
chr1	144000000	144700000
chr1	144700000	145550000
chr1	145550000	145800000
chr1	145800000	146000000
chr1	146000000	146150000
chr1	146150000	146950000
chr1	146950000	147100000
chr1	147100000	147650000
chr1	147650000	147750000
chr1	147750000	148050000
chr1	148050000	148350000
chr1	148350000	148500000
chr1	148500000	148600000
chr1	148600000	148950000
chr1	148950000	149200000
chr1	149200000	149350000
chr1	149350000	149550000
chr1	149550000	149650000
chr1	149650000	150050000
chr1	150050000	150150000
chr1	150150000	150500000
chr1	150500000	150600000
chr1	150600000	151600000
chr1	151600000	152200000
chr1	152200000	152800000
chr1	152800000	153200000
chr1	153200000	153550000
chr1	153550000	154200000
chr1	154200000	154550000
chr1	154550000	154750000
chr1	154750000	154900000
chr1	154900000	155300000
chr1	155300000	155550000
chr1	155550000	156000000
chr1	156000000	156550000
chr1	156550000	156800000
chr1	156800000	157100000
chr1	157100000	157350000
chr1	157350000	157550000
chr1	157550000	157800000
chr1	157800000	158150000
chr1	158150000	158600000
chr1	158600000	159000000
chr1	159000000	159150000
chr1	159150000	159400000
chr1	159400000	160550000
chr1	160550000	161150000
chr1	161150000	162100000
chr1	162100000	162600000
chr1	162600000	163100000
chr1	163100000	163750000
chr1	163750000	163850000
chr1	163850000	164250000
chr1	164250000	164350000
chr1	164350000	164650000
chr1	164650000	164950000
chr1	164950000	166150000
chr1	166150000	166600000
chr1	166600000	167100000
chr1	167100000	167200000
chr1	167200000	167450000
chr1	167450000	167850000
chr1	167850000	168050000
chr1	168050000	168300000
chr1	168300000	169250000
chr1	169250000	169550000
chr1	169550000	169800000
chr1	169800000	170700000
chr1	170700000	171400000
chr1	171400000	172100000
chr1	172100000	172750000
chr1	172750000	172950000
chr1	172950000	173200000
chr1	173200000	173400000
chr1	173400000	174250000
chr1	174250000	175050000
chr1	175050000	175150000
chr1	175150000	175300000
chr1	175300000	175600000
chr1	175600000	176050000
chr1	176050000	176350000
chr1	176350000	176900000
chr1	176900000	177800000
chr1	177800000	178750000
chr1	178750000	179700000
chr1	179700000	180350000
chr1	180350000	181400000
chr1	181400000	181700000
chr1	181700000	182100000
chr1	182100000	182700000
chr1	182700000	183000000
chr1	183000000	183100000
chr1	183100000	183700000
chr1	183700000	184450000
chr1	184450000	184900000
chr1	185250000	186050000
chr1	186050000	186600000
chr1	186600000	187050000
chr1	187050000	187150000
chr1	187150000	188550000
chr1	188550000	190750000
chr1	190750000	191450000
chr1	191450000	192700000
chr1	192700000	193050000
chr1	193050000	193350000
chr1	193350000	193600000
chr1	193600000	193900000
chr1	193900000	194550000
chr1	194550000	194950000
chr1	194950000	195150000
chr10	5000000	5900000
chr10	5900000	6350000
chr10	6350000	7200000
chr10	7200000	7900000
chr10	7900000	8300000
chr10	8300000	9450000
chr10	9450000	9750000
chr10	9750000	10000000
chr10	10000000	10500000
chr10	10500000	10950000
chr10	10950000	12350000
chr10	12350000	12700000
chr10	12700000	13200000
chr10	13200000	14100000
chr10	14100000	14400000
chr10	14400000	15950000
chr10	15950000	16300000
chr10	16300000	16600000
chr10	16600000	17400000
chr10	17400000	18250000
chr10	18250000	19400000
chr10	19400000	19900000
chr10	19900000	20650000
chr10	20650000	21000000
chr10	21000000	21700000
chr10	21700000	21950000
chr10	21950000	22150000
chr10	22150000	22250000
chr10	22250000	22750000
chr10	22750000	23500000
chr10	23500000	23850000
chr10	23850000	24000000
chr10	24000000	24300000
chr10	24300000	24900000
chr10	24900000	25200000
chr10	25200000	26000000
chr10	26000000	26700000
chr10	26700000	27400000
chr10	27400000	27750000
chr10	27750000	28600000
chr10	28600000	29750000
chr10	29750000	30350000
chr10	30350000	30500000
chr10	30500000	31050000
chr10	31050000	31850000
chr10	31850000	33600000
chr10	33600000	34000000
chr10	34000000	35000000
chr10	35000000	35150000
chr10	35150000	35300000
chr10	35300000	36650000
chr10	36650000	38800000
chr10	38800000	39200000
chr10	39200000	39600000
chr10	39600000	39950000
chr10	39950000	40200000
chr10	40200000	40550000
chr10	40550000	40800000
chr10	40800000	41000000
chr10	41000000	41100000
chr10	41100000	41200000
chr10	41200000	41450000
chr10	41450000	41950000
chr10	41950000	42500000
chr10	42500000	42600000
chr10	42600000	42900000
chr10	42900000	43200000
chr10	43200000	43600000
chr10	43600000	43900000
chr10	43900000	44750000
chr10	44750000	45050000
chr10	45050000	45650000
chr10	45650000	46900000
chr10	46900000	47100000
chr10	47100000	47200000
chr10	47200000	47650000
chr10	47650000	47900000
chr10	47900000	48050000
chr10	48050000	48150000
chr10	48150000	48250000
chr10	48250000	48650000
chr10	48650000	50250000
chr10	50250000	51200000
chr10	51200000	51800000
chr10	51800000	52100000
chr10	52100000	53250000
chr10	53250000	54200000
chr10	54200000	54750000
chr10	54750000	55150000
chr10	55150000	55750000
chr10	55750000	56000000
chr10	56000000	57150000
chr10	57150000	57400000
chr10	57400000	57550000
chr10	57550000	57900000
chr10	57900000	58550000
chr10	58550000	59300000
chr10	59300000	59550000
chr10	59550000	59700000
chr10	59700000	60200000
chr10	60200000	60550000
chr10	60550000	60850000
chr10	60850000	61150000
chr10	61150000	61900000
chr10	61900000	62200000
chr10	62200000	62300000
chr10	62300000	62850000
chr10	62850000	64150000
chr10	64150000	64450000
chr10	64450000	64650000
chr10	64650000	64900000
chr10	64900000	65000000
chr10	65000000	66250000
chr10	66250000	67400000
chr10	67400000	67700000
chr10	67700000	68100000
chr10	68100000	68750000
chr10	68750000	69050000
chr10	69050000	69250000
chr10	69250000	69600000
chr10	69600000	69700000
chr10	69700000	70000000
chr10	70000000	70700000
chr10	70700000	70800000
chr10	70800000	72450000
chr10	72450000	72850000
chr10	72850000	73250000
chr10	73250000	74350000
chr10	74350000	74450000
chr10	74450000	74600000
chr10	74600000	74950000
chr10	74950000	75400000
chr10	75400000	75650000
chr10	75650000	76200000
chr10	76200000	76450000
chr10	76450000	77000000
chr10	77000000	77400000
chr10	77400000	77650000
chr10	77650000	77850000
chr10	77850000	78350000
chr10	78350000	79100000
chr10	79100000	79550000
chr10	79550000	79700000
chr10	79700000	80000000
chr10	80000000	80150000
chr10	80150000	80600000
chr10	80600000	80950000
chr10	80950000	81050000
chr10	81050000	81600000
chr10	81600000	82000000
chr10	82000000	82650000
chr10	82650000	82800000
chr10	82800000	83200000
chr10	83200000	83950000
chr10	83950000	84050000
chr10	84050000	84550000
chr10	84550000	85150000
chr10	85150000	85350000
chr10	85350000	86050000
chr10	86050000	86950000
chr10	86950000	87800000
chr10	87800000	88200000
chr10	88200000	88700000
chr10	88700000	88800000
chr10	88800000	89100000
chr10	89100000	89450000
chr10	89450000	90150000
chr10	90150000	90450000
chr10	90450000	91500000
chr10	91500000	92450000
chr10	92450000	92700000
chr10	92700000	92800000
chr10	92800000	93000000
chr10	93000000	93250000
chr10	93250000	93550000
chr10	93550000	94000000
chr10	94000000	94400000
chr10	94400000	94900000
chr10	94900000	95500000
chr10	95500000	96750000
chr10	96750000	97100000
chr10	97100000	97850000
chr10	97850000	98550000
chr10	98550000	99050000
chr10	99050000	99900000
chr10	99900000	101900000
chr10	101900000	102300000
chr10	102300000	102600000
chr10	102600000	103500000
chr10	103500000	104000000
chr10	104000000	105200000
chr10	105200000	105800000
chr10	105800000	106000000
chr10	106000000	106850000
chr10	106850000	107150000
chr10	107150000	107650000
chr10	107650000	107850000
chr10	107850000	107950000
chr10	107950000	108450000
chr10	108450000	109300000
chr10	109300000	109500000
chr10	109500000	110150000
chr10	110150000	110500000
chr10	110500000	111400000
chr10	111400000	111550000
chr10	111550000	112200000
chr10	112200000	112350000
chr10	112350000	114600000
chr10	114600000	115600000
chr10	115600000	116450000
chr10	116450000	116650000
chr10	116650000	117100000
chr10	117100000	117500000
chr10	117500000	117750000
chr10	117750000	118650000
chr10	118650000	119000000
chr10	119000000	119600000
chr10	119600000	120750000
chr10	120750000	121000000
chr10	121000000	121450000
chr10	121450000	121900000
chr10	121900000	122200000
chr10	122200000	122600000
chr10	122600000	123800000
chr10	123800000	124400000
chr10	124400000	124550000
chr10	124550000	124650000
chr10	124650000	125100000
chr10	125100000	126300000
chr10	126300000	127450000
chr10	127450000	127700000
chr10	127700000	127950000
chr11	5000000	5350000
chr11	5350000	5800000
chr11	5800000	6250000
chr11	6250000	6450000
chr11	6450000	7000000
chr11	7000000	8250000
chr11	8250000	9100000
chr11	9100000	11250000
chr11	11250000	11650000
chr11	11650000	12400000
chr11	12400000	13900000
chr11	13900000	14200000
chr11	14200000	14850000
chr11	14850000	15050000
chr11	15050000	16300000
chr11	16300000	16600000
chr11	16600000	16900000
chr11	16900000	18250000
chr11	18250000	19650000
chr11	19650000	19950000
chr11	19950000	20250000
chr11	20250000	20600000
chr11	20600000	21350000
chr11	21350000	21850000
chr11	21850000	22100000
chr11	22100000	22200000
chr11	22200000	22500000
chr11	22500000	22850000
chr11	22850000	23500000
chr11	23500000	23800000
chr11	23800000	25200000
chr11	25200000	25400000
chr11	25400000	27000000
chr11	27000000	28450000
chr11	28450000	29050000
chr11	29050000	29800000
chr11	29800000	29900000
chr11	29900000	30700000
chr11	30700000	30800000
chr11	30800000	31050000
chr11	31050000	31500000
chr11	31500000	32200000
chr11	32200000	32450000
chr11	32450000	32550000
chr11	32550000	33000000
chr11	33000000	33500000
chr11	33500000	33900000
chr11	33900000	34600000
chr11	34600000	35600000
chr11	35600000	35750000
chr11	35750000	36650000
chr11	36650000	36950000
chr11	36950000	38600000
chr11	38600000	39300000
chr11	39300000	40500000
chr11	40500000	41400000
chr11	41400000	41600000
chr11	41600000	43200000
chr11	43200000	43450000
chr11	43450000	44250000
chr11	44250000	45750000
chr11	45750000	46050000
chr11	46050000	46200000
chr11	46200000	47450000
chr11	47450000	47700000
chr11	47700000	48550000
chr11	48550000	48650000
chr11	48650000	49350000
chr11	49350000	49650000
chr11	49650000	50000000
chr11	50000000	50150000
chr11	50150000	50600000
chr11	50600000	51050000
chr11	51050000	51350000
chr11	51350000	51500000
chr11	51500000	52150000
chr11	52150000	53200000
chr11	53200000	53650000
chr11	53650000	54050000
chr11	54050000	54450000
chr11	54450000	54950000
chr11	54950000	55250000
chr11	55250000	55750000
chr11	55750000	55850000
chr11	55850000	57250000
chr11	57250000	57700000
chr11	57700000	57950000
chr11	57950000	58650000
chr11	58650000	59300000
chr11	59300000	59550000
chr11	59550000	60250000
chr11	60250000	60650000
chr11	60650000	60900000
chr11	60900000	61650000
chr11	61650000	62100000
chr11	62100000	62500000
chr11	62500000	62900000
chr11	62900000	63700000
chr11	63700000	64800000
chr11	64800000	65500000
chr11	65500000	66850000
chr11	66850000	67550000
chr11	67550000	68250000
chr11	68250000	68650000
chr11	68650000	68800000
chr11	68800000	68900000
chr11	68900000	69400000
chr11	69400000	69800000
chr11	69800000	70000000
chr11	70000000	70750000
chr11	70750000	71050000
chr11	71050000	71450000
chr11	71450000	71950000
chr11	71950000	72300000
chr11	72300000	72600000
chr11	72600000	72750000
chr11	72750000	73550000
chr11	73550000	74400000
chr11	74400000	74650000
chr11	74650000	75350000
chr11	75350000	76000000
chr11	76000000	76200000
chr11	76200000	76400000
chr11	76400000	77250000
chr11	77250000	77750000
chr11	77750000	78100000
chr11	78100000	78200000
chr11	78200000	78750000
chr11	78750000	79300000
chr11	79300000	79850000
chr11	79850000	80150000
chr11	80150000	81400000
chr11	81400000	81750000
chr11	81750000	81950000
chr11	81950000	83100000
chr11	83100000	83200000
chr11	83200000	83550000
chr11	83550000	84600000
chr11	84600000	85600000
chr11	85600000	86000000
chr11	86000000	86300000
chr11	86300000	86450000
chr11	86450000	86950000
chr11	86950000	87350000
chr11	87350000	87950000
chr11	87950000	88850000
chr11	88850000	89350000
chr11	89350000	90000000
chr11	90000000	90100000
chr11	90100000	90200000
chr11	90200000	90450000
chr11	90450000	91900000
chr11	91900000	93700000
chr11	93700000	94100000
chr11	94100000	94450000
chr11	94450000	94750000
chr11	94750000	95100000
chr11	95100000	95350000
chr11	95350000	95900000
chr11	95900000	96850000
chr11	96850000	97000000
chr11	97000000	97150000
chr11	97150000	97550000
chr11	97550000	97700000
chr11	97700000	97900000
chr11	97900000	98050000
chr11	98050000	98500000
chr11	98500000	98600000
chr11	98600000	99000000
chr11	99000000	100150000
chr11	100150000	100550000
chr11	100550000	100900000
chr11	100900000	101000000
chr11	101000000	101400000
chr11	101400000	101800000
chr11	101800000	101950000
chr11	101950000	102100000
chr11	102100000	102250000
chr11	102250000	102550000
chr11	102550000	102700000
chr11	102700000	103000000
chr11	103000000	103150000
chr11	103150000	103800000
chr11	103800000	104050000
chr11	104050000	104350000
chr11	104350000	105000000
chr11	105000000	105450000
chr11	105450000	105750000
chr11	105750000	106000000
chr11	106000000	106200000
chr11	106200000	106300000
chr11	106300000	106450000
chr11	106450000	106600000
chr11	106600000	106850000
chr11	106850000	107300000
chr11	107300000	107800000
chr11	107800000	108200000
chr11	108200000	109050000
chr11	109050000	109500000
chr11	109500000	109650000
chr11	109650000	110100000
chr11	110100000	110900000
chr11	110900000	111350000
chr11	111350000	111900000
chr11	111900000	113000000
chr11	113000000	113100000
chr11	113100000	113500000
chr11	113500000	113650000
chr11	113650000	114500000
chr11	114500000	114850000
chr11	114850000	114950000
chr11	114950000	115100000
chr11	115100000	115700000
chr11	115700000	116100000
chr11	116100000	116350000
chr11	116350000	116450000
chr11	116450000	116650000
chr11	116650000	116850000
chr11	116850000	117000000
chr11	117000000	117650000
chr11	117650000	118200000
chr11	118200000	118600000
chr11	118600000	118800000
chr11	118800000	119050000
chr11	119050000	119800000
chr12	5000000	6650000
chr12	6650000	8250000
chr12	8250000	8500000
chr12	8500000	9000000
chr12	9000000	10550000
chr12	10550000	11150000
chr12	11150000	11600000
chr12	11600000	12100000
chr12	12100000	12250000
chr12	12250000	13200000
chr12	13200000	14500000
chr12	14500000	14600000
chr12	14600000	15450000
chr12	15450000	16000000
chr12	16000000	16600000
chr12	16600000	17000000
chr12	17000000	17300000
chr12	17300000	17500000
chr12	17500000	17850000
chr12	17850000	18000000
chr12	18000000	18800000
chr12	18850000	19050000
chr12	19050000	19250000
chr12	19250000	19850000
chr12	19850000	19950000
chr12	20150000	20250000
chr12	20250000	20450000
chr12	20500000	20950000
chr12	20950000	21050000
chr12	21050000	23000000
chr12	23000000	24950000
chr12	25000000	25600000
chr12	25600000	27050000
chr12	27050000	28050000
chr12	28050000	28300000
chr12	28300000	29200000
chr12	29200000	30550000
chr12	30550000	30650000
chr12	30650000	31000000
chr12	31000000	31250000
chr12	31250000	31650000
chr12	31650000	32600000
chr12	32600000	32950000
chr12	32950000	33150000
chr12	33150000	33250000
chr12	33250000	33550000
chr12	33550000	34000000
chr12	34000000	35300000
chr12	35300000	35850000
chr12	35850000	36550000
chr12	36550000	37350000
chr12	37350000	38350000
chr12	38350000	38600000
chr12	38600000	38800000
chr12	38800000	39400000
chr12	39400000	40200000
chr12	40200000	40850000
chr12	40850000	41500000
chr12	41500000	42250000
chr12	42600000	42750000
chr12	42750000	43950000
chr12	43950000	44100000
chr12	44100000	44200000
chr12	44200000	44300000
chr12	44300000	45300000
chr12	45300000	45650000
chr12	45650000	46250000
chr12	46250000	46400000
chr12	46400000	47800000
chr12	47800000	48050000
chr12	48050000	48400000
chr12	48400000	48500000
chr12	48500000	48700000
chr12	48700000	48800000
chr12	48800000	49000000
chr12	49000000	49750000
chr12	49750000	50300000
chr12	50300000	51050000
chr12	51050000	51400000
chr12	51400000	52400000
chr12	52400000	52700000
chr12	52700000	53950000
chr12	53950000	55750000
chr12	55750000	56150000
chr12	56300000	56550000
chr12	56550000	56800000
chr12	56800000	57700000
chr12	57700000	58300000
chr12	58300000	58600000
chr12	58600000	58850000
chr12	58850000	59300000
chr12	59300000	60250000
chr12	60250000	61450000
chr12	61450000	61750000
chr12	61750000	61850000
chr12	61850000	61950000
chr12	61950000	62150000
chr12	62150000	62550000
chr12	62550000	62850000
chr12	62850000	63600000
chr12	63600000	63900000
chr12	63900000	64250000
chr12	64250000	64350000
chr12	64350000	64500000
chr12	64500000	66000000
chr12	66000000	66150000
chr12	66150000	67650000
chr12	67650000	68050000
chr12	68050000	68150000
chr12	68150000	68250000
chr12	68250000	68450000
chr12	68450000	68800000
chr12	68800000	70200000
chr12	70200000	70650000
chr12	70650000	70750000
chr12	70750000	70950000
chr12	70950000	71250000
chr12	71250000	71500000
chr12	71500000	72100000
chr12	72100000	72800000
chr12	72800000	73100000
chr12	73100000	73500000
chr12	73500000	73800000
chr12	73800000	74050000
chr12	74050000	74600000
chr12	74600000	75050000
chr12	75050000	75350000
chr12	75350000	76500000
chr12	76500000	76850000
chr12	76850000	77450000
chr12	77450000	77550000
chr12	77550000	77900000
chr12	77900000	79100000
chr12	79100000	79350000
chr12	79350000	80000000
chr12	80000000	80200000
chr12	80200000	81250000
chr12	81250000	81800000
chr12	81800000	82000000
chr12	82000000	82600000
chr12	82600000	82800000
chr12	82800000	83000000
chr12	83000000	83550000
chr12	83550000	84150000
chr12	84150000	84800000
chr12	84800000	85400000
chr12	85400000	85600000
chr12	85600000	85700000
chr12	85700000	85900000
chr12	85900000	86050000
chr12	86050000	86300000
chr12	86300000	86600000
chr12	86600000	87050000
chr12	87050000	87400000
chr12	87400000	87950000
chr12	87950000	88400000
chr12	88400000	88700000
chr12	88700000	88900000
chr12	89000000	89200000
chr12	89200000	89350000
chr12	89350000	89550000
chr12	89550000	90650000
chr12	90650000	91850000
chr12	91850000	91950000
chr12	91950000	92550000
chr12	92550000	93050000
chr12	93050000	93850000
chr12	93850000	94050000
chr12	94050000	94200000
chr12	94200000	94300000
chr12	94300000	94450000
chr12	94450000	94700000
chr12	94700000	94900000
chr12	94900000	95100000
chr12	95100000	95700000
chr12	95700000	96200000
chr12	96200000	96500000
chr12	96500000	97000000
chr12	97000000	97200000
chr12	97200000	97550000
chr12	97550000	97750000
chr12	97750000	97900000
chr12	97900000	98350000
chr12	98350000	99450000
chr12	99450000	99850000
chr12	99850000	101300000
chr12	101300000	102150000
chr12	102150000	102250000
chr12	102250000	102700000
chr12	102700000	102900000
chr12	102900000	103150000
chr12	103150000	103650000
chr12	103650000	103800000
chr12	103800000	103950000
chr12	103950000	104300000
chr12	104300000	104600000
chr12	104600000	104700000
chr12	104700000	105150000
chr12	105150000	105600000
chr12	105600000	106200000
chr12	106200000	106650000
chr12	106650000	106950000
chr12	106950000	108100000
chr12	108100000	108300000
chr12	108300000	109350000
chr12	109350000	109900000
chr12	109900000	110550000
chr12	110550000	110950000
chr12	110950000	111200000
chr12	111200000	111600000
chr12	111600000	112100000
chr12	112100000	112200000
chr12	112200000	112550000
chr12	112550000	112700000
chr12	112700000	112850000
chr12	112850000	113300000
chr12	113300000	114350000
chr12	114350000	115050000
chr12	115050000	115250000
chr12	115250000	115350000
chr12	115350000	115550000
chr12	115550000	116250000
chr12	116250000	116600000
chr12	116600000	117050000
chr12	117050000	117200000
chr12	117200000	117400000
chr12	117400000	118550000
chr12	118550000	118950000
chr12	118950000	119250000
chr13	5000000	5500000
chr13	5500000	5650000
chr13	5650000	6550000
chr13	6550000	7600000
chr13	7600000	8800000
chr13	8800000	9350000
chr13	9350000	9450000
chr13	9450000	9800000
chr13	9800000	10750000
chr13	10750000	10850000
chr13	10850000	11800000
chr13	11800000	11900000
chr13	11900000	12250000
chr13	12250000	12450000
chr13	12450000	12650000
chr13	12650000	12800000
chr13	12800000	13050000
chr13	13050000	13450000
chr13	13450000	13900000
chr13	13900000	14650000
chr13	14650000	15900000
chr13	15900000	16550000
chr13	16550000	17750000
chr13	17750000	18900000
chr13	18900000	19200000
chr13	19200000	19700000
chr13	19700000	20100000
chr13	20100000	20350000
chr13	20350000	21200000
chr13	21200000	21400000
chr13	21400000	21750000
chr13	21750000	21850000
chr13	21850000	22700000
chr13	22700000	22850000
chr13	22850000	23700000
chr13	23700000	23800000
chr13	23800000	24400000
chr13	24400000	25050000
chr13	25050000	26850000
chr13	26850000	27000000
chr13	27000000	28050000
chr13	28050000	28250000
chr13	28250000	29000000
chr13	29000000	29900000
chr13	29900000	30150000
chr13	30150000	30300000
chr13	30300000	30600000
chr13	30600000	31750000
chr13	31750000	32850000
chr13	32850000	33350000
chr13	33350000	33500000
chr13	33500000	34000000
chr13	34000000	34650000
chr13	34650000	34900000
chr13	34900000	36000000
chr13	36000000	37450000
chr13	37450000	38050000
chr13	38050000	38700000
chr13	38700000	40050000
chr13	40050000	40850000
chr13	40850000	41050000
chr13	41050000	41300000
chr13	41300000	41650000
chr13	41650000	42100000
chr13	42100000	42200000
chr13	42200000	42900000
chr13	42900000	43200000
chr13	43200000	45050000
chr13	45050000	45550000
chr13	45550000	46300000
chr13	46300000	46850000
chr13	46850000	47100000
chr13	47100000	48700000
chr13	48700000	48850000
chr13	48850000	49300000
chr13	49300000	49450000
chr13	49450000	49800000
chr13	49800000	50250000
chr13	50250000	50550000
chr13	50550000	50950000
chr13	50950000	51250000
chr13	51250000	51700000
chr13	51700000	52300000
chr13	52300000	52700000
chr13	52700000	53150000
chr13	53150000	53450000
chr13	53450000	53850000
chr13	53850000	54150000
chr13	54150000	54250000
chr13	54250000	54750000
chr13	54750000	55250000
chr13	55250000	55400000
chr13	55400000	55650000
chr13	55650000	56200000
chr13	56200000	56500000
chr13	56500000	56800000
chr13	56800000	57050000
chr13	57050000	57350000
chr13	57350000	57450000
chr13	57450000	57550000
chr13	57550000	58050000
chr13	58050000	58650000
chr13	58650000	59850000
chr13	59850000	60800000
chr13	60800000	61400000
chr13	61400000	61650000
chr13	61650000	61850000
chr13	61900000	62000000
chr13	62050000	62700000
chr13	62700000	62950000
chr13	62950000	63400000
chr13	63400000	64350000
chr13	64350000	65400000
chr13	65400000	65750000
chr13	66000000	66350000
chr13	66450000	66900000
chr13	66900000	67500000
chr13	67500000	67650000
chr13	67650000	68000000
chr13	68050000	68350000
chr13	68350000	68650000
chr13	68650000	69600000
chr13	69600000	69750000
chr13	69750000	70150000
chr13	70150000	70700000
chr13	70700000	71100000
chr13	71100000	72050000
chr13	72050000	73500000
chr13	73500000	73700000
chr13	73700000	74050000
chr13	74050000	74400000
chr13	74400000	75300000
chr13	75300000	76250000
chr13	76250000	76800000
chr13	76800000	77950000
chr13	77950000	78250000
chr13	78250000	79250000
chr13	79250000	79500000
chr13	79500000	79800000
chr13	79800000	79950000
chr13	79950000	80900000
chr13	80900000	81250000
chr13	81250000	81500000
chr13	81500000	81850000
chr13	81850000	83100000
chr13	83100000	83800000
chr13	83800000	85550000
chr13	85550000	86600000
chr13	86600000	86800000
chr13	86800000	87000000
chr13	87000000	87150000
chr13	87150000	87300000
chr13	87300000	87450000
chr13	87450000	87550000
chr13	87550000	87700000
chr13	87700000	87900000
chr13	87900000	88050000
chr13	88050000	88250000
chr13	88250000	88500000
chr13	88500000	89700000
chr13	89700000	91000000
chr13	91000000	91450000
chr13	91450000	91950000
chr13	91950000	93050000
chr13	93050000	93250000
chr13	93250000	93450000
chr13	93450000	94000000
chr13	94000000	94500000
chr13	94500000	95100000
chr13	95100000	95700000
chr13	95700000	96100000
chr13	96100000	96250000
chr13	96250000	96400000
chr13	96400000	96650000
chr13	96650000	97150000
chr13	97150000	97550000
chr13	97550000	97850000
chr13	97850000	98750000
chr13	98750000	99000000
chr13	99000000	99500000
chr13	99500000	100050000
chr13	100050000	100850000
chr13	100850000	101200000
chr13	101200000	101400000
chr13	101400000	102400000
chr13	102400000	103500000
chr13	103500000	103900000
chr13	103900000	104450000
chr13	104450000	104900000
chr13	104900000	105500000
chr13	105500000	106750000
chr13	106750000	107650000
chr13	107650000	108900000
chr13	108900000	109050000
chr13	109050000	109950000
chr13	109950000	110100000
chr13	110100000	110500000
chr13	110500000	110650000
chr13	110650000	111100000
chr13	111100000	112200000
chr13	112200000	112500000
chr13	112500000	113050000
chr13	113050000	113400000
chr13	113400000	113800000
chr13	113800000	114000000
chr13	114000000	114350000
chr13	114350000	115550000
chr13	115550000	115700000
chr13	115700000	116650000
chr13	116650000	117600000
chr13	117600000	117700000
chr13	117700000	117900000
chr13	117900000	118250000
chr14	5950000	6250000
chr14	7200000	7350000
chr14	7600000	7700000
chr14	7700000	7800000
chr14	7850000	8100000
chr14	8200000	10800000
chr14	10800000	11000000
chr14	11000000	11100000
chr14	11100000	12350000
chr14	12350000	12950000
chr14	12950000	13350000
chr14	13350000	13650000
chr14	13650000	14100000
chr14	14100000	14900000
chr14	14900000	15550000
chr14	15550000	16350000
chr14	16350000	16500000
chr14	16500000	17200000
chr14	17200000	17950000
chr14	17950000	18150000
chr14	18150000	19000000
chr14	19000000	20200000
chr14	20300000	20850000
chr14	20850000	21100000
chr14	21100000	21450000
chr14	21450000	21800000
chr14	21800000	22550000
chr14	22550000	24350000
chr14	24350000	25200000
chr14	25200000	26650000
chr14	27050000	27900000
chr14	27900000	28300000
chr14	28300000	28500000
chr14	28500000	29250000
chr14	29250000	30750000
chr14	30750000	31350000
chr14	31350000	31750000
chr14	31750000	32000000
chr14	32000000	32250000
chr14	32250000	32950000
chr14	32950000	33250000
chr14	33250000	34350000
chr14	34350000	34700000
chr14	34700000	35150000
chr14	35150000	35350000
chr14	35350000	35550000
chr14	35550000	36650000
chr14	36650000	37900000
chr14	37900000	39000000
chr14	39000000	39200000
chr14	39200000	39750000
chr14	39750000	39850000
chr14	39850000	39950000
chr14	39950000	40200000
chr14	40200000	42300000
chr14	42450000	42550000
chr14	43500000	43750000
chr14	43800000	44000000
chr14	44000000	44250000
chr14	44250000	44350000
chr14	44350000	44600000
chr14	44600000	44700000
chr14	44700000	44950000
chr14	45000000	45450000
chr14	45450000	45550000
chr14	45550000	45850000
chr14	45850000	46350000
chr14	46350000	47400000
chr14	47400000	47850000
chr14	47850000	48950000
chr14	48950000	49800000
chr14	49800000	50400000
chr14	50400000	51000000
chr14	51000000	51350000
chr14	51350000	51700000
chr14	51700000	52150000
chr14	52150000	52450000
chr14	52450000	52550000
chr14	52550000	53000000
chr14	53000000	53250000
chr14	53250000	53750000
chr14	53900000	54350000
chr14	54350000	55100000
chr14	55100000	55250000
chr14	55250000	55650000
chr14	55650000	56550000
chr14	56550000	57500000
chr14	57500000	57650000
chr14	57650000	58000000
chr14	58000000	58200000
chr14	58200000	58500000
chr14	58500000	59750000
chr14	59750000	60150000
chr14	60150000	60750000
chr14	60750000	61050000
chr14	61050000	61350000
chr14	61350000	61900000
chr14	61900000	63050000
chr14	63050000	63600000
chr14	63600000	64450000
chr14	64450000	64650000
chr14	64650000	65150000
chr14	65150000	65350000
chr14	65350000	65450000
chr14	65450000	65600000
chr14	65600000	65750000
chr14	65750000	66200000
chr14	66200000	66550000
chr14	66550000	66750000
chr14	66750000	67550000
chr14	67550000	68300000
chr14	68300000	68500000
chr14	68500000	69300000
chr14	69300000	69900000
chr14	69900000	70050000
chr14	70050000	70800000
chr14	70800000	71000000
chr14	71000000	72100000
chr14	72100000	72900000
chr14	72900000	73450000
chr14	73450000	73850000
chr14	73850000	75400000
chr14	75400000	75800000
chr14	75800000	76150000
chr14	76150000	76800000
chr14	76800000	77400000
chr14	77400000	78900000
chr14	78900000	79750000
chr14	79750000	79850000
chr14	79850000	80300000
chr14	80300000	80600000
chr14	80600000	82200000
chr14	82200000	82450000
chr14	82450000	82650000
chr14	82650000	82900000
chr14	82900000	83100000
chr14	83100000	83200000
chr14	83200000	83400000
chr14	83400000	84600000
chr14	84600000	84750000
chr14	84750000	85900000
chr14	85900000	86300000
chr14	86300000	87200000
chr14	87200000	87800000
chr14	87800000	88600000
chr14	88600000	89350000
chr14	89350000	90700000
chr14	90700000	91500000
chr14	91500000	91800000
chr14	91800000	92200000
chr14	92200000	92300000
chr14	92300000	92400000
chr14	92400000	92750000
chr14	92750000	93150000
chr14	93150000	93250000
chr14	93250000	93400000
chr14	93400000	93750000
chr14	93750000	94300000
chr14	94300000	95100000
chr14	95100000	95300000
chr14	95300000	95450000
chr14	95450000	96300000
chr14	96300000	96850000
chr14	96850000	97300000
chr14	97300000	99400000
chr14	99400000	99950000
chr14	99950000	100250000
chr14	100250000	101850000
chr14	101850000	102000000
chr14	102000000	103400000
chr14	103400000	103900000
chr14	103900000	104050000
chr14	104050000	104350000
chr14	104350000	104750000
chr14	104750000	105650000
chr14	105650000	106400000
chr14	106400000	106850000
chr14	106850000	108300000
chr14	108300000	108400000
chr14	108400000	108650000
chr14	108650000	110100000
chr14	110100000	111200000
chr14	111200000	112050000
chr14	112050000	112550000
chr14	112550000	113100000
chr14	113100000	113250000
chr14	113250000	115150000
chr14	115150000	115400000
chr14	115400000	115800000
chr14	115800000	116800000
chr14	116800000	117250000
chr14	117250000	118450000
chr14	118450000	119250000
chr14	119250000	120450000
chr14	120450000	121150000
chr14	121150000	121300000
chr14	121300000	121600000
chr14	121600000	122200000
chr14	122200000	122800000
chr14	122800000	122950000
chr14	122950000	123100000
chr14	123100000	123150000
chr15	5100000	6150000
chr15	6150000	6550000
chr15	6550000	7350000
chr15	7350000	8000000
chr15	8000000	8250000
chr15	8250000	8500000
chr15	8500000	8700000
chr15	8700000	8900000
chr15	8900000	9850000
chr15	9850000	10350000
chr15	10350000	10850000
chr15	10850000	11300000
chr15	11300000	11850000
chr15	11850000	12050000
chr15	12050000	12250000
chr15	12250000	12700000
chr15	12700000	13300000
chr15	13300000	13500000
chr15	13500000	13600000
chr15	13600000	13750000
chr15	13750000	14000000
chr15	14000000	14450000
chr15	14450000	14750000
chr15	14750000	15150000
chr15	15150000	16100000
chr15	16100000	16300000
chr15	16300000	16450000
chr15	16450000	16950000
chr15	16950000	17100000
chr15	17100000	17500000
chr15	17500000	18850000
chr15	18850000	19000000
chr15	19000000	19200000
chr15	19200000	20250000
chr15	20250000	21450000
chr15	21450000	22900000
chr15	22900000	23000000
chr15	23000000	23600000
chr15	23600000	24450000
chr15	24450000	25300000
chr15	25300000	25850000
chr15	25850000	26250000
chr15	26250000	27150000
chr15	27150000	27500000
chr15	27500000	27750000
chr15	27750000	28050000
chr15	28050000	29150000
chr15	29150000	29350000
chr15	29350000	29900000
chr15	29900000	30300000
chr15	30300000	30800000
chr15	30800000	31200000
chr15	31200000	31350000
chr15	31350000	31500000
chr15	31500000	32650000
chr15	32650000	33200000
chr15	33200000	33950000
chr15	33950000	34350000
chr15	34350000	36050000
chr15	36050000	36600000
chr15	36600000	36900000
chr15	36900000	37850000
chr15	37850000	38150000
chr15	38150000	38400000
chr15	38400000	38500000
chr15	38500000	38850000
chr15	38850000	39100000
chr15	39100000	39650000
chr15	39650000	39900000
chr15	39900000	40450000
chr15	40450000	40900000
chr15	40900000	41550000
chr15	41550000	42700000
chr15	42700000	43600000
chr15	43600000	44200000
chr15	44200000	44600000
chr15	44600000	45550000
chr15	45550000	45700000
chr15	45700000	45800000
chr15	45800000	46350000
chr15	46350000	46750000
chr15	46750000	47350000
chr15	47350000	47850000
chr15	47850000	48050000
chr15	48050000	48600000
chr15	48600000	49300000
chr15	49300000	49700000
chr15	49700000	49800000
chr15	49800000	50000000
chr15	50000000	52250000
chr15	52250000	53150000
chr15	53150000	53600000
chr15	53600000	53750000
chr15	53750000	54550000
chr15	54550000	54850000
chr15	54850000	55050000
chr15	55050000	55350000
chr15	55350000	55850000
chr15	55850000	56650000
chr15	56650000	57350000
chr15	57350000	57900000
chr15	57900000	58200000
chr15	58200000	58700000
chr15	58700000	59150000
chr15	59150000	59450000
chr15	59450000	59650000
chr15	59650000	60900000
chr15	60900000	61650000
chr15	61650000	63650000
chr15	63650000	63900000
chr15	63900000	64450000
chr15	64450000	65750000
chr15	65750000	66400000
chr15	66400000	66650000
chr15	66650000	66900000
chr15	66900000	68150000
chr15	68150000	68350000
chr15	68350000	68600000
chr15	68600000	69200000
chr15	69200000	69550000
chr15	69550000	69750000
chr15	69750000	69950000
chr15	69950000	71250000
chr15	71250000	71700000
chr15	71700000	71850000
chr15	71850000	72450000
chr15	72450000	72850000
chr15	72850000	73000000
chr15	73000000	73350000
chr15	73350000	73450000
chr15	73450000	74500000
chr15	74500000	74800000
chr15	74800000	74950000
chr15	74950000	75300000
chr15	75300000	75500000
chr15	75500000	75700000
chr15	75700000	75950000
chr15	75950000	76150000
chr15	76150000	76500000
chr15	76500000	76700000
chr15	76700000	77200000
chr15	77200000	77300000
chr15	77300000	77550000
chr15	77550000	77750000
chr15	77750000	78350000
chr15	78350000	78650000
chr15	78650000	79450000
chr15	79450000	79950000
chr15	79950000	80500000
chr15	80500000	80800000
chr15	80800000	81150000
chr15	81150000	81600000
chr15	81600000	81800000
chr15	81800000	82000000
chr15	82000000	83350000
chr15	83350000	83600000
chr15	83600000	83900000
chr15	83900000	84500000
chr15	84500000	84850000
chr15	84850000	86000000
chr15	86000000	87350000
chr15	87350000	88500000
chr15	88500000	89000000
chr15	89000000	89100000
chr15	89100000	89250000
chr15	89250000	89950000
chr15	89950000	90450000
chr15	90450000	90750000
chr15	90750000	91250000
chr15	91250000	91550000
chr15	91550000	92050000
chr15	92050000	93050000
chr15	93050000	93150000
chr15	93150000	94100000
chr15	94100000	94450000
chr15	94450000	95450000
chr15	95450000	96250000
chr15	96250000	96950000
chr15	96950000	97450000
chr15	97450000	97750000
chr15	97750000	97850000
chr15	97850000	98250000
chr15	98250000	98600000
chr15	98600000	98800000
chr15	98800000	99050000
chr15	99050000	99200000
chr15	99200000	99500000
chr15	99500000	99750000
chr15	99750000	100300000
chr15	100300000	100500000
chr15	100500000	101000000
chr15	101000000	101450000
chr16	5250000	6450000
chr16	6450000	7300000
chr16	7300000	8350000
chr16	8350000	8650000
chr16	8650000	10050000
chr16	10050000	10150000
chr16	10150000	10500000
chr16	10500000	10800000
chr16	10800000	11250000
chr16	11250000	13050000
chr16	13050000	13750000
chr16	13750000	14150000
chr16	14150000	14300000
chr16	14300000	14400000
chr16	14400000	15150000
chr16	15150000	15800000
chr16	15800000	16150000
chr16	16150000	16250000
chr16	16250000	17000000
chr16	17000000	17250000
chr16	17250000	17400000
chr16	17400000	17500000
chr16	17500000	17600000
chr16	17600000	17850000
chr16	17850000	18050000
chr16	18050000	18200000
chr16	18200000	18600000
chr16	18600000	18800000
chr16	18800000	19650000
chr16	19650000	20150000
chr16	20150000	20400000
chr16	20400000	20600000
chr16	20600000	21150000
chr16	21150000	21400000
chr16	21400000	21800000
chr16	21800000	22200000
chr16	22200000	22500000
chr16	22500000	22800000
chr16	22800000	23100000
chr16	23100000	23400000
chr16	23400000	23900000
chr16	23900000	25300000
chr16	25300000	25650000
chr16	25650000	25900000
chr16	25900000	26150000
chr16	26150000	26450000
chr16	26450000	27200000
chr16	27200000	27400000
chr16	27400000	28450000
chr16	28450000	29550000
chr16	29550000	30300000
chr16	30300000	30500000
chr16	30500000	31350000
chr16	31350000	31900000
chr16	31900000	32450000
chr16	32450000	32650000
chr16	32650000	33000000
chr16	33000000	33100000
chr16	33100000	34100000
chr16	34100000	35000000
chr16	35000000	35250000
chr16	35250000	35450000
chr16	35450000	35650000
chr16	35650000	35750000
chr16	35750000	37000000
chr16	37000000	38500000
chr16	38500000	38800000
chr16	38800000	39000000
chr16	39000000	40200000
chr16	40200000	40350000
chr16	40350000	40500000
chr16	40500000	40600000
chr16	40600000	41200000
chr16	41200000	42100000
chr16	42100000	42850000
chr16	42850000	44100000
chr16	44100000	44700000
chr16	44700000	45100000
chr16	45100000	45600000
chr16	45600000	45950000
chr16	45950000	46950000
chr16	46950000	47050000
chr16	47050000	47600000
chr16	47600000	48950000
chr16	48950000	50750000
chr16	50750000	52200000
chr16	52200000	52850000
chr16	52850000	53250000
chr16	53250000	54250000
chr16	54250000	55150000
chr16	55150000	55850000
chr16	55850000	56650000
chr16	56650000	57100000
chr16	57100000	57550000
chr16	57550000	58250000
chr16	58250000	58700000
chr16	58700000	59350000
chr16	59350000	59600000
chr16	59600000	60400000
chr16	60400000	61250000
chr16	61250000	61350000
chr16	61350000	62800000
chr16	62800000	63800000
chr16	63800000	64850000
chr16	64850000	65050000
chr16	65050000	65550000
chr16	65550000	66050000
chr16	66050000	66950000
chr16	66950000	67850000
chr16	67850000	68550000
chr16	68550000	69550000
chr16	69550000	71000000
chr16	71000000	71150000
chr16	71150000	72150000
chr16	72150000	72600000
chr16	72600000	72950000
chr16	72950000	74800000
chr16	74800000	75250000
chr16	75250000	75350000
chr16	75350000	75500000
chr16	75500000	77000000
chr16	77000000	77700000
chr16	77700000	78150000
chr16	78150000	78400000
chr16	78400000	78500000
chr16	78500000	78900000
chr16	78900000	80050000
chr16	80050000	80500000
chr16	80500000	81150000
chr16	81150000	81850000
chr16	81850000	81950000
chr16	81950000	82500000
chr16	82500000	82700000
chr16	82700000	82800000
chr16	82800000	83100000
chr16	83100000	83450000
chr16	83450000	84650000
chr16	84650000	85650000
chr16	85650000	86250000
chr16	86250000	86350000
chr16	86350000	86600000
chr16	86600000	87450000
chr16	87450000	88200000
chr16	88200000	88500000
chr16	88500000	88900000
chr16	88900000	89750000
chr16	89750000	90200000
chr16	90200000	90700000
chr16	90700000	91000000
chr16	91000000	91650000
chr16	91650000	91850000
chr16	91850000	92250000
chr16	92250000	92450000
chr16	92450000	93600000
chr16	93600000	93750000
chr16	93750000	94450000
chr16	94450000	94900000
chr16	94900000	95550000
chr16	95550000	96300000
chr17	5450000	5700000
chr17	5700000	6000000
chr17	6000000	6350000
chr17	6350000	6450000
chr17	6450000	6750000
chr17	6850000	7100000
chr17	7100000	7500000
chr17	7500000	8200000
chr17	8200000	8300000
chr17	8300000	8550000
chr17	8550000	8750000
chr17	8750000	9150000
chr17	9150000	10350000
chr17	10350000	10450000
chr17	10450000	11350000
chr17	11350000	12150000
chr17	12150000	12550000
chr17	12550000	13000000
chr17	13000000	13200000
chr17	13200000	13300000
chr17	13300000	13400000
chr17	13400000	13600000
chr17	13600000	13700000
chr17	13700000	14150000
chr17	14150000	14300000
chr17	14300000	15100000
chr17	15100000	15600000
chr17	15600000	16500000
chr17	16500000	17100000
chr17	17100000	17300000
chr17	17300000	17800000
chr17	17800000	17950000
chr17	17950000	18950000
chr17	18950000	19200000
chr17	19200000	19300000
chr17	19300000	19450000
chr17	19450000	19600000
chr17	19600000	20000000
chr17	20000000	20100000
chr17	20100000	20400000
chr17	20400000	21050000
chr17	21050000	21200000
chr17	21200000	21300000
chr17	21300000	21900000
chr17	21900000	22150000
chr17	22150000	22550000
chr17	22550000	23800000
chr17	23800000	24100000
chr17	24100000	24500000
chr17	24500000	24800000
chr17	24800000	25400000
chr17	25400000	25950000
chr17	25950000	26200000
chr17	26200000	26350000
chr17	26350000	26550000
chr17	26550000	26750000
chr17	26750000	27000000
chr17	27000000	27100000
chr17	27100000	27650000
chr17	27650000	27750000
chr17	27750000	27900000
chr17	27900000	28050000
chr17	28050000	28300000
chr17	28300000	28400000
chr17	28400000	28750000
chr17	28750000	28950000
chr17	28950000	29350000
chr17	29350000	29450000
chr17	29450000	29700000
chr17	29700000	30000000
chr17	30000000	30800000
chr17	30800000	30900000
chr17	30900000	31000000
chr17	31000000	31600000
chr17	31600000	32150000
chr17	32150000	32350000
chr17	32350000	32600000
chr17	32600000	33050000
chr17	33050000	33250000
chr17	33250000	34050000
chr17	34050000	34500000
chr17	34500000	34900000
chr17	34900000	35050000
chr17	35050000	35400000
chr17	35400000	35500000
chr17	35500000	36100000
chr17	36100000	36300000
chr17	36300000	36850000
chr17	36850000	37200000
chr17	37200000	37300000
chr17	37300000	37850000
chr17	37850000	37950000
chr17	37950000	38150000
chr17	38150000	38250000
chr17	38250000	38350000
chr17	38350000	38500000
chr17	38500000	38600000
chr17	38600000	38850000
chr17	38850000	39750000
chr17	39750000	39850000
chr17	39850000	39950000
chr17	39950000	40500000
chr17	40500000	40900000
chr17	40900000	43050000
chr17	43050000	43300000
chr17	43300000	43750000
chr17	43750000	44150000
chr17	44150000	44850000
chr17	44850000	45500000
chr17	45500000	46250000
chr17	46250000	46850000
chr17	46850000	47000000
chr17	47000000	47100000
chr17	47100000	47550000
chr17	47550000	47800000
chr17	47800000	48250000
chr17	48250000	48500000
chr17	48500000	49350000
chr17	49350000	49550000
chr17	49550000	50000000
chr17	50000000	50350000
chr17	50350000	50900000
chr17	50900000	52600000
chr17	52600000	53100000
chr17	53100000	53600000
chr17	53600000	54050000
chr17	54200000	56050000
chr17	56050000	56350000
chr17	56350000	56850000
chr17	56850000	57050000
chr17	57050000	57450000
chr17	57450000	59000000
chr17	59000000	59950000
chr17	59950000	60100000
chr17	60100000	60250000
chr17	60250000	60450000
chr17	60450000	60600000
chr17	60600000	62000000
chr17	62000000	62500000
chr17	62500000	62600000
chr17	62600000	62850000
chr17	62850000	63800000
chr17	63800000	64650000
chr17	64650000	65900000
chr17	65900000	66400000
chr17	66400000	66800000
chr17	66800000	68150000
chr17	68150000	69700000
chr17	69700000	70700000
chr17	70700000	70950000
chr17	70950000	71300000
chr17	71300000	71850000
chr17	71850000	73100000
chr17	73100000	73600000
chr17	73600000	74500000
chr17	74550000	74650000
chr17	74650000	74750000
chr17	74750000	75050000
chr17	75050000	75900000
chr17	75900000	77300000
chr17	77300000	77400000
chr17	77400000	78550000
chr17	78550000	79050000
chr17	79050000	79700000
chr17	79700000	80000000
chr17	80000000	80250000
chr17	80250000	80400000
chr17	80400000	80950000
chr17	80950000	81200000
[truncated: 2,824 more rows]

## Sheet: Neurons_TADs
chr1	5050000	5250000
chr1	5250000	6200000
chr1	6200000	7000000
chr1	7000000	7150000
chr1	7150000	7950000
chr1	7950000	8050000
chr1	8050000	8350000
chr1	8350000	9500000
chr1	9500000	9650000
chr1	9650000	10150000
chr1	10150000	10600000
chr1	10600000	10750000
chr1	10750000	11500000
chr1	11500000	12800000
chr1	12800000	12950000
chr1	12950000	13650000
chr1	13650000	14250000
chr1	14250000	14850000
chr1	14850000	15800000
chr1	15800000	16050000
chr1	16050000	16400000
chr1	16400000	16650000
chr1	16650000	16750000
chr1	16750000	17100000
chr1	17100000	18150000
chr1	18150000	18700000
chr1	18700000	19000000
chr1	19000000	19750000
chr1	19750000	20650000
chr1	20650000	22050000
chr1	22050000	22350000
chr1	22350000	22450000
chr1	22450000	23250000
chr1	23250000	23600000
chr1	23600000	24250000
chr1	24250000	25850000
chr1	25850000	26300000
chr1	26300000	26550000
chr1	26550000	26650000
chr1	26650000	27000000
chr1	27000000	27300000
chr1	27300000	27550000
chr1	27550000	28100000
chr1	28100000	28200000
chr1	28200000	28550000
chr1	28550000	28700000
chr1	28700000	29050000
chr1	29050000	29600000
chr1	29600000	29750000
chr1	29750000	30700000
chr1	30700000	31000000
chr1	31000000	31650000
chr1	31650000	32050000
chr1	32050000	32250000
chr1	32250000	33200000
chr1	33200000	33650000
chr1	33650000	34200000
chr1	34200000	34450000
chr1	34450000	34750000
chr1	34750000	34850000
chr1	34850000	35550000
chr1	35550000	36300000
chr1	36300000	36500000
chr1	36500000	36700000
chr1	36700000	37300000
chr1	37300000	37900000
chr1	37900000	38000000
chr1	38000000	38100000
chr1	38100000	38950000
chr1	38950000	39550000
chr1	39550000	40100000
chr1	40100000	40800000
chr1	40800000	41750000
chr1	41750000	42950000
chr1	42950000	43100000
chr1	43100000	44150000
chr1	44150000	44750000
chr1	44750000	45150000
chr1	45150000	45800000
chr1	45800000	46050000
chr1	46050000	46200000
chr1	46200000	46350000
chr1	46350000	46500000
chr1	46500000	46750000
chr1	46750000	47100000
chr1	47100000	47250000
chr1	47250000	47650000
chr1	47650000	47750000
chr1	47750000	47900000
chr1	47900000	48100000
chr1	48100000	48200000
chr1	48200000	48350000
chr1	48350000	48550000
chr1	48550000	48700000
chr1	48700000	48950000
chr1	48950000	49250000
chr1	49250000	49400000
chr1	49400000	49700000
chr1	49700000	49800000
chr1	49800000	49950000
chr1	49950000	50900000
chr1	50900000	51650000
chr1	51650000	52150000
chr1	52150000	52900000
chr1	52900000	53350000
chr1	53350000	53500000
chr1	53500000	53650000
chr1	53650000	53900000
chr1	53900000	54450000
chr1	54450000	55150000
chr1	55150000	55900000
chr1	55900000	56550000
chr1	56550000	57400000
chr1	57400000	58400000
chr1	58400000	58900000
chr1	58900000	59000000
chr1	59000000	59200000
chr1	59200000	59700000
chr1	59700000	60000000
chr1	60000000	60550000
chr1	60550000	61000000
chr1	61000000	61800000
chr1	61800000	63150000
chr1	63150000	63600000
chr1	63600000	64100000
chr1	64100000	64700000
chr1	64700000	65200000
chr1	65200000	66100000
chr1	66100000	66900000
chr1	66900000	68000000
chr1	68000000	68150000
chr1	68150000	69150000
chr1	69150000	69700000
chr1	69700000	72200000
chr1	72200000	72600000
chr1	72600000	72850000
chr1	72850000	73900000
chr1	73900000	74200000
chr1	74200000	74450000
chr1	74450000	74650000
chr1	74650000	74750000
chr1	74750000	75050000
chr1	75050000	75300000
chr1	75300000	75550000
chr1	75550000	77900000
chr1	77900000	78450000
chr1	78450000	79700000
chr1	79700000	79950000
chr1	79950000	80100000
chr1	80100000	80500000
chr1	80500000	80600000
chr1	80600000	80700000
chr1	80700000	81250000
chr1	81250000	82700000
chr1	82700000	82950000
chr1	82950000	83650000
chr1	83650000	85050000
chr1	85050000	85200000
chr1	87300000	87500000
chr1	87500000	87900000
chr1	87900000	88200000
chr1	88200000	88400000
chr1	88400000	89050000
chr1	89050000	89250000
chr1	89250000	90150000
chr1	90150000	90550000
chr1	90550000	91050000
chr1	91050000	91500000
chr1	91500000	91850000
chr1	91850000	92500000
chr1	92500000	92750000
chr1	92750000	93250000
chr1	93250000	93750000
chr1	93750000	94800000
chr1	94800000	95200000
chr1	95200000	95650000
chr1	95650000	95900000
chr1	95900000	97650000
chr1	97650000	97750000
chr1	97750000	98700000
chr1	98700000	99150000
chr1	99150000	99250000
chr1	99250000	99350000
chr1	99350000	99600000
chr1	99600000	100400000
chr1	100400000	100550000
chr1	100550000	101100000
chr1	101100000	101250000
chr1	101250000	101400000
chr1	101400000	101900000
chr1	101900000	102250000
chr1	102250000	102350000
chr1	102350000	102500000
chr1	102500000	102600000
chr1	102600000	102750000
chr1	102750000	103100000
chr1	103100000	103500000
chr1	103500000	103850000
chr1	103850000	104100000
chr1	104100000	104300000
chr1	104300000	104550000
chr1	104550000	104800000
chr1	104800000	105600000
chr1	105600000	106400000
chr1	106400000	106800000
chr1	106800000	107650000
chr1	107650000	107900000
chr1	107900000	108300000
chr1	108300000	108700000
chr1	108700000	109000000
chr1	109000000	109150000
chr1	109150000	109300000
chr1	109300000	110400000
chr1	110400000	110650000
chr1	110650000	110800000
chr1	110800000	111200000
chr1	111200000	111300000
chr1	111300000	111400000
chr1	111400000	111500000
chr1	111500000	111950000
chr1	111950000	112500000
chr1	112500000	112600000
chr1	112600000	113350000
chr1	113350000	113500000
chr1	113500000	114350000
chr1	114350000	115500000
chr1	115500000	115750000
chr1	115750000	116100000
chr1	116100000	116350000
chr1	116350000	116500000
chr1	116500000	116750000
chr1	116750000	116950000
chr1	116950000	117200000
chr1	117200000	117300000
chr1	117300000	117450000
chr1	117450000	118400000
chr1	118400000	118550000
chr1	118550000	119500000
chr1	119500000	119650000
chr1	119650000	120100000
chr1	120100000	121350000
chr1	121350000	121550000
chr1	121550000	122000000
chr1	122000000	122200000
chr1	122200000	122400000
chr1	122400000	123450000
chr1	123450000	124000000
chr1	124000000	124800000
chr1	124800000	125050000
chr1	125050000	125250000
chr1	125250000	125350000
chr1	125350000	125450000
chr1	125450000	126100000
chr1	126100000	126200000
chr1	126200000	126300000
chr1	126300000	127200000
chr1	127200000	128300000
chr1	128300000	128850000
chr1	128850000	129350000
chr1	129350000	129650000
chr1	129650000	130150000
chr1	130150000	130700000
chr1	130700000	131100000
chr1	131100000	131450000
chr1	131450000	132300000
chr1	132300000	132900000
chr1	132900000	133100000
chr1	133100000	133450000
chr1	133450000	133750000
chr1	133750000	133950000
chr1	133950000	134100000
chr1	134100000	134200000
chr1	134200000	134350000
chr1	134350000	134450000
chr1	134450000	134900000
chr1	134900000	135500000
chr1	135500000	135950000
chr1	135950000	136200000
chr1	136200000	136500000
chr1	136500000	136800000
chr1	136800000	137000000
chr1	137000000	137250000
chr1	137250000	137650000
chr1	137650000	137800000
chr1	137800000	138350000
chr1	138350000	138800000
chr1	138800000	139100000
chr1	139100000	139950000
chr1	139950000	140650000
chr1	140650000	141300000
chr1	141300000	141550000
chr1	141550000	141900000
chr1	141900000	142550000
chr1	142550000	143200000
chr1	143200000	143750000
chr1	143750000	144200000
chr1	144200000	144700000
chr1	144700000	145550000
chr1	145550000	145850000
chr1	145850000	146000000
chr1	146000000	146200000
chr1	146200000	146850000
chr1	146850000	147450000
chr1	147450000	147600000
chr1	147600000	147700000
chr1	147700000	148000000
chr1	148000000	148150000
chr1	148150000	148300000
chr1	148300000	148450000
chr1	148450000	148750000
chr1	148750000	149000000
chr1	149000000	149150000
chr1	149150000	149400000
chr1	149400000	149700000
chr1	149700000	149900000
chr1	149900000	150000000
chr1	150000000	150200000
chr1	150200000	150300000
chr1	150300000	151600000
chr1	151600000	152150000
chr1	152150000	152800000
chr1	152800000	153200000
chr1	153200000	153550000
chr1	153550000	154200000
chr1	154200000	154300000
chr1	154300000	154550000
chr1	154550000	155300000
chr1	155300000	155550000
chr1	155550000	156000000
chr1	156000000	156550000
chr1	156550000	156800000
chr1	156800000	157100000
chr1	157100000	157350000
chr1	157350000	157850000
chr1	157850000	158100000
chr1	158100000	158550000
chr1	158550000	158750000
chr1	158750000	159000000
chr1	159000000	159150000
chr1	159150000	159350000
chr1	159350000	160550000
chr1	160550000	161150000
chr1	161150000	162100000
chr1	162100000	162600000
chr1	162600000	162850000
chr1	162850000	163050000
chr1	163050000	163750000
chr1	163750000	164250000
chr1	164250000	164450000
chr1	164450000	164600000
chr1	164600000	164950000
chr1	164950000	165350000
chr1	165350000	165850000
chr1	165850000	166100000
chr1	166100000	167100000
chr1	167100000	167350000
chr1	167350000	167450000
chr1	167450000	167850000
chr1	167850000	168050000
chr1	168050000	168300000
chr1	168300000	168450000
chr1	168450000	168600000
chr1	168600000	168800000
chr1	168800000	169250000
chr1	169250000	169550000
chr1	169550000	169800000
chr1	169800000	171400000
chr1	171400000	171850000
chr1	171850000	172100000
chr1	172100000	172750000
chr1	172750000	172950000
chr1	172950000	173400000
chr1	173400000	174250000
chr1	174250000	174500000
chr1	174500000	175100000
chr1	175100000	175300000
chr1	175300000	175600000
chr1	175600000	176000000
chr1	176000000	176350000
chr1	176350000	176900000
chr1	176900000	177550000
chr1	177550000	177800000
chr1	177800000	178100000
chr1	178100000	178750000
chr1	178750000	179100000
chr1	179100000	179700000
chr1	179700000	179950000
chr1	179950000	180350000
chr1	180350000	181500000
chr1	181500000	181600000
chr1	181600000	181700000
chr1	181700000	182100000
chr1	182100000	182300000
chr1	182300000	182750000
chr1	182750000	183100000
chr1	183100000	183750000
chr1	183750000	184050000
chr1	184050000	184400000
chr1	184400000	184900000
chr1	185250000	186100000
chr1	186100000	186600000
chr1	186600000	187150000
chr1	187150000	188550000
chr1	188550000	189800000
chr1	189800000	190750000
chr1	190750000	191450000
chr1	191450000	191700000
chr1	191700000	192700000
chr1	192700000	192950000
chr1	192950000	193350000
chr1	193350000	193600000
chr1	193600000	193900000
chr1	193900000	194550000
chr1	194550000	194950000
chr1	194950000	195150000
chr10	5050000	5900000
chr10	5900000	6300000
chr10	6300000	7200000
chr10	7200000	7900000
chr10	7900000	8200000
chr10	8200000	8400000
chr10	8400000	9450000
chr10	9450000	10000000
chr10	10000000	10950000
chr10	10950000	11850000
chr10	11850000	12350000
chr10	12350000	12700000
chr10	12700000	13200000
chr10	13200000	13500000
chr10	13500000	14100000
chr10	14100000	14350000
chr10	14350000	15800000
chr10	15800000	16050000
chr10	16050000	16200000
chr10	16200000	16350000
chr10	16350000	16550000
chr10	16550000	17450000
chr10	17450000	17700000
chr10	17700000	18000000
chr10	18000000	18200000
chr10	18200000	19800000
chr10	19800000	20650000
chr10	20650000	21000000
chr10	21000000	21700000
chr10	21700000	22150000
chr10	22150000	22300000
chr10	22300000	22750000
chr10	22750000	23500000
chr10	23500000	24400000
chr10	24400000	24500000
chr10	24500000	24900000
chr10	24900000	26050000
chr10	26050000	26400000
chr10	26400000	26600000
chr10	26600000	27300000
chr10	27300000	27450000
chr10	27450000	27650000
chr10	27650000	27750000
chr10	27750000	28650000
chr10	28650000	29900000
chr10	29900000	30400000
chr10	30400000	30500000
chr10	30500000	30650000
chr10	30650000	31050000
chr10	31050000	31850000
chr10	31850000	33550000
chr10	33550000	34050000
chr10	34050000	35200000
chr10	35200000	36650000
chr10	36650000	37650000
chr10	37650000	38800000
chr10	38800000	39200000
chr10	39200000	39650000
chr10	39650000	39900000
chr10	39900000	40200000
chr10	40200000	40650000
chr10	40650000	41150000
chr10	41150000	41400000
chr10	41400000	41950000
chr10	41950000	42450000
chr10	42450000	42600000
chr10	42600000	42850000
chr10	42850000	43250000
chr10	43250000	43650000
chr10	43650000	43900000
chr10	43900000	44750000
chr10	44750000	44850000
chr10	44850000	45050000
chr10	45050000	45200000
chr10	45200000	45300000
chr10	45300000	45650000
chr10	45650000	46450000
chr10	46450000	46850000
chr10	46850000	47050000
chr10	47050000	47200000
chr10	47200000	47450000
chr10	47450000	47550000
chr10	47550000	47650000
chr10	47650000	47750000
chr10	47750000	47950000
chr10	47950000	48050000
chr10	48050000	48150000
chr10	48150000	48250000
chr10	48250000	48350000
chr10	48350000	48600000
chr10	48600000	48900000
chr10	48900000	49500000
chr10	49500000	50200000
chr10	50200000	51150000
chr10	51150000	51600000
chr10	51600000	51750000
chr10	51750000	51900000
chr10	51900000	52050000
chr10	52050000	53300000
chr10	53300000	53450000
chr10	53450000	56050000
chr10	56050000	56400000
chr10	56400000	57150000
chr10	57150000	57400000
chr10	57400000	57550000
chr10	57550000	57750000
chr10	57750000	57900000
chr10	57900000	58700000
chr10	58700000	59300000
chr10	59300000	59550000
chr10	59550000	59650000
chr10	59650000	60200000
chr10	60200000	60550000
chr10	60550000	60750000
chr10	60750000	60900000
chr10	60900000	61100000
chr10	61100000	61900000
chr10	61900000	62850000
chr10	62850000	64100000
chr10	64100000	64500000
chr10	64500000	65000000
chr10	65000000	66200000
chr10	66200000	66650000
chr10	66650000	67250000
chr10	67250000	67400000
chr10	67400000	67700000
chr10	67700000	68750000
chr10	68750000	69250000
chr10	69250000	69700000
chr10	69700000	70000000
chr10	70000000	70800000
chr10	70800000	71550000
chr10	71550000	71750000
chr10	71750000	72050000
chr10	72050000	72450000
chr10	72450000	73050000
chr10	73050000	74300000
chr10	74300000	74600000
chr10	74600000	74950000
chr10	74950000	75400000
chr10	75400000	75650000
chr10	75650000	75950000
chr10	75950000	76200000
chr10	76200000	76450000
chr10	76450000	76950000
chr10	76950000	77650000
chr10	77650000	77850000
chr10	77850000	78300000
chr10	78300000	79000000
chr10	79000000	79100000
chr10	79100000	79650000
chr10	79650000	80000000
chr10	80000000	80150000
chr10	80150000	80300000
chr10	80300000	80600000
chr10	80600000	81050000
chr10	81050000	81650000
chr10	81650000	82050000
chr10	82050000	83200000
chr10	83200000	83950000
chr10	83950000	84550000
chr10	84550000	85100000
chr10	85100000	86100000
chr10	86100000	86200000
chr10	86200000	86950000
chr10	86950000	87800000
chr10	87800000	88150000
chr10	88150000	88750000
chr10	88750000	89150000
chr10	89150000	89300000
chr10	89300000	89450000
chr10	89450000	90150000
chr10	90150000	90550000
chr10	90550000	91550000
chr10	91550000	92450000
chr10	92450000	92700000
chr10	92700000	93000000
chr10	93000000	93250000
chr10	93250000	93450000
chr10	93450000	93550000
chr10	93550000	94050000
chr10	94050000	94400000
chr10	94400000	94950000
chr10	94950000	95450000
chr10	95450000	96000000
chr10	96000000	96750000
chr10	96750000	97100000
chr10	97100000	97900000
chr10	97900000	98550000
chr10	98550000	99050000
chr10	99050000	99950000
chr10	99950000	101050000
chr10	101050000	101900000
chr10	101900000	102300000
chr10	102300000	102650000
chr10	102650000	104250000
chr10	104250000	105200000
chr10	105200000	105750000
chr10	105750000	105900000
chr10	105900000	106800000
chr10	106800000	107150000
chr10	107150000	107550000
chr10	107550000	107650000
chr10	107650000	107850000
chr10	107850000	109250000
chr10	109250000	110150000
chr10	110150000	110550000
chr10	110550000	111400000
chr10	111400000	111550000
chr10	111550000	111800000
chr10	111800000	112250000
chr10	112250000	112400000
chr10	112400000	113400000
chr10	113400000	114650000
chr10	114650000	115400000
chr10	115400000	115600000
chr10	115600000	115950000
chr10	115950000	116450000
chr10	116450000	116650000
chr10	116650000	116750000
chr10	116750000	116850000
chr10	116850000	117100000
chr10	117100000	117500000
chr10	117500000	117750000
chr10	117750000	118600000
chr10	118600000	118850000
chr10	118850000	119050000
chr10	119050000	119200000
chr10	119200000	119600000
chr10	119600000	120750000
chr10	120750000	120950000
chr10	120950000	121450000
chr10	121450000	121950000
chr10	121950000	122600000
chr10	122600000	123550000
chr10	123550000	123650000
chr10	123650000	123800000
chr10	123800000	123950000
chr10	123950000	124250000
chr10	124250000	124500000
chr10	124500000	125100000
chr10	125100000	126300000
chr10	126300000	126400000
chr10	126400000	127700000
chr10	127700000	127950000
chr11	5000000	5350000
chr11	5350000	5800000
chr11	5800000	6300000
chr11	6300000	6450000
chr11	6450000	7050000
chr11	7050000	8250000
chr11	8250000	9050000
chr11	9050000	9900000
chr11	9900000	10250000
chr11	10250000	11300000
chr11	11300000	11650000
chr11	11650000	12400000
chr11	12400000	13900000
chr11	13900000	14150000
chr11	14150000	14650000
chr11	14650000	14750000
chr11	14750000	14900000
chr11	14900000	15200000
chr11	15200000	16300000
chr11	16300000	16600000
chr11	16600000	16850000
chr11	16850000	16950000
chr11	16950000	18750000
chr11	18750000	18900000
chr11	18900000	19650000
chr11	19650000	19950000
chr11	19950000	20600000
chr11	20600000	20800000
chr11	20800000	21350000
chr11	21350000	22050000
chr11	22050000	22450000
chr11	22450000	22850000
chr11	22850000	23800000
chr11	23800000	25250000
chr11	25250000	26950000
chr11	26950000	27800000
chr11	27800000	28100000
chr11	28100000	28450000
chr11	28450000	28600000
chr11	28600000	29000000
chr11	29000000	29750000
chr11	29750000	29900000
chr11	29900000	30800000
chr11	30800000	30900000
chr11	30900000	31500000
chr11	31500000	31850000
chr11	31850000	32200000
chr11	32200000	32450000
chr11	32450000	32550000
chr11	32550000	32800000
chr11	32800000	33000000
chr11	33000000	33500000
chr11	33500000	33800000
chr11	33800000	33950000
chr11	33950000	34600000
chr11	34600000	35200000
chr11	35200000	35600000
chr11	35600000	35800000
chr11	35800000	36350000
chr11	36350000	36450000
chr11	36450000	36700000
chr11	36700000	36950000
chr11	36950000	38550000
chr11	38550000	38700000
chr11	38700000	38950000
chr11	38950000	39350000
chr11	39350000	40500000
chr11	40500000	42000000
chr11	42000000	42200000
chr11	42200000	42350000
chr11	42350000	43200000
chr11	43200000	43400000
chr11	43400000	44250000
chr11	44250000	45700000
chr11	45700000	46200000
chr11	46200000	47400000
chr11	47400000	48550000
chr11	48550000	48700000
chr11	48700000	48850000
chr11	48850000	49350000
chr11	49350000	49650000
chr11	49650000	49900000
chr11	49900000	50150000
chr11	50150000	50700000
chr11	50700000	50900000
chr11	50900000	51000000
chr11	51000000	51350000
chr11	51350000	51450000
chr11	51450000	51750000
chr11	51750000	51900000
chr11	51900000	52000000
chr11	52000000	52150000
chr11	52150000	53200000
chr11	53200000	53650000
chr11	53650000	54050000
chr11	54050000	54350000
chr11	54350000	54450000
chr11	54450000	54850000
chr11	54850000	54950000
chr11	54950000	55250000
chr11	55250000	55850000
chr11	55850000	56500000
chr11	56500000	57250000
chr11	57250000	57700000
chr11	57700000	57850000
chr11	57850000	58400000
chr11	58400000	58650000
chr11	58650000	59000000
chr11	59000000	59350000
chr11	59350000	59550000
chr11	59550000	60200000
chr11	60200000	60450000
chr11	60450000	60850000
chr11	60850000	61650000
chr11	61650000	62500000
chr11	62500000	63650000
chr11	63650000	64800000
chr11	64800000	65500000
chr11	65500000	66850000
chr11	66850000	67250000
chr11	67250000	67550000
chr11	67550000	68250000
chr11	68250000	68650000
chr11	68650000	68800000
chr11	68800000	69400000
chr11	69400000	69800000
chr11	69800000	70000000
chr11	70000000	70100000
chr11	70100000	70700000
chr11	70700000	71050000
chr11	71050000	71800000
chr11	71800000	71950000
chr11	71950000	72200000
chr11	72200000	72350000
chr11	72350000	72850000
chr11	72850000	73450000
chr11	73450000	73600000
chr11	73600000	74150000
chr11	74150000	74400000
chr11	74400000	74600000
chr11	74600000	75350000
chr11	75350000	75750000
chr11	75750000	76000000
chr11	76000000	76250000
chr11	76250000	76400000
chr11	76400000	76750000
chr11	76750000	77250000
chr11	77250000	77550000
chr11	77550000	77750000
chr11	77750000	78150000
chr11	78150000	78600000
chr11	78600000	78750000
chr11	78750000	79300000
chr11	79300000	79500000
chr11	79500000	79900000
chr11	79900000	80450000
chr11	80450000	81400000
chr11	81400000	81800000
chr11	81800000	81950000
chr11	81950000	82750000
chr11	82750000	83050000
chr11	83050000	83500000
chr11	83500000	84650000
chr11	84650000	84900000
chr11	84900000	85100000
chr11	85100000	85600000
chr11	85600000	86000000
chr11	86000000	86300000
chr11	86300000	86450000
chr11	86450000	86600000
chr11	86600000	86900000
chr11	86900000	87400000
chr11	87400000	87650000
chr11	87650000	87950000
chr11	87950000	88800000
chr11	88800000	90100000
chr11	90100000	90500000
chr11	90500000	91850000
chr11	91850000	92000000
chr11	92000000	92100000
chr11	92100000	92950000
chr11	92950000	93700000
chr11	93700000	94100000
chr11	94100000	94450000
chr11	94450000	94750000
chr11	94750000	95100000
chr11	95100000	95350000
chr11	95350000	95850000
chr11	95850000	96050000
chr11	96050000	96850000
chr11	96850000	97000000
chr11	97000000	97100000
chr11	97100000	97550000
chr11	97550000	98050000
chr11	98050000	98500000
chr11	98500000	98600000
chr11	98600000	99000000
chr11	99000000	99600000
chr11	99600000	100150000
chr11	100150000	100500000
chr11	100500000	100800000
chr11	100800000	100900000
chr11	100900000	101450000
chr11	101450000	101800000
chr11	101800000	101950000
chr11	101950000	102100000
chr11	102100000	102250000
chr11	102250000	102550000
chr11	102550000	102700000
chr11	102700000	102900000
chr11	102900000	103150000
chr11	103150000	103750000
chr11	103750000	104100000
chr11	104100000	104350000
chr11	104350000	104600000
chr11	104600000	105000000
chr11	105000000	105400000
chr11	105400000	105900000
chr11	105900000	106000000
chr11	106000000	106200000
chr11	106200000	106600000
chr11	106600000	106700000
chr11	106700000	106850000
chr11	106850000	106950000
chr11	106950000	107350000
chr11	107350000	107800000
chr11	107800000	108200000
chr11	108200000	109050000
chr11	109050000	109500000
chr11	109500000	109700000
chr11	109700000	109800000
chr11	109800000	110150000
chr11	110150000	110750000
chr11	110750000	110850000
chr11	110850000	111350000
chr11	111350000	112600000
chr11	112600000	113000000
chr11	113000000	113100000
chr11	113100000	113500000
chr11	113500000	113650000
chr11	113650000	114550000
chr11	114550000	114750000
chr11	114750000	114850000
chr11	114850000	115100000
chr11	115100000	115650000
chr11	115650000	115850000
chr11	115850000	116100000
chr11	116100000	116350000
chr11	116350000	116650000
chr11	116650000	116900000
chr11	116900000	117000000
chr11	117000000	117650000
chr11	117650000	118100000
chr11	118100000	118200000
chr11	118200000	118550000
chr11	118550000	118650000
chr11	118650000	118850000
chr11	118850000	119050000
chr11	119050000	119800000
chr12	5000000	5950000
chr12	5950000	6400000
chr12	6400000	6600000
chr12	6600000	6750000
chr12	6750000	8000000
chr12	8000000	8250000
chr12	8250000	8500000
chr12	8500000	8600000
chr12	8600000	9000000
chr12	9000000	10550000
chr12	10550000	11150000
chr12	11150000	12100000
chr12	12100000	12300000
chr12	12300000	13200000
chr12	13200000	14350000
chr12	14350000	15450000
chr12	15450000	16650000
chr12	16650000	16750000
chr12	16750000	17000000
chr12	17000000	17300000
chr12	17300000	17850000
chr12	17850000	18000000
chr12	18000000	18150000
chr12	18150000	18250000
chr12	18250000	18800000
chr12	18850000	19250000
chr12	19250000	19700000
chr12	19700000	19800000
chr12	19800000	19900000
chr12	19900000	20300000
chr12	20300000	20700000
chr12	20700000	20950000
chr12	20950000	21050000
chr12	21050000	21300000
chr12	21300000	21800000
chr12	21850000	22900000
chr12	22950000	23050000
chr12	24350000	24750000
chr12	24900000	25600000
chr12	25600000	27050000
chr12	27050000	28000000
chr12	28000000	28250000
chr12	28250000	29200000
chr12	29200000	30550000
chr12	30550000	30650000
chr12	30650000	31050000
chr12	31050000	31250000
chr12	31250000	31700000
chr12	31700000	32600000
chr12	32600000	32900000
chr12	32900000	33550000
chr12	33550000	33800000
chr12	33800000	34050000
chr12	34050000	34600000
chr12	34600000	35300000
chr12	35300000	35850000
chr12	35850000	36350000
chr12	36350000	36550000
chr12	36550000	37350000
chr12	37350000	38400000
chr12	38400000	38800000
chr12	38800000	39400000
chr12	39400000	40200000
chr12	40200000	40850000
chr12	40850000	41500000
chr12	41500000	42050000
chr12	42050000	42850000
chr12	42850000	43000000
chr12	43000000	43200000
chr12	43200000	43500000
chr12	43500000	43650000
chr12	43650000	44150000
chr12	44150000	45250000
chr12	45250000	45650000
chr12	45650000	46500000
chr12	46500000	47350000
chr12	47350000	47550000
chr12	47550000	47750000
chr12	47750000	47850000
chr12	47850000	48400000
chr12	48400000	48750000
chr12	48750000	48900000
chr12	48900000	50300000
chr12	50300000	50900000
chr12	50900000	51200000
chr12	51200000	51350000
chr12	51350000	52400000
chr12	52400000	52700000
chr12	52700000	53000000
chr12	53000000	53600000
chr12	53600000	53950000
chr12	53950000	55700000
chr12	55700000	56050000
chr12	56050000	56150000
chr12	56300000	56550000
chr12	56550000	56850000
chr12	56850000	57700000
chr12	57700000	58300000
chr12	58300000	58600000
chr12	58600000	58850000
chr12	58850000	60050000
chr12	60050000	60250000
chr12	60250000	61850000
chr12	61850000	62350000
chr12	62350000	62550000
chr12	62550000	62800000
chr12	62800000	63600000
chr12	63600000	63950000
chr12	63950000	64150000
chr12	64150000	64550000
chr12	64550000	64700000
chr12	64700000	66000000
chr12	66000000	67450000
chr12	67450000	67900000
chr12	67900000	68000000
chr12	68000000	68300000
chr12	68300000	68400000
chr12	68400000	69000000
chr12	69000000	70200000
chr12	70200000	70650000
chr12	70650000	71500000
chr12	71500000	72050000
chr12	72050000	72800000
chr12	72800000	73100000
chr12	73100000	73500000
chr12	73500000	73750000
chr12	73750000	73850000
chr12	73850000	74050000
chr12	74050000	74600000
chr12	74600000	75100000
chr12	75100000	75350000
chr12	75350000	76800000
chr12	76800000	77250000
chr12	77250000	77450000
chr12	77450000	77900000
chr12	77900000	78600000
chr12	78600000	79100000
chr12	79100000	79350000
chr12	79350000	79500000
chr12	79500000	80000000
chr12	80000000	80200000
chr12	80200000	80350000
chr12	80350000	81200000
chr12	81200000	81500000
chr12	81500000	82000000
chr12	82000000	82650000
chr12	82650000	82750000
chr12	82750000	83000000
chr12	83000000	83550000
chr12	83550000	84150000
chr12	84150000	84850000
chr12	84850000	85200000
chr12	85200000	85400000
chr12	85400000	85600000
chr12	85600000	85700000
chr12	85700000	86050000
chr12	86050000	86400000
chr12	86400000	86600000
chr12	86600000	86800000
chr12	86800000	87100000
chr12	87100000	87400000
chr12	87400000	88000000
chr12	88000000	88750000
chr12	88750000	89200000
chr12	89200000	89500000
chr12	89500000	90650000
chr12	90650000	91300000
chr12	91300000	91750000
chr12	91750000	92550000
chr12	92550000	93050000
chr12	93050000	93950000
chr12	93950000	94050000
chr12	94050000	94250000
chr12	94250000	94500000
chr12	94500000	94700000
chr12	94700000	95200000
chr12	95200000	95700000
chr12	95700000	95950000
chr12	95950000	96100000
chr12	96100000	96250000
chr12	96250000	96450000
chr12	96450000	96950000
chr12	96950000	97200000
chr12	97200000	97400000
chr12	97400000	97600000
chr12	97600000	97750000
chr12	97750000	98450000
chr12	98450000	99400000
chr12	99400000	99850000
chr12	99850000	101300000
chr12	101300000	101750000
chr12	101750000	102150000
chr12	102150000	102250000
chr12	102250000	102900000
chr12	102900000	103100000
chr12	103100000	103650000
chr12	103650000	103950000
chr12	103950000	104300000
chr12	104300000	104600000
chr12	104600000	104850000
chr12	104850000	105150000
chr12	105150000	105400000
chr12	105400000	105600000
chr12	105600000	105900000
chr12	105900000	106150000
chr12	106150000	106950000
chr12	106950000	108300000
chr12	108300000	109350000
chr12	109350000	109750000
chr12	109750000	110750000
chr12	110750000	110950000
chr12	110950000	111600000
chr12	111600000	111800000
chr12	111800000	112100000
chr12	112100000	112550000
chr12	112550000	112800000
chr12	112800000	113250000
chr12	113250000	114400000
chr12	114400000	115050000
chr12	115050000	115250000
chr12	115250000	115350000
chr12	115350000	115550000
chr12	115550000	115750000
chr12	115750000	116150000
chr12	116150000	116250000
chr12	116250000	116500000
chr12	116500000	116600000
chr12	116600000	117050000
chr12	117050000	117200000
chr12	117200000	118550000
chr12	118550000	119000000
chr12	119000000	119250000
chr13	5000000	6600000
chr13	6600000	7550000
chr13	7550000	7750000
chr13	7750000	8150000
chr13	8150000	8900000
chr13	8900000	9800000
chr13	9800000	10600000
chr13	10600000	10750000
chr13	10750000	11800000
chr13	11800000	12450000
chr13	12450000	12750000
chr13	12750000	13050000
chr13	13050000	13250000
chr13	13250000	13500000
chr13	13500000	14200000
chr13	14200000	14400000
chr13	14400000	14650000
chr13	14650000	15300000
chr13	15300000	15900000
chr13	15900000	17700000
chr13	17700000	18900000
chr13	18900000	19200000
chr13	19200000	19700000
chr13	19700000	20100000
chr13	20100000	20350000
chr13	20350000	20550000
chr13	20550000	21200000
chr13	21200000	21400000
chr13	21400000	22650000
chr13	22650000	23800000
chr13	23800000	24400000
chr13	24400000	24500000
chr13	24500000	25050000
chr13	25050000	25150000
chr13	25150000	25550000
chr13	25550000	27000000
chr13	27000000	27150000
chr13	27150000	28000000
chr13	28000000	28450000
chr13	28450000	29000000
chr13	29000000	29350000
chr13	29350000	29900000
chr13	29900000	30150000
chr13	30150000	30300000
chr13	30300000	31750000
chr13	31750000	32850000
chr13	32850000	33250000
chr13	33250000	33350000
chr13	33350000	34000000
chr13	34000000	34650000
chr13	34650000	34950000
chr13	34950000	36000000
chr13	36000000	36850000
chr13	36850000	37450000
chr13	37450000	37750000
chr13	37750000	38100000
chr13	38100000	38700000
chr13	38700000	40850000
chr13	40850000	41300000
chr13	41300000	41650000
chr13	41650000	42650000
chr13	42650000	42900000
chr13	42900000	43200000
chr13	43200000	43450000
chr13	43450000	43750000
chr13	43750000	45050000
chr13	45050000	45550000
chr13	45550000	46000000
chr13	46000000	46300000
chr13	46300000	46850000
chr13	46850000	47150000
chr13	47150000	48600000
chr13	48600000	48700000
chr13	48700000	48850000
chr13	48850000	49450000
chr13	49450000	49700000
chr13	49700000	49800000
chr13	49800000	50600000
chr13	50600000	50750000
chr13	50750000	50950000
chr13	50950000	51700000
chr13	51700000	52300000
chr13	52300000	52700000
chr13	52700000	53150000
chr13	53150000	53450000
chr13	53450000	53800000
chr13	53800000	54150000
chr13	54150000	54750000
chr13	54750000	55300000
chr13	55300000	55400000
chr13	55400000	55650000
chr13	55650000	55750000
chr13	55750000	56200000
chr13	56200000	56500000
chr13	56500000	56800000
chr13	56800000	57350000
chr13	57350000	58050000
chr13	58050000	58200000
chr13	58200000	58650000
chr13	58650000	59850000
chr13	59850000	60250000
chr13	60250000	60850000
chr13	60850000	61300000
chr13	61300000	61650000
chr13	61650000	62000000
chr13	62050000	62150000
chr13	62150000	62450000
chr13	62450000	62700000
chr13	62700000	62900000
chr13	62900000	63400000
chr13	63400000	63500000
chr13	63500000	64350000
chr13	64350000	64500000
chr13	64500000	65000000
chr13	65000000	65100000
chr13	65100000	65200000
chr13	65200000	65350000
chr13	65350000	65600000
chr13	65650000	66300000
chr13	66300000	66500000
chr13	66500000	66950000
chr13	66950000	67550000
chr13	67550000	67650000
chr13	67650000	67950000
chr13	67950000	68400000
chr13	68400000	68650000
chr13	68650000	69600000
chr13	69600000	69750000
chr13	69750000	70700000
chr13	70700000	71100000
chr13	71100000	71900000
chr13	71900000	72050000
chr13	72050000	73500000
chr13	73500000	73600000
chr13	73600000	74000000
chr13	74000000	74400000
chr13	74400000	75300000
chr13	75300000	76300000
chr13	76300000	76450000
chr13	76450000	76550000
chr13	76550000	76800000
chr13	76800000	77950000
chr13	77950000	78050000
chr13	78050000	78150000
chr13	78150000	78300000
chr13	78300000	78900000
chr13	78900000	79250000
chr13	79250000	79750000
chr13	79750000	79850000
chr13	79850000	80900000
chr13	80900000	81450000
chr13	81450000	81850000
chr13	81850000	82850000
chr13	82850000	82950000
chr13	82950000	83750000
chr13	83750000	84300000
chr13	84300000	84450000
chr13	84450000	85450000
chr13	85450000	85550000
chr13	85550000	86550000
chr13	86550000	86700000
chr13	86700000	87100000
chr13	87100000	87300000
chr13	87300000	87400000
chr13	87400000	87550000
chr13	87550000	87750000
chr13	87750000	88000000
chr13	88000000	88250000
chr13	88250000	88900000
chr13	88900000	89650000
chr13	89650000	91000000
chr13	91000000	91900000
chr13	91900000	93250000
chr13	93250000	93450000
chr13	93450000	93900000
chr13	93900000	94450000
chr13	94450000	95000000
chr13	95000000	95100000
chr13	95100000	95700000
chr13	95700000	96100000
chr13	96100000	96250000
chr13	96250000	96650000
chr13	96650000	97150000
chr13	97150000	97450000
chr13	97450000	97850000
chr13	97850000	98750000
chr13	98750000	99000000
chr13	99000000	99500000
chr13	99500000	99850000
chr13	99850000	100050000
chr13	100050000	100850000
chr13	100850000	101450000
chr13	101450000	102400000
chr13	102400000	103400000
chr13	103400000	103900000
chr13	103900000	104500000
chr13	104500000	104850000
chr13	104850000	105300000
chr13	105300000	105500000
chr13	105500000	106000000
chr13	106000000	106100000
chr13	106100000	106600000
chr13	106600000	107700000
chr13	107700000	108900000
chr13	108900000	109050000
chr13	109050000	109950000
chr13	109950000	110500000
chr13	110500000	110650000
chr13	110650000	110800000
chr13	110800000	111100000
chr13	111100000	111750000
chr13	111750000	112200000
chr13	112200000	112500000
chr13	112500000	113350000
chr13	113350000	113750000
chr13	113750000	114350000
chr13	114350000	114550000
chr13	114550000	115550000
chr13	115550000	115850000
chr13	115850000	116650000
chr13	116650000	116750000
chr13	116750000	117550000
chr13	117550000	117900000
chr13	117900000	118050000
chr13	118050000	118250000
chr14	6000000	6050000
chr14	6050000	7300000
chr14	7600000	7900000
chr14	8050000	9000000
chr14	9000000	9150000
chr14	9150000	10800000
chr14	10800000	10900000
chr14	10900000	11250000
chr14	11250000	12300000
chr14	12300000	12950000
chr14	12950000	13350000
chr14	13350000	14100000
chr14	14100000	14900000
chr14	14900000	15100000
chr14	15100000	15450000
chr14	15450000	16400000
chr14	16400000	17200000
chr14	17200000	17600000
chr14	17600000	18250000
chr14	18250000	18450000
chr14	18450000	19150000
chr14	19150000	19350000
chr14	19350000	20200000
chr14	20350000	20850000
chr14	20850000	21100000
chr14	21100000	21450000
chr14	21450000	21800000
chr14	21800000	22600000
chr14	22600000	23600000
chr14	23600000	24300000
chr14	24300000	25200000
chr14	25200000	26650000
chr14	27050000	27900000
chr14	27900000	28300000
chr14	28300000	28500000
chr14	28500000	29250000
chr14	29250000	29500000
chr14	29500000	29900000
chr14	29900000	30750000
chr14	30750000	31450000
chr14	31450000	31650000
chr14	31650000	32250000
chr14	32250000	32950000
chr14	32950000	33250000
chr14	33250000	34150000
chr14	34150000	34350000
chr14	34350000	34700000
chr14	34700000	34800000
chr14	34800000	35000000
chr14	35000000	35150000
chr14	35150000	35550000
chr14	35550000	36900000
chr14	36900000	37900000
chr14	37900000	39450000
chr14	39450000	39750000
chr14	39750000	40250000
chr14	40250000	40700000
chr14	40700000	42000000
chr14	42000000	42500000
chr14	42500000	43550000
chr14	43600000	43750000
chr14	43800000	44300000
chr14	44300000	44600000
chr14	44600000	44800000
chr14	44800000	44950000
chr14	45000000	45200000
chr14	45200000	45750000
chr14	45750000	46350000
chr14	46350000	47400000
chr14	47400000	47850000
chr14	47850000	48100000
chr14	48100000	48950000
chr14	48950000	49800000
chr14	49800000	50400000
chr14	50400000	51300000
chr14	51300000	51700000
chr14	51700000	51900000
chr14	51900000	52150000
chr14	52150000	52350000
chr14	52350000	52550000
chr14	52550000	52700000
chr14	52700000	53000000
chr14	53000000	53100000
chr14	53100000	53200000
chr14	53200000	54150000
chr14	54150000	54350000
chr14	54350000	55000000
chr14	55000000	55100000
chr14	55100000	55250000
chr14	55250000	55650000
chr14	55650000	56550000
chr14	56550000	57350000
chr14	57350000	57650000
chr14	57650000	57900000
chr14	57900000	58000000
chr14	58000000	58100000
chr14	58100000	58200000
chr14	58200000	58500000
chr14	58500000	59800000
chr14	59800000	59900000
chr14	59900000	60150000
chr14	60150000	60650000
chr14	60650000	60750000
chr14	60750000	61050000
chr14	61050000	61350000
chr14	61350000	61800000
chr14	61800000	63050000
chr14	63050000	63300000
chr14	63300000	63550000
chr14	63550000	64100000
chr14	64100000	64400000
chr14	64400000	64650000
chr14	64650000	65200000
chr14	65200000	65350000
chr14	65350000	65600000
chr14	65600000	65750000
chr14	65750000	66000000
chr14	66000000	66150000
chr14	66150000	66450000
chr14	66450000	66700000
chr14	66700000	67550000
chr14	67550000	68300000
chr14	68300000	68550000
chr14	68550000	69100000
chr14	69100000	69300000
chr14	69300000	69900000
chr14	69900000	70050000
chr14	70050000	71000000
chr14	71000000	72100000
chr14	72100000	72900000
chr14	72900000	73450000
chr14	73450000	73850000
chr14	73850000	75100000
chr14	75100000	75400000
chr14	75400000	76150000
chr14	76150000	76450000
chr14	76450000	76850000
chr14	76850000	77400000
chr14	77400000	78000000
chr14	78000000	78900000
chr14	78900000	79500000
chr14	79500000	79850000
chr14	79850000	80600000
chr14	80600000	82250000
chr14	82250000	82350000
chr14	82350000	82500000
chr14	82500000	82600000
chr14	82600000	82850000
chr14	82850000	82950000
chr14	82950000	83100000
chr14	83100000	83250000
chr14	83250000	84700000
chr14	84700000	86050000
chr14	86050000	86250000
chr14	86250000	86350000
chr14	86350000	86550000
chr14	86550000	87800000
chr14	87800000	88850000
chr14	88850000	89350000
chr14	89350000	90650000
chr14	90650000	91000000
chr14	91000000	91150000
chr14	91150000	91250000
chr14	91250000	91350000
chr14	91350000	91600000
chr14	91600000	91900000
chr14	91900000	92250000
chr14	92250000	92400000
chr14	92400000	93050000
chr14	93050000	93200000
chr14	93200000	93750000
chr14	93750000	94250000
chr14	94250000	96300000
chr14	96300000	97300000
chr14	97300000	99450000
chr14	99450000	100250000
chr14	100250000	101850000
chr14	101850000	102000000
chr14	102000000	102900000
chr14	102900000	103400000
chr14	103400000	103600000
chr14	103600000	103900000
chr14	103900000	104800000
chr14	104800000	105650000
chr14	105650000	106300000
chr14	106300000	106500000
chr14	106500000	106850000
chr14	106850000	107550000
chr14	107550000	108000000
chr14	108000000	108200000
chr14	108200000	108350000
chr14	108350000	110100000
chr14	110100000	110700000
chr14	110700000	110800000
chr14	110800000	111150000
chr14	111150000	111300000
chr14	111300000	112750000
chr14	112750000	112850000
chr14	112850000	113000000
chr14	113000000	113100000
chr14	113100000	113250000
chr14	113250000	115150000
chr14	115150000	115350000
chr14	115350000	115800000
chr14	115800000	116850000
chr14	116850000	117250000
chr14	117250000	117550000
chr14	117550000	118350000
chr14	118350000	118500000
chr14	118500000	118950000
chr14	118950000	119250000
chr14	119250000	120400000
chr14	120400000	121150000
chr14	121150000	122150000
chr14	122150000	123050000
chr14	123050000	123150000
chr15	5100000	6150000
chr15	6150000	6600000
chr15	6600000	7150000
chr15	7150000	7350000
chr15	7350000	7450000
chr15	7450000	8000000
chr15	8000000	8250000
chr15	8250000	8500000
chr15	8500000	8950000
chr15	8950000	10350000
chr15	10350000	10550000
chr15	10550000	10800000
chr15	10800000	11300000
chr15	11300000	11600000
chr15	11600000	11850000
chr15	11850000	12000000
chr15	12000000	12200000
chr15	12200000	12750000
chr15	12750000	13400000
chr15	13400000	13550000
chr15	13550000	13800000
chr15	13800000	14300000
chr15	14300000	14450000
chr15	14450000	15100000
chr15	15100000	15850000
chr15	15850000	16950000
chr15	16950000	17750000
chr15	17750000	18950000
chr15	18950000	19200000
chr15	19200000	19500000
chr15	19500000	20150000
chr15	20150000	20250000
chr15	20250000	20400000
chr15	20400000	21400000
chr15	21400000	22900000
chr15	22900000	23200000
chr15	23200000	24450000
chr15	24450000	25300000
chr15	25300000	25700000
chr15	25700000	25850000
chr15	25850000	26150000
chr15	26150000	27150000
chr15	27150000	27500000
chr15	27500000	27750000
chr15	27750000	28100000
chr15	28100000	29050000
chr15	29050000	29250000
chr15	29250000	29350000
chr15	29350000	29900000
chr15	29900000	30050000
chr15	30050000	30300000
chr15	30300000	31200000
chr15	31200000	31350000
chr15	31350000	31500000
chr15	31500000	32100000
chr15	32100000	32650000
chr15	32650000	33950000
chr15	33950000	34150000
chr15	34150000	34300000
chr15	34300000	35350000
chr15	35350000	36050000
chr15	36050000	36550000
chr15	36550000	36900000
chr15	36900000	37900000
chr15	37900000	38150000
chr15	38150000	38550000
chr15	38550000	38900000
chr15	38900000	39050000
chr15	39050000	39650000
chr15	39650000	39950000
chr15	39950000	40350000
chr15	40350000	40900000
chr15	40900000	41600000
chr15	41600000	42700000
chr15	42700000	43650000
chr15	43650000	43750000
chr15	43750000	44000000
chr15	44000000	44200000
chr15	44200000	44650000
chr15	44650000	44950000
chr15	44950000	45550000
chr15	45550000	45900000
chr15	45900000	46100000
chr15	46100000	46350000
chr15	46350000	46900000
chr15	46900000	47150000
chr15	47150000	47300000
chr15	47300000	47650000
chr15	47650000	47850000
chr15	47850000	48600000
chr15	48600000	49050000
chr15	49050000	49200000
chr15	49200000	49800000
chr15	49800000	50000000
chr15	50000000	50900000
chr15	50900000	51750000
chr15	51750000	51950000
chr15	51950000	52250000
chr15	52250000	53150000
chr15	53150000	53600000
chr15	53600000	53800000
chr15	53800000	54550000
chr15	54550000	54850000
chr15	54850000	55350000
chr15	55350000	55850000
chr15	55850000	56450000
chr15	56450000	57350000
chr15	57350000	57650000
chr15	57650000	57850000
chr15	57850000	58200000
chr15	58200000	58700000
chr15	58700000	59150000
chr15	59150000	59450000
chr15	59450000	59600000
chr15	59600000	60200000
chr15	60200000	60900000
chr15	60900000	61550000
chr15	61550000	61650000
chr15	61650000	63650000
chr15	63650000	64450000
chr15	64450000	65650000
chr15	65650000	66400000
chr15	66400000	66650000
chr15	66650000	66900000
chr15	66900000	68200000
chr15	68200000	69400000
chr15	69400000	69700000
chr15	69700000	69800000
chr15	69800000	70050000
chr15	70050000	71250000
chr15	71250000	71650000
chr15	71650000	72150000
chr15	72150000	72300000
chr15	72300000	72850000
chr15	72850000	73000000
chr15	73000000	73350000
chr15	73350000	74500000
chr15	74500000	74950000
chr15	74950000	75150000
chr15	75150000	75300000
chr15	75300000	75500000
chr15	75500000	75700000
chr15	75700000	75950000
chr15	75950000	76150000
chr15	76150000	76750000
chr15	76750000	77200000
chr15	77200000	77550000
chr15	77550000	77750000
chr15	77750000	77950000
chr15	77950000	78350000
chr15	78350000	78650000
chr15	78650000	78800000
chr15	78800000	78900000
chr15	78900000	79450000
chr15	79450000	79700000
chr15	79700000	79900000
chr15	79900000	80500000
chr15	80500000	80750000
chr15	80750000	81200000
chr15	81200000	81500000
chr15	81500000	81800000
chr15	81800000	82000000
chr15	82000000	83400000
chr15	83400000	83900000
chr15	83900000	84500000
chr15	84500000	84750000
chr15	84750000	84900000
chr15	84900000	85400000
chr15	85400000	85650000
chr15	85650000	86000000
chr15	86000000	86300000
chr15	86300000	87350000
chr15	87350000	88500000
chr15	88500000	88850000
chr15	88850000	89300000
chr15	89300000	90000000
chr15	90000000	90350000
chr15	90350000	90750000
chr15	90750000	91100000
chr15	91100000	91600000
chr15	91600000	92050000
chr15	92050000	93050000
chr15	93050000	93350000
chr15	93350000	94100000
chr15	94100000	94350000
chr15	94350000	94450000
chr15	94450000	95450000
chr15	95450000	95800000
chr15	95800000	96250000
chr15	96250000	96700000
chr15	96700000	96950000
chr15	96950000	97500000
chr15	97500000	97850000
chr15	97850000	98000000
chr15	98000000	98300000
chr15	98300000	98600000
chr15	98600000	98800000
chr15	98800000	99050000
chr15	99050000	99750000
chr15	99750000	100300000
chr15	100300000	100600000
chr15	100600000	101000000
chr15	101000000	101450000
chr16	5200000	6450000
chr16	6450000	8350000
chr16	8350000	10500000
chr16	10500000	10800000
chr16	10800000	11150000
chr16	11150000	11350000
chr16	11350000	12150000
chr16	12150000	13050000
chr16	13050000	13700000
chr16	13700000	14150000
chr16	14150000	14450000
chr16	14450000	15500000
chr16	15500000	15750000
chr16	15750000	16250000
chr16	16250000	16900000
chr16	16900000	17650000
chr16	17650000	17800000
chr16	17800000	18000000
chr16	18000000	18250000
chr16	18250000	18400000
chr16	18400000	18650000
chr16	18650000	18850000
chr16	18850000	19600000
chr16	19600000	20050000
chr16	20050000	20250000
chr16	20250000	20600000
chr16	20600000	21150000
chr16	21150000	21400000
chr16	21400000	21750000
chr16	21750000	22000000
chr16	22000000	22200000
chr16	22200000	22800000
chr16	22800000	23100000
chr16	23100000	23350000
chr16	23350000	23900000
chr16	23900000	25300000
chr16	25300000	25650000
chr16	25650000	25900000
chr16	25900000	26150000
chr16	26150000	27300000
chr16	27300000	27400000
chr16	27400000	28450000
chr16	28450000	28700000
chr16	28700000	29550000
chr16	29550000	30300000
chr16	30300000	30450000
chr16	30450000	31400000
chr16	31400000	31900000
chr16	31900000	32450000
chr16	32450000	32650000
chr16	32650000	33000000
chr16	33000000	33100000
chr16	33100000	34100000
chr16	34100000	34950000
chr16	34950000	35250000
chr16	35250000	35950000
chr16	35950000	36450000
chr16	36450000	36800000
chr16	36800000	36900000
chr16	36900000	37000000
chr16	37000000	37600000
chr16	37600000	37800000
chr16	37800000	37950000
chr16	37950000	38500000
chr16	38500000	38750000
chr16	38750000	39000000
chr16	39000000	39800000
chr16	39800000	40200000
chr16	40200000	40400000
chr16	40400000	41200000
chr16	41200000	42100000
chr16	42100000	42750000
chr16	42750000	43200000
chr16	43200000	44100000
chr16	44100000	44350000
chr16	44350000	44650000
chr16	44650000	45100000
chr16	45100000	45600000
chr16	45600000	46000000
chr16	46000000	47050000
chr16	47050000	47250000
chr16	47250000	47350000
chr16	47350000	47450000
chr16	47450000	47850000
chr16	47850000	48950000
chr16	48950000	50750000
chr16	50750000	52250000
chr16	52250000	52400000
chr16	52400000	52750000
chr16	52750000	53250000
chr16	53250000	53500000
chr16	53500000	53700000
chr16	53700000	53950000
chr16	53950000	54100000
chr16	54100000	54250000
chr16	54250000	55100000
chr16	55100000	55450000
chr16	55450000	55850000
chr16	55850000	56700000
chr16	56700000	57100000
chr16	57100000	57550000
chr16	57550000	58000000
chr16	58000000	58250000
chr16	58250000	58700000
chr16	58700000	59350000
chr16	59350000	59600000
chr16	59600000	60150000
chr16	60150000	60300000
chr16	60300000	60400000
chr16	60400000	60700000
chr16	60700000	61050000
chr16	61050000	61300000
chr16	61300000	61500000
chr16	61500000	62700000
chr16	62700000	63350000
chr16	63350000	63700000
chr16	63700000	63800000
chr16	63800000	64750000
chr16	64750000	64850000
chr16	64850000	65100000
chr16	65100000	65600000
chr16	65600000	66050000
chr16	66050000	66800000
chr16	66800000	67300000
chr16	67300000	67600000
chr16	67600000	67750000
chr16	67750000	67900000
chr16	67900000	68150000
chr16	68150000	68350000
chr16	68350000	68500000
chr16	68500000	69500000
chr16	69500000	70850000
chr16	70850000	71050000
chr16	71050000	71150000
chr16	71150000	71650000
chr16	71650000	72150000
chr16	72150000	72600000
chr16	72600000	72950000
chr16	72950000	73700000
chr16	73700000	73800000
chr16	73800000	74800000
chr16	74800000	75500000
chr16	75500000	76100000
chr16	76100000	76350000
chr16	76350000	77000000
chr16	77000000	77600000
chr16	77600000	78150000
chr16	78150000	78350000
chr16	78350000	78600000
chr16	78600000	79050000
chr16	79050000	80250000
chr16	80250000	80500000
chr16	80500000	81150000
chr16	81150000	82050000
chr16	82050000	82150000
chr16	82150000	82250000
chr16	82250000	82500000
chr16	82500000	82900000
chr16	82900000	83450000
chr16	83450000	84600000
chr16	84600000	85650000
chr16	85650000	86200000
chr16	86200000	86350000
chr16	86350000	86650000
chr16	86650000	87400000
chr16	87400000	88150000
chr16	88150000	88500000
chr16	88500000	88900000
chr16	88900000	89050000
chr16	89050000	89700000
chr16	89700000	90150000
chr16	90150000	90750000
chr16	90750000	90900000
chr16	90900000	91650000
chr16	91650000	91850000
chr16	91850000	92250000
chr16	92250000	92450000
chr16	92450000	93650000
chr16	93650000	93750000
chr16	93750000	94450000
chr16	94450000	94750000
chr16	94750000	94900000
chr16	94900000	95550000
chr16	95550000	95750000
chr16	95750000	96300000
chr17	5450000	6050000
chr17	6050000	6250000
chr17	6250000	6500000
chr17	6700000	7050000
chr17	7050000	7550000
chr17	7550000	7650000
chr17	7650000	7900000
chr17	8150000	8400000
chr17	8400000	8600000
chr17	8600000	8750000
chr17	8750000	9150000
chr17	9150000	10450000
chr17	10450000	11250000
chr17	11250000	12150000
chr17	12150000	12400000
chr17	12400000	12550000
chr17	12550000	13000000
chr17	13000000	13400000
chr17	13400000	13500000
chr17	13500000	13700000
[truncated: 3,183 more rows]

## Sheet: ESC-J1_TADs
chr1	5050000	5400000
chr1	5400000	5500000
chr1	5500000	5850000
chr1	5850000	6150000
chr1	6150000	6950000
chr1	6950000	7150000
chr1	7150000	8300000
chr1	8300000	9500000
chr1	9500000	9650000
chr1	9650000	10100000
chr1	10100000	10700000
chr1	10700000	11550000
chr1	11550000	12050000
chr1	12050000	12950000
chr1	12950000	13650000
chr1	13650000	14850000
chr1	14850000	16000000
chr1	16000000	16400000
chr1	16400000	17100000
chr1	17100000	17400000
chr1	17400000	17650000
chr1	17650000	18150000
chr1	18150000	18250000
chr1	18250000	19000000
chr1	19000000	19750000
chr1	19750000	20550000
chr1	20550000	21200000
chr1	21200000	21900000
chr1	21900000	22500000
chr1	22500000	22800000
chr1	22800000	23100000
chr1	23100000	23200000
chr1	23200000	23650000
chr1	23650000	24250000
chr1	24250000	25500000
chr1	25500000	25850000
chr1	25850000	26450000
chr1	26450000	26850000
chr1	26850000	27200000
chr1	27200000	27300000
chr1	27300000	27600000
chr1	27600000	27750000
chr1	27750000	27850000
chr1	27850000	28050000
chr1	28050000	28250000
chr1	28250000	28400000
chr1	28400000	28550000
chr1	28550000	28650000
chr1	28650000	28850000
chr1	28850000	29000000
chr1	29000000	29200000
chr1	29200000	29650000
chr1	29650000	29750000
chr1	29750000	29850000
chr1	29850000	30700000
chr1	30700000	31000000
chr1	31000000	31200000
chr1	31200000	31800000
chr1	31800000	32050000
chr1	32050000	32150000
chr1	32150000	33650000
chr1	33650000	34200000
chr1	34200000	34500000
chr1	34500000	35850000
chr1	35850000	36300000
chr1	36300000	36700000
chr1	36700000	37300000
chr1	37300000	37900000
chr1	37900000	38000000
chr1	38000000	38100000
chr1	38100000	38850000
chr1	38850000	39000000
chr1	39000000	39550000
chr1	39550000	40100000
chr1	40100000	40800000
chr1	40800000	41600000
chr1	41600000	41800000
chr1	41800000	42850000
chr1	42850000	43100000
chr1	43100000	43750000
chr1	43750000	43900000
chr1	43900000	44150000
chr1	44150000	44750000
chr1	44750000	45100000
chr1	45100000	45800000
chr1	45800000	46250000
chr1	46250000	46450000
chr1	46450000	47000000
chr1	47000000	47150000
chr1	47150000	47250000
chr1	47250000	47700000
chr1	47700000	47950000
chr1	47950000	48150000
chr1	48150000	48250000
chr1	48250000	48550000
chr1	48550000	49550000
chr1	49550000	49750000
chr1	49750000	49950000
chr1	49950000	50050000
chr1	50050000	50150000
chr1	50150000	50350000
chr1	50350000	50500000
chr1	50500000	50950000
chr1	50950000	51650000
chr1	51650000	52150000
chr1	52150000	53050000
chr1	53050000	53300000
chr1	53300000	53700000
chr1	53700000	53950000
chr1	53950000	54400000
chr1	54400000	54750000
chr1	54750000	55200000
chr1	55200000	55400000
chr1	55400000	55800000
chr1	55800000	57400000
chr1	57400000	58400000
chr1	58400000	58700000
chr1	58700000	58900000
chr1	58900000	59000000
chr1	59000000	59250000
chr1	59250000	59700000
chr1	59700000	60050000
chr1	60050000	60150000
chr1	60150000	60350000
chr1	60350000	61000000
chr1	61000000	61800000
chr1	61800000	63150000
chr1	63150000	64700000
chr1	64700000	65200000
chr1	65200000	65850000
chr1	65850000	66000000
chr1	66000000	66100000
chr1	66100000	67050000
chr1	67050000	68050000
chr1	68050000	68400000
chr1	68400000	68500000
chr1	68500000	69200000
chr1	69200000	69750000
chr1	69750000	70750000
chr1	70750000	71000000
chr1	71000000	71550000
chr1	71550000	72200000
chr1	72200000	72850000
chr1	72850000	73900000
chr1	73900000	74250000
chr1	74250000	74400000
chr1	74400000	74500000
chr1	74500000	74650000
chr1	74650000	74750000
chr1	74750000	75050000
chr1	75050000	75300000
chr1	75300000	75550000
chr1	75550000	76850000
chr1	76850000	77900000
chr1	77900000	78150000
chr1	78150000	78450000
chr1	78450000	79700000
chr1	79700000	80100000
chr1	80100000	80500000
chr1	80500000	80700000
chr1	80700000	81250000
chr1	81250000	82500000
chr1	82500000	82650000
chr1	82650000	83050000
chr1	83050000	83450000
chr1	83450000	83650000
chr1	83650000	85200000
chr1	87300000	87900000
chr1	87900000	88200000
chr1	88200000	88400000
chr1	88400000	88950000
chr1	88950000	89650000
chr1	89650000	90150000
chr1	90150000	90600000
chr1	90600000	91100000
chr1	91100000	91500000
chr1	91500000	91850000
chr1	91850000	92450000
chr1	92450000	92750000
chr1	92750000	93250000
chr1	93250000	94750000
chr1	94750000	94950000
chr1	94950000	95650000
chr1	95650000	95800000
chr1	95850000	98100000
chr1	98100000	98700000
chr1	98700000	98900000
chr1	98900000	99150000
chr1	99150000	99600000
chr1	99600000	100050000
chr1	100050000	100150000
chr1	100150000	101100000
chr1	101100000	101350000
chr1	101350000	101600000
chr1	101600000	101950000
chr1	101950000	102350000
chr1	102350000	102750000
chr1	102750000	103050000
chr1	103050000	103150000
chr1	103150000	103300000
chr1	103300000	103600000
chr1	103600000	104350000
chr1	104350000	104850000
chr1	104850000	105250000
chr1	105250000	105650000
chr1	105650000	106250000
chr1	106250000	106800000
chr1	106800000	107650000
chr1	107650000	107900000
chr1	107900000	108300000
chr1	108300000	108750000
chr1	108750000	109350000
chr1	109350000	110100000
chr1	110100000	110250000
chr1	110250000	110700000
chr1	110700000	111250000
chr1	111250000	111400000
chr1	111400000	111900000
chr1	111900000	112250000
chr1	112250000	112550000
chr1	112550000	113200000
chr1	113200000	113500000
chr1	113500000	114300000
chr1	114300000	116300000
chr1	116300000	116400000
chr1	116400000	117050000
chr1	117050000	117300000
chr1	117300000	117850000
chr1	117850000	118500000
chr1	118500000	118700000
chr1	118700000	118800000
chr1	118800000	119450000
chr1	119450000	119650000
chr1	119650000	120150000
chr1	120150000	120600000
chr1	120600000	120950000
chr1	120950000	121350000
chr1	121350000	121850000
chr1	121850000	122000000
chr1	122000000	122200000
chr1	122200000	122400000
chr1	122400000	123400000
chr1	123400000	124750000
chr1	124750000	125050000
chr1	125050000	125250000
chr1	125250000	125500000
chr1	125500000	126300000
chr1	126300000	126550000
chr1	126550000	127200000
chr1	127200000	128400000
chr1	128400000	128850000
chr1	128850000	129350000
chr1	129350000	129600000
chr1	129600000	130100000
chr1	130100000	130700000
chr1	130700000	132350000
chr1	132350000	132950000
chr1	132950000	133150000
chr1	133150000	133750000
chr1	133750000	134150000
chr1	134150000	134350000
chr1	134350000	134850000
chr1	134850000	135200000
chr1	135200000	135500000
chr1	135500000	135750000
chr1	135750000	135950000
chr1	135950000	136200000
chr1	136200000	136350000
chr1	136350000	136500000
chr1	136500000	136800000
chr1	136800000	137000000
chr1	137000000	137250000
chr1	137250000	137700000
chr1	137700000	137800000
chr1	137800000	138350000
chr1	138350000	138600000
chr1	138600000	139050000
chr1	139050000	139900000
chr1	139900000	140650000
chr1	140650000	141200000
chr1	141200000	141750000
chr1	141750000	141950000
chr1	141950000	142550000
chr1	142550000	143350000
chr1	143350000	143800000
chr1	143800000	144000000
chr1	144000000	144650000
chr1	144650000	144800000
chr1	144800000	145550000
chr1	145550000	145800000
chr1	145800000	145950000
chr1	145950000	146200000
chr1	146200000	147050000
chr1	147050000	147200000
chr1	147200000	147400000
chr1	147400000	147800000
chr1	147800000	147900000
chr1	147900000	148350000
chr1	148350000	148650000
chr1	148650000	148750000
chr1	148750000	148850000
chr1	148850000	149000000
chr1	149000000	149550000
chr1	149550000	149700000
chr1	149700000	149800000
chr1	149800000	149900000
chr1	149900000	150150000
chr1	150150000	151600000
chr1	151600000	152150000
chr1	152150000	152850000
chr1	152850000	153200000
chr1	153200000	153550000
chr1	153550000	154300000
chr1	154300000	154550000
chr1	154550000	154900000
chr1	154900000	155300000
chr1	155300000	155550000
chr1	155550000	156000000
chr1	156000000	156550000
chr1	156550000	156850000
chr1	156850000	157050000
chr1	157050000	157350000
chr1	157350000	157500000
chr1	157500000	157750000
chr1	157750000	158150000
chr1	158150000	158450000
chr1	158450000	158600000
chr1	158600000	159000000
chr1	159000000	159400000
chr1	159400000	160200000
chr1	160200000	160550000
chr1	160550000	161100000
chr1	161100000	162100000
chr1	162100000	162600000
chr1	162600000	162800000
chr1	162800000	163100000
chr1	163100000	163600000
chr1	163600000	163750000
chr1	163750000	163850000
chr1	163850000	164650000
chr1	164650000	164950000
chr1	164950000	165350000
chr1	165350000	165850000
chr1	165850000	166150000
chr1	166150000	166600000
chr1	166600000	167100000
chr1	167100000	167450000
chr1	167450000	168050000
chr1	168050000	168250000
chr1	168250000	168450000
chr1	168450000	168600000
chr1	168600000	169250000
chr1	169250000	169550000
chr1	169550000	169800000
chr1	169800000	171400000
chr1	171400000	171850000
chr1	171850000	172050000
chr1	172050000	172750000
chr1	172750000	172950000
chr1	172950000	173200000
chr1	173200000	173400000
chr1	173400000	173850000
chr1	173850000	174250000
chr1	174250000	174400000
chr1	174400000	175100000
chr1	175100000	175300000
chr1	175300000	175600000
chr1	175600000	176000000
chr1	176000000	176350000
chr1	176350000	176450000
chr1	176450000	176650000
chr1	176650000	176900000
chr1	176900000	177250000
chr1	177250000	177800000
chr1	177800000	178050000
chr1	178050000	178600000
chr1	178600000	178750000
chr1	178750000	179100000
chr1	179100000	179700000
chr1	179700000	180200000
chr1	180200000	180400000
chr1	180400000	181400000
chr1	181400000	181600000
chr1	181600000	181700000
chr1	181700000	182100000
chr1	182100000	182300000
chr1	182300000	182700000
chr1	182700000	183150000
chr1	183150000	183500000
chr1	183500000	183700000
chr1	183700000	184000000
chr1	184000000	184450000
chr1	184450000	184900000
chr1	185250000	186050000
chr1	186050000	186250000
chr1	186250000	186600000
chr1	186600000	187050000
chr1	187050000	187200000
chr1	187200000	187300000
chr1	187300000	188500000
chr1	188500000	189450000
chr1	189450000	190000000
chr1	190000000	190750000
chr1	190750000	191000000
chr1	191000000	191450000
chr1	191450000	192700000
chr1	192700000	193100000
chr1	193100000	193350000
chr1	193350000	193600000
chr1	193600000	193900000
chr1	193900000	194500000
chr1	194500000	194950000
chr1	194950000	195150000
chr10	5000000	5900000
chr10	5900000	6350000
chr10	6350000	7200000
chr10	7200000	7900000
chr10	7900000	8400000
chr10	8400000	9450000
chr10	9450000	10000000
chr10	10000000	10250000
chr10	10250000	11000000
chr10	11000000	11650000
chr10	11650000	11750000
chr10	11750000	11850000
chr10	11850000	12050000
chr10	12050000	12350000
chr10	12350000	12700000
chr10	12700000	13100000
chr10	13100000	14100000
chr10	14100000	14350000
chr10	14350000	14850000
chr10	14850000	15550000
chr10	15550000	15850000
chr10	15850000	16050000
chr10	16050000	16500000
chr10	16500000	16800000
chr10	16800000	17400000
chr10	17400000	17600000
chr10	17600000	17900000
chr10	17900000	18100000
chr10	18100000	18200000
chr10	18200000	18600000
chr10	18600000	18850000
chr10	18850000	19250000
chr10	19250000	19350000
chr10	19350000	20000000
chr10	20000000	20650000
chr10	20650000	21050000
chr10	21050000	21700000
chr10	21700000	22200000
chr10	22200000	22750000
chr10	22750000	23450000
chr10	23450000	23600000
chr10	23600000	24000000
chr10	24000000	24300000
chr10	24300000	24550000
chr10	24550000	24900000
chr10	24900000	25200000
chr10	25200000	25300000
chr10	25300000	26050000
chr10	26050000	26750000
chr10	26750000	27200000
chr10	27200000	27450000
chr10	27450000	28600000
chr10	28600000	29050000
chr10	29050000	30250000
chr10	30250000	30500000
chr10	30500000	31050000
chr10	31050000	31150000
chr10	31150000	31850000
chr10	31850000	31950000
chr10	31950000	32600000
chr10	32600000	32700000
chr10	32700000	32900000
chr10	32900000	33650000
chr10	33650000	34050000
chr10	34050000	34750000
chr10	34750000	35000000
chr10	35000000	35150000
chr10	35150000	35650000
chr10	35650000	36200000
chr10	36200000	36650000
chr10	36650000	37500000
chr10	37500000	37650000
chr10	37650000	38800000
chr10	38800000	39200000
chr10	39200000	39550000
chr10	39550000	39950000
chr10	39950000	40200000
chr10	40200000	40650000
chr10	40650000	41100000
chr10	41100000	41200000
chr10	41200000	41450000
chr10	41450000	42000000
chr10	42000000	42450000
chr10	42450000	42850000
chr10	42850000	43200000
chr10	43200000	43600000
chr10	43600000	43900000
chr10	43900000	44400000
chr10	44400000	44750000
chr10	44750000	45050000
chr10	45050000	45650000
chr10	45650000	46950000
chr10	46950000	47400000
chr10	47400000	47650000
chr10	47650000	47900000
chr10	47900000	48700000
chr10	48700000	49350000
chr10	49350000	49450000
chr10	49450000	49550000
chr10	49550000	50300000
chr10	50300000	50500000
chr10	50500000	51150000
chr10	51150000	51350000
chr10	51350000	51750000
chr10	51750000	51900000
chr10	51900000	52100000
chr10	52100000	52700000
chr10	52700000	53000000
chr10	53000000	53300000
chr10	53300000	54750000
chr10	54750000	54900000
chr10	54900000	55150000
chr10	55150000	55700000
chr10	55700000	56050000
chr10	56050000	57100000
chr10	57100000	57550000
chr10	57550000	57650000
chr10	57650000	58000000
chr10	58000000	58550000
chr10	58550000	58700000
chr10	58700000	59300000
chr10	59300000	59650000
chr10	59650000	60200000
chr10	60200000	60550000
chr10	60550000	60850000
chr10	60850000	61100000
chr10	61100000	61900000
chr10	61900000	62300000
chr10	62300000	62400000
chr10	62400000	62500000
chr10	62500000	62800000
chr10	62800000	64850000
chr10	64850000	64950000
chr10	64950000	66250000
chr10	66250000	66650000
chr10	66650000	67400000
chr10	67400000	67700000
chr10	67700000	68750000
chr10	68750000	69100000
chr10	69100000	69250000
chr10	69250000	69400000
chr10	69400000	69700000
chr10	69700000	69900000
chr10	69900000	70700000
chr10	70700000	70800000
chr10	70800000	71850000
chr10	71850000	72150000
chr10	72150000	72450000
chr10	72450000	72850000
chr10	72850000	73300000
chr10	73300000	74350000
chr10	74350000	74600000
chr10	74600000	74900000
chr10	74900000	75400000
chr10	75400000	75650000
chr10	75650000	76150000
chr10	76150000	76450000
chr10	76450000	76700000
chr10	76700000	77050000
chr10	77050000	77350000
chr10	77350000	77650000
chr10	77650000	77900000
chr10	77900000	79100000
chr10	79100000	79550000
chr10	79550000	80000000
chr10	80000000	80150000
chr10	80150000	80300000
chr10	80300000	80600000
chr10	80600000	81100000
chr10	81400000	81900000
chr10	81900000	82650000
chr10	82650000	82950000
chr10	82950000	83100000
chr10	83100000	83200000
chr10	83200000	84050000
chr10	84050000	84550000
chr10	84550000	85300000
chr10	85300000	86100000
chr10	86100000	86300000
chr10	86300000	86950000
chr10	86950000	87800000
chr10	87800000	88250000
chr10	88250000	88700000
chr10	88700000	89150000
chr10	89150000	89250000
chr10	89250000	89450000
chr10	89450000	90150000
chr10	90150000	90650000
chr10	90650000	91700000
chr10	91700000	92450000
chr10	92450000	92700000
chr10	92700000	92850000
chr10	92850000	93000000
chr10	93000000	93250000
chr10	93250000	93600000
chr10	93600000	94000000
chr10	94000000	94400000
chr10	94400000	94950000
chr10	94950000	95300000
chr10	95300000	95500000
chr10	95500000	96150000
chr10	96150000	96750000
chr10	96750000	97100000
chr10	97100000	97500000
chr10	97500000	97650000
chr10	97650000	97850000
chr10	97850000	98550000
chr10	98550000	99050000
chr10	99050000	99950000
chr10	99950000	101100000
chr10	101100000	101900000
chr10	101900000	102350000
chr10	102350000	102600000
chr10	102600000	103150000
chr10	103150000	104000000
chr10	104000000	104100000
chr10	104100000	104500000
chr10	104500000	105200000
chr10	105200000	105650000
chr10	105650000	105750000
chr10	105750000	106000000
chr10	106000000	106250000
chr10	106250000	106850000
chr10	106850000	107150000
chr10	107150000	107550000
chr10	107550000	107650000
chr10	107650000	107950000
chr10	107950000	109300000
chr10	109300000	110100000
chr10	110100000	110500000
chr10	110500000	111050000
chr10	111050000	111400000
chr10	111400000	111800000
chr10	111800000	112200000
chr10	112200000	113050000
chr10	113050000	113250000
chr10	113250000	113350000
chr10	113350000	113850000
chr10	113850000	114550000
chr10	114550000	115150000
chr10	115150000	115600000
chr10	115600000	115700000
chr10	115700000	116450000
chr10	116450000	116600000
chr10	116600000	117100000
chr10	117100000	117450000
chr10	117450000	117950000
chr10	117950000	118650000
chr10	118650000	118750000
chr10	118750000	118850000
chr10	118850000	119000000
chr10	119000000	119200000
chr10	119200000	119600000
chr10	119600000	120300000
chr10	120300000	120450000
chr10	120450000	120750000
chr10	120750000	121000000
chr10	121000000	121450000
chr10	121450000	121950000
chr10	121950000	122150000
chr10	122150000	122600000
chr10	122600000	123600000
chr10	123600000	124350000
chr10	124350000	124450000
chr10	124450000	125050000
chr10	125050000	126300000
chr10	126300000	126700000
chr10	126700000	127450000
chr10	127450000	127700000
chr10	127700000	127950000
chr11	5000000	5350000
chr11	5350000	5800000
chr11	5800000	6300000
chr11	6300000	6450000
chr11	6450000	7000000
chr11	7000000	8250000
chr11	8250000	8850000
chr11	8850000	9100000
chr11	9100000	10000000
chr11	10000000	11300000
chr11	11300000	11650000
chr11	11650000	11850000
chr11	11850000	12050000
chr11	12050000	12400000
chr11	12400000	13000000
chr11	13000000	13250000
chr11	13250000	13400000
chr11	13400000	13900000
chr11	13900000	14050000
chr11	14050000	14300000
chr11	14300000	14500000
chr11	14500000	14600000
chr11	14600000	14850000
chr11	14850000	15200000
chr11	15200000	16300000
chr11	16300000	17100000
chr11	17100000	18050000
chr11	18050000	18750000
chr11	18750000	19700000
chr11	19700000	19950000
chr11	19950000	20550000
chr11	20550000	21350000
chr11	21350000	21850000
chr11	21850000	22050000
chr11	22050000	22450000
chr11	22450000	22850000
chr11	22850000	23150000
chr11	23150000	23500000
chr11	23500000	23800000
chr11	23800000	24750000
chr11	24750000	24950000
chr11	24950000	25150000
chr11	25150000	25450000
chr11	25450000	25750000
chr11	25750000	26900000
chr11	26900000	27500000
chr11	27500000	28450000
chr11	28450000	29100000
chr11	29100000	29350000
chr11	29350000	29750000
chr11	29750000	29900000
chr11	29900000	30500000
chr11	30500000	30800000
chr11	30800000	31100000
chr11	31100000	31500000
chr11	31500000	32000000
chr11	32000000	32200000
chr11	32200000	32500000
chr11	32500000	32800000
chr11	32800000	33000000
chr11	33000000	33600000
chr11	33600000	33800000
chr11	33800000	33900000
chr11	33900000	34600000
chr11	34600000	35100000
chr11	35100000	35600000
chr11	35600000	35800000
chr11	35800000	36350000
chr11	36350000	36450000
chr11	36450000	36650000
chr11	36650000	36950000
chr11	36950000	38550000
chr11	38550000	39300000
chr11	39300000	39550000
chr11	39550000	40500000
chr11	40500000	42200000
chr11	42200000	42450000
chr11	42450000	43200000
chr11	43200000	43500000
chr11	43500000	44200000
chr11	44200000	44800000
chr11	44800000	45700000
chr11	45700000	46050000
chr11	46050000	46200000
chr11	46200000	47200000
chr11	47200000	47950000
chr11	47950000	48550000
chr11	48550000	48950000
chr11	48950000	49350000
chr11	49350000	49650000
chr11	49650000	50000000
chr11	50000000	50150000
chr11	50150000	50550000
chr11	50550000	51050000
chr11	51050000	51350000
chr11	51350000	51450000
chr11	51450000	51750000
chr11	51750000	52150000
chr11	52150000	53100000
chr11	53100000	53200000
chr11	53200000	53500000
chr11	53500000	53650000
chr11	53650000	54400000
chr11	54400000	54650000
chr11	54650000	54950000
chr11	54950000	55250000
chr11	55250000	55850000
chr11	55850000	57250000
chr11	57250000	57550000
chr11	57550000	57700000
chr11	57700000	57950000
chr11	57950000	58700000
chr11	58700000	59300000
chr11	59300000	59550000
chr11	59550000	59850000
chr11	59850000	60100000
chr11	60100000	60200000
chr11	60200000	60400000
chr11	60400000	60600000
chr11	60600000	60900000
chr11	60900000	61550000
chr11	61550000	61650000
chr11	61650000	62350000
chr11	62350000	62500000
chr11	62500000	62900000
chr11	62900000	64250000
chr11	64250000	64750000
chr11	64750000	65550000
chr11	65550000	66300000
chr11	66300000	66850000
chr11	66850000	67250000
chr11	67250000	67550000
chr11	67550000	67700000
chr11	67700000	68650000
chr11	68650000	69350000
chr11	69350000	69500000
chr11	69500000	69800000
chr11	69800000	70000000
chr11	70000000	70150000
chr11	70150000	70300000
chr11	70300000	70600000
chr11	70600000	70750000
chr11	70750000	71050000
chr11	71050000	71950000
chr11	71950000	72200000
chr11	72200000	72300000
chr11	72300000	72600000
chr11	72600000	72850000
chr11	72850000	74400000
chr11	74400000	74650000
chr11	74650000	74950000
chr11	74950000	75350000
chr11	75350000	75450000
chr11	75450000	75950000
chr11	75950000	76200000
chr11	76200000	76400000
chr11	76400000	76700000
chr11	76700000	76850000
chr11	76850000	77250000
chr11	77250000	77450000
chr11	77450000	77600000
chr11	77600000	77750000
chr11	77750000	77950000
chr11	77950000	78100000
chr11	78100000	78200000
chr11	78200000	78600000
chr11	78600000	79350000
chr11	79350000	79750000
chr11	79750000	80000000
chr11	80000000	80200000
chr11	80200000	81400000
chr11	81400000	82000000
chr11	82000000	82550000
chr11	82550000	82700000
chr11	82700000	83050000
chr11	83050000	83200000
chr11	83200000	83550000
chr11	83550000	83900000
chr11	83900000	84600000
chr11	84600000	85100000
chr11	85100000	85450000
chr11	85450000	85600000
chr11	85600000	86000000
chr11	86000000	86250000
chr11	86250000	86450000
chr11	86450000	86650000
chr11	86650000	86950000
chr11	86950000	87200000
chr11	87200000	88000000
chr11	88000000	88850000
chr11	88850000	89550000
chr11	89550000	89750000
chr11	89750000	90000000
chr11	90000000	90450000
chr11	90450000	91300000
chr11	91300000	91450000
chr11	91450000	91550000
chr11	91550000	91650000
chr11	91650000	91900000
chr11	91900000	92200000
chr11	92200000	92900000
chr11	92900000	93700000
chr11	93700000	94100000
chr11	94100000	94400000
chr11	94400000	94800000
chr11	94800000	95100000
chr11	95100000	95350000
chr11	95350000	95500000
chr11	95500000	95600000
chr11	95600000	95850000
chr11	95850000	96050000
chr11	96050000	97000000
chr11	97000000	97300000
chr11	97300000	97450000
chr11	97450000	97600000
chr11	97600000	97700000
chr11	97700000	98050000
chr11	98050000	98500000
chr11	98500000	98650000
chr11	98650000	98850000
chr11	98850000	98950000
chr11	98950000	100150000
chr11	100150000	100550000
chr11	100550000	100750000
chr11	100750000	100900000
chr11	100900000	101450000
chr11	101450000	101800000
chr11	101800000	102050000
chr11	102050000	102250000
chr11	102250000	102500000
chr11	102500000	102900000
chr11	102900000	103150000
chr11	103150000	103300000
chr11	103300000	103750000
chr11	103750000	104100000
chr11	104100000	104250000
chr11	104250000	105000000
chr11	105000000	105750000
chr11	105750000	106000000
chr11	106000000	106100000
chr11	106100000	106200000
chr11	106200000	106300000
chr11	106300000	106450000
chr11	106450000	106600000
chr11	106600000	106850000
chr11	106850000	106950000
chr11	106950000	107300000
chr11	107300000	108200000
chr11	108200000	109050000
chr11	109050000	109700000
chr11	109700000	110150000
chr11	110150000	111350000
chr11	111350000	112600000
chr11	112600000	113000000
chr11	113000000	113450000
chr11	113450000	113650000
chr11	113650000	114500000
chr11	114500000	114950000
chr11	114950000	115100000
chr11	115100000	115300000
chr11	115300000	115700000
chr11	115700000	115850000
chr11	115850000	116450000
chr11	116450000	116650000
chr11	116650000	116850000
chr11	116850000	117000000
chr11	117000000	117200000
chr11	117200000	117650000
chr11	117650000	117900000
chr11	117900000	118100000
chr11	118100000	118200000
chr11	118200000	118850000
chr11	118850000	119050000
chr11	119050000	119800000
chr12	5000000	6500000
chr12	6500000	6600000
chr12	6600000	8000000
chr12	8000000	8250000
chr12	8250000	8600000
chr12	8600000	9000000
chr12	9000000	9950000
chr12	9950000	10550000
chr12	10550000	11150000
chr12	11150000	12350000
chr12	12350000	13200000
chr12	13200000	14100000
chr12	14100000	14600000
chr12	14600000	14700000
chr12	14700000	15450000
chr12	15450000	16600000
chr12	16600000	16950000
chr12	16950000	17300000
chr12	17300000	17500000
chr12	17500000	17850000
chr12	17850000	18150000
chr12	18150000	18350000
chr12	18700000	19100000
chr12	19100000	19900000
chr12	20150000	20250000
chr12	20250000	20450000
chr12	20600000	20900000
chr12	20950000	21300000
chr12	21300000	21800000
chr12	22700000	22800000
chr12	25000000	25600000
chr12	25600000	27050000
chr12	27050000	27850000
chr12	27850000	28250000
chr12	28250000	28450000
chr12	28450000	29150000
chr12	29150000	29950000
chr12	29950000	30550000
chr12	30550000	31200000
chr12	31200000	31700000
chr12	31700000	32000000
chr12	32000000	32100000
chr12	32100000	32600000
chr12	32600000	32900000
chr12	32900000	33250000
chr12	33250000	33550000
chr12	33550000	34050000
chr12	34050000	35300000
chr12	35300000	35850000
chr12	35850000	36550000
chr12	36550000	37350000
chr12	37350000	38300000
chr12	38300000	38800000
chr12	38800000	39700000
chr12	39700000	40200000
chr12	40200000	40850000
chr12	40850000	41500000
chr12	41500000	42200000
chr12	42200000	42700000
chr12	42700000	42950000
chr12	42950000	43150000
chr12	43150000	43750000
chr12	43750000	44050000
chr12	44050000	44300000
chr12	44300000	45300000
chr12	45300000	45650000
chr12	45650000	46250000
chr12	46250000	46900000
chr12	46900000	47350000
chr12	47350000	47900000
chr12	47900000	48100000
chr12	48100000	48400000
chr12	48400000	48500000
chr12	48500000	48650000
chr12	48650000	48800000
chr12	48800000	49000000
chr12	49000000	49250000
chr12	49250000	49550000
chr12	49550000	50300000
chr12	50300000	51400000
chr12	51400000	52350000
chr12	52350000	52700000
chr12	52700000	52800000
chr12	52800000	53950000
chr12	53950000	55150000
chr12	55150000	55750000
chr12	55750000	56150000
chr12	56300000	56600000
chr12	56600000	56850000
chr12	56850000	57700000
chr12	57700000	58300000
chr12	58300000	58600000
chr12	58600000	58850000
chr12	58850000	59250000
chr12	59250000	59450000
chr12	59450000	60100000
chr12	60100000	61300000
chr12	61300000	61700000
chr12	61700000	62150000
chr12	62150000	62250000
chr12	62250000	62800000
chr12	62800000	63400000
chr12	63400000	63700000
chr12	63700000	63950000
chr12	63950000	64200000
chr12	64200000	64450000
chr12	64450000	64750000
chr12	64750000	65250000
chr12	65250000	66000000
chr12	66000000	66850000
chr12	66850000	67150000
chr12	67150000	67300000
chr12	67300000	67400000
chr12	67400000	67500000
chr12	67500000	68050000
chr12	68050000	68200000
chr12	68200000	68850000
chr12	68850000	70200000
chr12	70200000	70650000
chr12	70650000	70750000
chr12	70750000	71000000
chr12	71000000	71250000
chr12	71250000	71500000
chr12	71500000	72000000
chr12	72000000	72800000
chr12	72800000	73100000
chr12	73100000	73500000
chr12	73500000	73750000
chr12	73750000	74050000
chr12	74050000	74600000
chr12	74600000	75050000
chr12	75050000	75350000
chr12	75350000	75850000
chr12	75850000	76500000
chr12	76500000	76700000
chr12	76700000	77000000
chr12	77000000	77250000
chr12	77250000	77450000
chr12	77450000	77900000
chr12	77900000	78000000
chr12	78000000	79050000
chr12	79050000	79950000
chr12	79950000	80200000
chr12	80200000	81200000
chr12	81200000	81500000
chr12	81500000	81800000
chr12	81800000	82000000
chr12	82000000	82600000
chr12	82600000	82850000
chr12	82850000	83000000
chr12	83000000	83550000
chr12	83550000	84800000
chr12	84800000	85400000
chr12	85400000	85600000
chr12	85600000	85750000
chr12	85750000	86400000
chr12	86400000	86600000
chr12	86600000	86800000
chr12	86800000	87000000
chr12	87000000	87400000
chr12	87400000	87700000
chr12	87700000	88000000
chr12	88000000	88750000
chr12	88750000	89450000
chr12	89450000	90650000
chr12	90650000	91750000
chr12	91750000	91900000
chr12	91900000	92600000
chr12	92600000	92800000
chr12	92800000	93050000
chr12	93050000	93850000
chr12	93850000	94200000
chr12	94200000	94300000
chr12	94300000	94700000
chr12	94700000	94900000
chr12	94900000	95100000
chr12	95100000	95300000
chr12	95300000	95600000
chr12	95600000	95750000
chr12	95750000	95900000
chr12	95900000	96050000
chr12	96050000	96200000
chr12	96200000	96450000
chr12	96450000	96950000
chr12	96950000	97500000
chr12	97500000	97850000
chr12	97850000	98100000
chr12	98100000	98350000
chr12	98350000	98500000
chr12	98500000	99450000
chr12	99450000	99850000
chr12	99850000	101150000
chr12	101150000	101300000
chr12	101300000	101750000
chr12	101750000	102250000
chr12	102250000	102650000
chr12	102650000	103150000
chr12	103150000	103650000
chr12	103650000	103950000
chr12	103950000	104300000
chr12	104300000	104600000
chr12	104600000	105150000
chr12	105150000	105600000
chr12	105600000	106200000
chr12	106200000	107000000
chr12	107000000	108400000
chr12	108400000	109350000
chr12	109350000	109750000
chr12	109750000	109950000
chr12	109950000	110600000
chr12	110600000	110950000
chr12	110950000	111200000
chr12	111200000	111600000
chr12	111600000	111800000
chr12	111800000	111900000
chr12	111900000	112050000
chr12	112050000	112350000
chr12	112350000	112550000
chr12	112550000	112750000
chr12	112750000	113250000
chr12	113250000	113900000
chr12	113900000	114400000
chr12	114400000	114750000
chr12	114750000	115000000
chr12	115000000	115250000
chr12	115250000	115350000
chr12	115350000	115600000
chr12	115600000	115850000
chr12	115850000	116250000
chr12	116250000	117200000
chr12	117200000	117800000
chr12	117800000	118200000
chr12	118200000	118550000
chr12	118550000	119000000
chr12	119000000	119250000
chr13	5000000	6500000
chr13	6500000	7300000
chr13	7300000	7550000
chr13	7550000	8750000
chr13	8750000	9450000
chr13	9450000	9800000
chr13	9800000	10350000
chr13	10350000	10500000
chr13	10500000	10650000
chr13	10650000	11250000
chr13	11250000	11800000
chr13	11800000	11950000
chr13	11950000	12500000
chr13	12500000	12750000
chr13	12750000	13050000
chr13	13050000	13300000
chr13	13300000	13450000
chr13	13450000	13750000
chr13	13750000	13900000
chr13	13900000	14100000
chr13	14100000	14650000
chr13	14650000	15400000
chr13	15400000	16000000
chr13	16000000	17750000
chr13	17750000	18050000
chr13	18050000	19000000
chr13	19000000	19200000
chr13	19200000	19300000
chr13	19300000	19750000
chr13	19750000	20000000
chr13	20000000	20100000
chr13	20100000	20350000
chr13	20350000	20600000
chr13	20600000	21200000
chr13	21200000	21400000
chr13	21400000	21850000
chr13	21850000	22050000
chr13	22050000	22700000
chr13	22700000	22850000
chr13	22850000	22950000
chr13	23000000	23450000
chr13	23450000	23800000
chr13	23800000	24400000
chr13	24400000	24500000
chr13	24500000	25050000
chr13	25050000	26350000
chr13	26350000	26500000
chr13	26500000	26850000
chr13	26850000	27200000
chr13	27200000	28000000
chr13	28000000	28350000
chr13	28350000	28500000
chr13	28500000	29000000
chr13	29000000	30150000
chr13	30150000	30300000
chr13	30300000	30600000
chr13	30600000	31050000
chr13	31050000	31700000
chr13	31700000	32850000
chr13	32850000	33250000
chr13	33250000	33400000
chr13	33450000	34000000
chr13	34000000	34200000
chr13	34200000	34650000
chr13	34650000	34950000
chr13	34950000	35050000
chr13	35050000	35600000
chr13	35600000	36000000
chr13	36000000	37450000
chr13	37450000	38050000
chr13	38050000	38250000
chr13	38250000	38700000
chr13	38700000	40850000
chr13	40850000	41050000
chr13	41050000	41300000
chr13	41300000	41650000
chr13	41650000	43200000
chr13	43200000	43450000
chr13	43450000	43600000
chr13	43600000	45050000
chr13	45050000	45600000
chr13	45600000	46000000
chr13	46000000	46300000
chr13	46300000	46700000
chr13	46700000	47100000
chr13	47100000	47350000
chr13	47350000	48000000
chr13	48000000	48550000
chr13	48550000	49350000
chr13	49350000	49450000
chr13	49450000	49800000
chr13	49800000	50200000
chr13	50200000	50400000
chr13	50400000	50600000
chr13	50600000	50950000
chr13	50950000	51700000
chr13	51700000	52300000
chr13	52300000	52700000
chr13	52700000	53150000
chr13	53150000	53500000
chr13	53500000	53800000
chr13	53800000	54150000
chr13	54150000	54600000
chr13	54600000	54750000
chr13	54750000	55250000
chr13	55250000	55400000
chr13	55400000	55800000
chr13	55800000	56700000
chr13	56700000	56800000
chr13	56800000	57350000
chr13	57350000	57450000
chr13	57450000	58050000
chr13	58050000	58150000
chr13	58150000	58650000
chr13	58650000	59600000
chr13	59600000	59850000
chr13	59850000	60500000
chr13	60500000	61000000
chr13	61000000	61350000
chr13	61350000	61700000
chr13	61700000	62000000
chr13	62050000	62200000
chr13	62200000	62600000
chr13	62600000	62750000
chr13	62750000	62950000
chr13	62950000	63450000
chr13	63450000	64200000
chr13	64200000	64350000
chr13	64350000	65400000
chr13	65400000	66850000
chr13	66850000	67500000
chr13	67500000	68000000
chr13	68050000	68350000
chr13	68350000	68650000
chr13	68650000	69600000
chr13	69600000	69750000
chr13	69750000	70350000
chr13	70350000	70700000
chr13	70700000	71100000
chr13	71100000	72050000
chr13	72050000	72350000
chr13	72350000	73450000
chr13	73450000	73700000
chr13	73700000	74000000
chr13	74000000	74400000
chr13	74400000	74700000
chr13	74700000	76200000
chr13	76200000	76450000
chr13	76450000	76800000
chr13	76800000	78300000
chr13	78300000	78650000
chr13	78650000	79400000
chr13	79400000	80900000
chr13	80900000	81200000
chr13	81200000	81500000
chr13	81500000	81850000
chr13	81850000	82850000
chr13	82850000	83750000
chr13	83750000	85000000
chr13	85000000	85350000
chr13	85350000	85550000
chr13	85550000	86800000
chr13	86800000	87000000
chr13	87000000	87150000
chr13	87150000	87250000
chr13	87250000	87550000
chr13	87550000	87800000
chr13	87800000	87900000
chr13	87900000	88000000
chr13	88000000	88300000
chr13	88300000	88450000
chr13	88450000	88650000
chr13	88650000	89700000
chr13	89700000	91000000
chr13	91000000	91900000
chr13	91900000	93250000
chr13	93250000	93450000
chr13	93450000	94000000
chr13	94000000	94500000
chr13	94500000	94950000
chr13	94950000	95700000
chr13	95700000	96100000
chr13	96100000	96450000
chr13	96450000	96700000
chr13	96700000	97100000
chr13	97100000	97550000
chr13	97550000	97800000
chr13	97800000	98200000
chr13	98200000	98750000
chr13	98750000	99050000
chr13	99050000	99300000
chr13	99300000	100050000
chr13	100050000	100850000
chr13	100850000	101350000
chr13	101350000	101500000
chr13	101500000	102400000
chr13	102400000	103450000
chr13	103450000	103850000
chr13	103850000	104550000
chr13	104550000	104850000
chr13	104850000	105350000
chr13	105350000	105500000
chr13	105500000	105700000
chr13	105700000	106000000
chr13	106000000	106100000
chr13	106100000	107650000
chr13	107650000	107850000
chr13	107850000	108500000
chr13	108500000	108900000
chr13	108900000	109100000
chr13	109100000	109950000
chr13	109950000	110350000
chr13	110350000	110500000
chr13	110500000	110650000
chr13	110650000	110800000
chr13	110800000	111050000
chr13	111050000	112200000
chr13	112200000	112500000
chr13	112500000	113000000
chr13	113000000	113400000
chr13	113400000	113750000
chr13	113750000	113950000
chr13	113950000	114400000
chr13	114400000	114600000
chr13	114600000	115300000
chr13	115300000	115550000
chr13	115550000	116650000
chr13	116650000	117850000
chr13	117850000	118250000
chr14	6000000	6050000
chr14	7250000	7700000
chr14	7700000	8250000
chr14	8450000	8950000
chr14	8950000	10100000
chr14	10100000	10800000
chr14	10800000	11550000
chr14	11550000	11650000
chr14	11650000	11750000
chr14	11750000	12300000
chr14	12300000	13000000
chr14	13000000	13350000
chr14	13350000	14100000
chr14	14100000	14900000
chr14	14900000	15050000
chr14	15050000	15700000
chr14	15700000	17200000
chr14	17200000	17750000
chr14	17750000	18150000
chr14	18150000	19050000
chr14	19050000	19450000
chr14	19450000	20200000
chr14	20350000	20850000
chr14	20850000	21100000
chr14	21100000	21450000
chr14	21450000	21800000
chr14	21800000	22650000
chr14	22650000	23600000
chr14	23600000	24350000
chr14	24350000	24850000
chr14	24850000	25250000
chr14	25250000	25700000
chr14	25700000	26650000
chr14	27050000	27450000
chr14	27450000	27800000
chr14	27800000	28250000
chr14	28250000	28500000
chr14	28500000	29900000
chr14	29900000	30750000
chr14	30750000	31250000
chr14	31250000	31500000
chr14	31500000	31750000
chr14	31750000	32250000
chr14	32250000	32950000
chr14	32950000	33300000
chr14	33300000	34200000
chr14	34200000	34300000
chr14	34300000	34800000
chr14	34800000	34950000
chr14	34950000	35150000
chr14	35150000	35350000
chr14	35350000	35550000
chr14	35550000	36750000
chr14	36750000	37900000
chr14	37900000	38600000
chr14	38600000	39450000
chr14	39450000	39650000
chr14	39650000	40200000
chr14	40200000	40750000
chr14	40750000	40900000
chr14	40900000	43650000
chr14	43700000	44800000
chr14	44800000	44950000
chr14	45000000	45350000
chr14	45350000	45450000
chr14	45450000	45900000
chr14	45900000	46100000
chr14	46100000	46350000
chr14	46350000	47400000
chr14	47400000	47850000
chr14	47850000	48100000
chr14	48100000	48950000
chr14	48950000	49750000
chr14	49750000	50400000
chr14	50400000	51000000
chr14	51000000	51350000
chr14	51350000	51700000
chr14	51700000	51900000
chr14	51900000	52050000
chr14	52050000	52450000
chr14	52450000	52550000
chr14	52550000	52950000
chr14	52950000	53050000
chr14	53050000	53200000
chr14	53200000	54350000
chr14	54350000	54800000
chr14	54800000	55100000
chr14	55100000	55250000
chr14	55250000	55600000
chr14	55600000	56150000
chr14	56150000	56550000
chr14	56550000	56900000
chr14	56900000	57500000
chr14	57500000	57650000
chr14	57650000	58200000
chr14	58200000	58500000
chr14	58500000	59750000
chr14	59750000	59850000
chr14	59850000	60150000
chr14	60150000	60800000
chr14	60800000	61050000
chr14	61050000	61350000
chr14	61350000	61900000
chr14	61900000	62650000
chr14	62650000	63050000
chr14	63050000	63600000
chr14	63600000	63950000
chr14	63950000	64100000
chr14	64100000	64450000
chr14	64450000	64650000
chr14	64650000	65150000
chr14	65150000	65850000
chr14	65850000	66150000
chr14	66150000	66400000
chr14	66400000	66550000
chr14	66550000	66750000
chr14	66750000	66850000
chr14	66850000	67550000
chr14	67550000	67750000
chr14	67750000	68300000
chr14	68300000	68550000
chr14	68550000	69100000
chr14	69100000	69950000
chr14	69950000	70050000
chr14	70050000	70500000
chr14	70500000	71000000
chr14	71000000	72000000
chr14	72000000	72900000
chr14	72900000	73450000
chr14	73450000	73850000
chr14	73850000	75100000
chr14	75100000	75400000
chr14	75400000	75500000
chr14	75500000	76200000
chr14	76200000	76450000
chr14	76450000	76800000
chr14	76800000	77400000
chr14	77400000	78100000
chr14	78100000	78400000
chr14	78400000	78850000
chr14	78850000	79200000
chr14	79200000	79750000
chr14	79750000	79850000
chr14	79850000	80000000
chr14	80000000	80550000
chr14	80550000	81100000
chr14	81100000	81450000
chr14	81450000	81700000
chr14	81700000	82050000
chr14	82050000	82200000
chr14	82200000	82550000
chr14	82550000	83050000
chr14	83050000	83250000
chr14	83250000	83450000
chr14	83450000	83550000
chr14	83550000	83800000
chr14	83800000	84050000
chr14	84050000	84450000
chr14	84450000	84800000
chr14	84800000	85850000
chr14	85850000	86200000
chr14	86200000	86300000
chr14	86300000	86650000
chr14	86650000	87150000
chr14	87150000	87800000
chr14	87800000	88900000
chr14	88900000	89350000
chr14	89350000	90050000
chr14	90050000	90300000
chr14	90300000	90450000
chr14	90450000	90600000
chr14	90600000	90700000
chr14	90700000	91200000
chr14	91200000	92450000
chr14	92450000	92550000
chr14	92550000	92750000
chr14	92750000	92950000
chr14	92950000	93100000
chr14	93100000	93650000
chr14	93650000	93850000
chr14	93850000	94300000
chr14	94300000	95300000
chr14	95300000	95700000
chr14	95700000	96300000
chr14	96300000	96600000
chr14	96600000	96850000
chr14	96850000	97300000
chr14	97300000	99400000
chr14	99400000	100250000
chr14	100250000	101200000
chr14	101200000	101850000
chr14	101850000	102000000
chr14	102000000	102750000
chr14	102750000	103000000
chr14	103000000	103100000
chr14	103100000	103350000
chr14	103350000	103900000
chr14	103900000	104050000
chr14	104050000	104350000
chr14	104350000	105550000
chr14	105550000	105650000
chr14	105650000	106300000
chr14	106300000	106900000
chr14	106900000	107850000
chr14	107850000	108350000
chr14	108350000	108500000
chr14	108500000	108650000
chr14	108650000	108750000
chr14	108750000	108900000
chr14	108900000	109100000
chr14	109100000	110100000
chr14	110100000	110550000
chr14	110550000	111200000
chr14	111200000	111300000
chr14	111300000	111850000
chr14	111850000	112100000
chr14	112100000	112750000
chr14	112750000	113250000
chr14	113250000	113650000
chr14	113650000	113900000
chr14	113900000	114300000
chr14	114300000	115150000
chr14	115150000	115400000
chr14	115400000	115800000
chr14	115800000	116400000
chr14	116400000	118450000
chr14	118450000	119350000
chr14	119350000	120400000
chr14	120400000	121150000
chr14	121150000	121600000
chr14	121600000	121950000
chr14	121950000	122150000
chr14	122150000	122400000
chr14	122400000	122850000
chr14	122850000	122950000
chr14	122950000	123150000
chr15	5100000	6150000
chr15	6150000	6500000
chr15	6500000	7350000
chr15	7350000	8000000
chr15	8000000	8350000
chr15	8350000	8500000
chr15	8500000	8900000
chr15	8900000	10350000
chr15	10350000	10600000
chr15	10600000	10800000
chr15	10800000	11250000
chr15	11250000	11850000
chr15	11850000	12000000
chr15	12000000	12200000
chr15	12200000	12800000
chr15	12800000	13600000
chr15	13600000	13950000
chr15	13950000	14350000
chr15	14350000	14750000
chr15	14750000	15100000
chr15	15100000	16200000
chr15	16200000	16500000
chr15	16500000	17100000
chr15	17100000	17850000
chr15	17850000	18800000
chr15	18800000	19150000
chr15	19150000	20100000
chr15	20100000	20300000
chr15	20300000	20600000
chr15	20600000	20950000
chr15	20950000	21400000
chr15	21400000	22100000
chr15	22100000	22300000
chr15	22300000	22600000
chr15	22600000	22700000
chr15	22700000	22900000
chr15	22900000	23350000
chr15	23350000	23650000
chr15	23650000	23850000
chr15	23850000	24400000
chr15	24400000	25300000
chr15	25300000	25850000
chr15	25850000	26250000
chr15	26250000	27150000
chr15	27150000	27500000
chr15	27500000	27750000
chr15	27750000	28050000
chr15	28050000	28800000
chr15	28800000	28900000
chr15	28900000	29150000
chr15	29150000	29850000
chr15	29850000	30150000
chr15	30150000	30800000
chr15	30800000	31200000
chr15	31200000	31500000
chr15	31500000	32650000
chr15	32650000	33900000
chr15	33900000	34350000
chr15	34350000	35150000
chr15	35150000	36050000
chr15	36050000	36450000
chr15	36450000	36600000
chr15	36600000	36800000
chr15	36800000	36900000
chr15	36900000	37000000
chr15	37000000	37200000
chr15	37200000	37850000
chr15	37850000	37950000
chr15	37950000	38150000
chr15	38150000	38400000
chr15	38400000	38550000
chr15	38550000	39100000
chr15	39100000	39650000
chr15	39650000	39950000
chr15	39950000	40900000
chr15	40900000	41750000
chr15	41750000	42700000
chr15	42700000	43600000
chr15	43600000	44200000
chr15	44200000	44600000
chr15	44600000	45550000
chr15	45550000	45650000
chr15	45650000	46500000
chr15	46500000	46750000
chr15	46750000	47850000
chr15	47850000	48600000
chr15	48600000	49100000
chr15	49100000	49350000
chr15	49350000	49650000
chr15	49650000	49750000
chr15	49750000	50100000
chr15	50100000	51500000
chr15	51500000	51700000
chr15	51700000	52000000
chr15	52000000	52250000
chr15	52250000	53150000
chr15	53150000	53850000
chr15	53850000	54350000
chr15	54350000	54500000
chr15	54500000	54800000
chr15	54800000	55050000
chr15	55050000	55350000
chr15	55350000	55850000
chr15	55850000	56450000
chr15	56450000	56700000
chr15	56700000	57350000
chr15	57350000	57850000
chr15	57850000	58200000
chr15	58200000	58400000
chr15	58400000	58700000
chr15	58700000	59150000
chr15	59150000	59650000
chr15	59650000	60850000
chr15	60850000	62000000
chr15	62000000	63650000
chr15	63650000	64450000
chr15	64450000	65650000
chr15	65650000	65800000
chr15	65800000	66400000
chr15	66400000	66900000
chr15	66900000	68150000
chr15	68150000	69450000
chr15	69450000	69950000
chr15	69950000	70100000
chr15	70100000	71200000
chr15	71200000	71700000
chr15	71700000	71850000
chr15	71850000	72300000
chr15	72300000	72850000
chr15	72850000	73000000
chr15	73000000	73250000
chr15	73250000	73350000
chr15	73350000	73500000
chr15	73500000	74350000
chr15	74350000	74550000
chr15	74550000	75500000
chr15	75500000	75650000
chr15	75650000	75950000
chr15	75950000	76150000
chr15	76150000	76300000
chr15	76300000	76500000
chr15	76500000	76700000
chr15	76700000	77150000
chr15	77150000	77500000
chr15	77500000	77700000
chr15	77700000	77950000
chr15	77950000	78650000
chr15	78650000	79500000
chr15	79500000	79850000
chr15	79850000	80500000
chr15	80500000	81200000
chr15	81200000	81500000
chr15	81500000	81800000
chr15	81800000	82000000
chr15	82000000	82600000
chr15	82600000	82900000
chr15	82900000	83000000
chr15	83000000	83150000
chr15	83150000	83300000
chr15	83300000	83850000
chr15	83850000	84450000
chr15	84450000	84900000
chr15	84900000	85050000
chr15	85050000	85500000
chr15	85500000	85650000
chr15	85650000	86000000
chr15	86000000	87100000
chr15	87100000	87350000
chr15	87350000	88500000
chr15	88500000	88900000
chr15	88900000	89350000
chr15	89350000	90000000
chr15	90000000	90450000
chr15	90450000	90750000
chr15	90750000	91250000
chr15	91250000	91550000
chr15	91550000	91700000
chr15	91700000	92050000
chr15	92050000	93050000
chr15	93050000	94100000
chr15	94100000	94300000
chr15	94300000	94450000
chr15	94450000	95500000
chr15	95500000	95900000
chr15	95900000	96250000
chr15	96250000	96450000
chr15	96450000	96950000
chr15	96950000	97500000
chr15	97500000	97650000
chr15	97650000	97750000
chr15	97750000	98300000
chr15	98300000	98550000
chr15	98550000	98800000
chr15	98800000	99050000
chr15	99050000	99200000
chr15	99200000	99500000
chr15	99500000	99750000
chr15	99750000	100250000
chr15	100250000	100550000
chr15	100550000	101000000
chr15	101000000	101450000
chr16	5250000	6450000
chr16	6450000	7350000
chr16	7350000	8350000
chr16	8350000	8650000
chr16	8650000	8800000
chr16	8800000	10000000
chr16	10000000	10200000
chr16	10200000	10350000
chr16	10350000	10500000
chr16	10500000	10800000
chr16	10800000	11050000
chr16	11050000	11150000
chr16	11150000	11250000
chr16	11250000	11900000
chr16	11900000	12150000
chr16	12150000	13050000
chr16	13050000	13400000
chr16	13400000	13600000
chr16	13600000	13750000
chr16	13750000	14100000
chr16	14100000	14450000
chr16	14450000	15100000
chr16	15100000	15550000
chr16	15550000	15800000
chr16	15800000	16150000
chr16	16150000	16250000
chr16	16250000	17000000
chr16	17000000	17250000
chr16	17250000	17550000
chr16	17550000	18050000
chr16	18050000	18200000
chr16	18200000	18600000
chr16	18600000	18850000
chr16	18850000	19650000
chr16	19650000	20150000
chr16	20150000	20250000
chr16	20250000	20450000
chr16	20450000	20650000
chr16	20650000	21150000
chr16	21150000	21400000
chr16	21400000	21700000
chr16	21700000	22200000
chr16	22200000	22500000
chr16	22500000	22800000
chr16	22800000	23100000
chr16	23100000	23900000
chr16	23900000	25300000
chr16	25300000	25900000
chr16	25900000	26150000
chr16	26150000	26750000
chr16	26750000	27200000
chr16	27200000	27400000
chr16	27400000	28450000
chr16	28450000	29550000
chr16	29550000	30200000
chr16	30200000	30450000
chr16	30450000	31050000
chr16	31050000	31400000
chr16	31400000	31900000
chr16	31900000	32450000
chr16	32450000	32650000
chr16	32650000	33000000
chr16	33000000	33150000
chr16	33150000	33750000
chr16	33750000	33950000
chr16	33950000	34050000
chr16	34050000	35000000
chr16	35000000	35500000
chr16	35500000	35750000
chr16	35750000	35900000
chr16	35900000	36400000
chr16	36400000	36800000
chr16	36800000	37000000
chr16	37000000	37650000
chr16	37650000	37850000
chr16	37850000	38250000
chr16	38250000	38550000
chr16	38550000	38800000
chr16	38800000	39000000
chr16	39000000	40400000
chr16	40400000	41200000
chr16	41200000	41450000
chr16	41450000	42100000
chr16	42100000	44100000
chr16	44100000	44350000
chr16	44350000	44650000
chr16	44650000	45100000
chr16	45100000	45600000
chr16	45600000	47050000
chr16	47050000	47350000
chr16	47350000	48350000
chr16	48350000	48950000
chr16	48950000	50150000
chr16	50150000	50750000
chr16	50750000	52250000
chr16	52250000	52650000
chr16	52650000	53300000
chr16	53300000	53950000
chr16	53950000	54150000
chr16	54150000	54250000
chr16	54250000	55850000
chr16	55850000	56450000
chr16	56450000	56650000
chr16	56650000	57050000
chr16	57050000	57550000
chr16	57550000	58200000
chr16	58200000	58400000
chr16	58400000	58700000
chr16	58700000	59350000
chr16	59350000	59600000
chr16	59600000	60150000
chr16	60150000	60500000
chr16	60500000	61200000
chr16	61200000	61300000
chr16	61300000	62800000
chr16	62800000	63500000
chr16	63500000	63800000
chr16	63800000	64100000
chr16	64100000	64700000
chr16	64700000	64850000
chr16	64850000	65300000
chr16	65300000	65550000
chr16	65550000	66050000
chr16	66050000	66650000
chr16	66650000	66800000
chr16	66800000	67000000
chr16	67000000	67450000
chr16	67450000	67900000
chr16	67900000	68100000
chr16	68100000	68500000
chr16	68500000	69450000
chr16	69450000	70350000
chr16	70350000	70600000
chr16	70600000	70800000
chr16	70800000	71000000
chr16	71000000	71150000
chr16	71150000	72200000
chr16	72200000	72550000
chr16	72550000	72950000
chr16	72950000	73100000
chr16	73100000	74800000
chr16	74800000	74950000
[truncated: 3,355 more rows]

## Sheet: README_2
Explanation of column contents of the following Excell sheets named cell_line_name_metaTADs
1st column:	2nd column:	3rd column:	4th column:	5th column:
chr#	metaTAD order	First TAD belonging to the metaTAD	Last TAD belonging to the metaTAD	Interaction I

## Sheet: ESC-46C_metaTADs
chr1	1	261	262	1801.46
chr1	2	254	255	1763.73
chr1	3	8	9	1698.62
chr1	4	349	350	1384.7
chr1	5	90	91	1371.52
chr1	6	294	295	1336.26
chr1	7	200	201	1281.17
chr1	8	45	46	1263.54
chr1	9	387	388	1221.68
chr1	10	139	140	1209.82
chr1	11	56	57	1202.89
chr1	12	287	288	1199.26
chr1	13	291	292	1192.77
chr1	14	93	94	1185.08
chr1	15	326	327	1181.17
chr1	16	7	9	1163.44
chr1	17	84	85	1145.22
chr1	18	222	223	1141.25
chr1	19	23	24	1091.09
chr1	20	368	369	1065.07
chr1	21	294	296	1061.23
chr1	22	374	375	1059.7
chr1	23	17	18	1047.9
chr1	24	48	49	1039.05
chr1	25	158	159	1033.93
chr1	26	178	179	1010.5
chr1	27	352	353	1007.33
chr1	28	337	338	1005.41
chr1	29	229	230	999.556
chr1	30	234	235	997.897
chr1	31	341	342	992.285
chr1	32	227	228	976.876
chr1	33	263	264	976.524
chr1	34	128	129	975.627
chr1	35	260	262	955.186
chr1	36	7	10	954.524
chr1	37	389	390	951.947
chr1	38	44	46	949.954
chr1	39	359	360	948.065
chr1	40	335	336	947.78
chr1	41	191	192	931.209
chr1	42	325	327	931.052
chr1	43	278	279	915.561
chr1	44	257	258	915.177
chr1	45	269	270	913.493
chr1	46	95	96	905.919
chr1	47	38	39	889.835
chr1	48	213	214	880.103
chr1	49	196	197	874.185
chr1	50	139	141	871.212
chr1	51	187	188	870.98
chr1	52	265	266	869.77
chr1	53	89	91	857.503
chr1	54	274	275	852.418
chr1	55	253	255	851.896
chr1	56	284	285	848.131
chr1	57	289	290	844.713
chr1	58	348	350	841.415
chr1	59	30	31	839.785
chr1	60	51	52	838.345
chr1	61	136	137	837.236
chr1	62	21	22	830.71
chr1	63	105	106	827.497
chr1	64	321	322	827.079
chr1	65	377	378	825.628
chr1	66	313	314	814.878
chr1	67	281	282	813.684
chr1	68	220	221	806.01
chr1	69	372	373	805.908
chr1	70	297	298	797.859
chr1	71	54	55	794.096
chr1	72	248	249	792.412
chr1	73	131	132	790.911
chr1	74	366	367	787.853
chr1	75	83	85	780.046
chr1	76	267	268	768.591
chr1	77	12	13	765.138
chr1	78	86	87	761.473
chr1	79	229	231	759.842
chr1	80	208	209	759.75
chr1	81	309	310	755.918
chr1	82	36	37	755.917
chr1	83	158	160	754.08
chr1	84	357	358	752.919
chr1	85	161	162	743.356
chr1	86	44	47	740.158
chr1	87	389	391	740.077
chr1	88	354	355	738.743
chr1	89	289	292	737.361
chr1	90	250	251	732.726
chr1	91	163	164	728.689
chr1	92	112	113	721.822
chr1	93	172	173	718.692
chr1	94	3	4	715.333
chr1	95	242	243	710.282
chr1	96	107	108	707.354
chr1	97	341	343	704.901
chr1	98	60	61	699.195
chr1	99	63	64	690.852
chr1	100	240	241	690.164
chr1	101	286	288	685.354
chr1	102	178	180	683.833
chr1	103	1	2	683.102
chr1	104	27	28	678.725
chr1	105	200	202	672.596
chr1	106	184	185	664.811
chr1	107	93	96	662.923
chr1	108	328	329	660.548
chr1	109	71	72	656.721
chr1	110	121	122	656.156
chr1	111	194	195	655.766
chr1	112	316	317	654.416
chr1	113	100	101	653.514
chr1	114	370	371	653.001
chr1	115	393	394	649.892
chr1	116	225	226	641.401
chr1	117	151	152	640.492
chr1	118	304	305	639.299
chr1	119	48	50	637.553
chr1	120	125	126	634.527
chr1	121	190	192	623.919
chr1	122	146	147	617.618
chr1	123	318	319	615.135
chr1	124	51	53	615.122
chr1	125	311	312	614.461
chr1	126	76	77	614.119
chr1	127	149	150	608.036
chr1	128	250	252	607.906
chr1	129	356	358	594.613
chr1	130	6	10	587.551
chr1	131	217	218	585.317
chr1	132	98	99	581.752
chr1	133	339	340	581.644
chr1	134	259	262	580.984
chr1	135	56	58	579.389
chr1	136	69	70	576.877
chr1	137	15	16	575.386
chr1	138	34	35	573.012
chr1	139	102	103	567.385
chr1	140	165	166	566.486
chr1	141	299	300	566.215
chr1	142	213	215	565.973
chr1	143	167	168	563.068
chr1	144	256	258	562.766
chr1	145	182	183	562.029
chr1	146	219	221	557.67
chr1	147	23	25	554.972
chr1	148	293	296	545.491
chr1	149	19	20	543.904
chr1	150	307	308	538.373
chr1	151	128	130	538.217
chr1	152	277	279	534.483
chr1	153	324	327	532.864
chr1	154	206	207	532.582
chr1	155	30	32	522.022
chr1	156	313	315	521.78
chr1	157	89	92	521.494
chr1	158	116	117	516.849
chr1	159	3	5	512.024
chr1	160	242	244	510.375
chr1	161	170	171	508.584
chr1	162	78	79	507.9
chr1	163	272	273	503.372
chr1	164	138	141	497.88
chr1	165	81	82	496.431
chr1	166	281	283	492.96
chr1	167	344	345	490.003
chr1	168	208	210	489.889
chr1	169	331	332	487.188
chr1	170	186	188	482.336
chr1	171	359	361	476.935
chr1	172	175	176	470.928
chr1	173	41	42	469.69
chr1	174	274	276	463.979
chr1	175	381	382	462.321
chr1	176	366	369	460
chr1	177	387	391	455.348
chr1	178	286	292	449.769
chr1	179	38	40	448.057
chr1	180	392	394	447.217
chr1	181	384	385	443.49
chr1	182	111	113	443.403
chr1	183	43	47	439.954
chr1	184	224	226	438.057
chr1	185	114	115	432.404
chr1	186	145	147	430.886
chr1	187	234	236	429.546
chr1	188	194	197	425.342
chr1	189	78	80	416.108
chr1	190	376	378	415.003
chr1	191	372	375	413.469
chr1	192	54	58	411.966
chr1	193	21	25	411.792
chr1	194	73	74	410.989
chr1	195	328	330	410.061
chr1	196	6	11	407.171
chr1	197	131	133	406.393
chr1	198	263	266	404.847
chr1	199	227	231	404.254
chr1	200	335	338	403.494
chr1	201	331	333	401.401
chr1	202	216	218	397.456
chr1	203	200	203	393.574
chr1	204	237	238	388.39
chr1	205	299	301	387.158
chr1	206	86	88	384.171
chr1	207	116	118	379.707
chr1	208	245	246	378.873
chr1	209	48	53	376.22
chr1	210	105	108	370.487
chr1	211	177	180	369.803
chr1	212	351	353	368.145
chr1	213	127	130	366.141
chr1	214	102	104	363.995
chr1	215	93	97	359.663
chr1	216	293	298	358.05
chr1	217	219	223	358.04
chr1	218	151	153	351.538
chr1	219	67	68	350.977
chr1	220	161	164	348.429
chr1	221	59	61	348.044
chr1	222	302	303	347.306
chr1	223	170	173	347.235
chr1	224	75	77	347.017
chr1	225	346	347	346.179
chr1	226	26	28	342.629
chr1	227	121	123	342.054
chr1	228	320	322	338.454
chr1	229	167	169	338.4
chr1	230	277	280	337.411
chr1	231	267	270	325.851
chr1	232	124	126	324.474
chr1	233	248	252	320.46
chr1	234	182	185	318.365
chr1	235	304	306	313.897
chr1	236	354	358	309.666
chr1	237	362	363	309.377
chr1	238	145	148	308.311
chr1	239	190	193	305.75
chr1	240	240	244	297.89
chr1	241	281	285	297.841
chr1	242	186	189	297.429
chr1	243	364	365	293.373
chr1	244	134	135	289.547
chr1	245	69	72	288.853
chr1	246	36	40	287.881
chr1	247	339	343	286.633
chr1	248	316	319	280.199
chr1	249	119	120	277.787
chr1	250	212	215	273.659
chr1	251	309	312	272.052
chr1	252	65	66	270.75
chr1	253	83	88	270.456
chr1	254	381	383	267.405
chr1	255	154	155	266.261
chr1	256	204	205	265.431
chr1	257	253	258	259.217
chr1	258	198	199	257.965
chr1	259	177	181	254.936
chr1	260	98	101	249.031
chr1	261	384	386	247.124
chr1	262	15	18	245.363
chr1	263	59	62	243.596
chr1	264	370	375	234.414
chr1	265	158	164	233.736
chr1	266	271	273	233.582
chr1	267	12	14	231.198
chr1	268	136	141	231.029
chr1	269	156	157	230.945
chr1	270	29	32	230.546
chr1	271	259	266	230.067
chr1	272	33	35	224.024
chr1	273	1	5	221.185
chr1	274	206	210	214.865
chr1	275	233	236	213.855
chr1	276	43	53	207.031
chr1	277	227	232	205.965
chr1	278	127	133	203.272
chr1	279	143	144	202.204
chr1	280	286	298	201.989
chr1	281	387	394	198.765
chr1	282	89	97	196.097
chr1	283	309	315	191.73
chr1	284	19	25	186.245
chr1	285	324	330	185.926
chr1	286	239	244	185.045
chr1	287	170	174	184.599
chr1	288	320	323	176.907
chr1	289	190	197	175.293
chr1	290	348	353	174.471
chr1	291	151	155	171.463
chr1	292	165	169	169.424
chr1	293	145	150	169.249
chr1	294	376	379	168.888
chr1	295	216	223	168.555
chr1	296	344	347	162.564
chr1	297	334	338	161.407
chr1	298	304	308	159.26
chr1	299	354	361	150.864
chr1	300	105	109	150.362
chr1	301	206	211	147.161
chr1	302	43	58	144.771
chr1	303	277	285	143.806
chr1	304	110	113	138.719
chr1	305	299	303	137.702
chr1	306	12	18	135.049
chr1	307	63	66	134.293
chr1	308	69	74	131.965
chr1	309	98	104	131.301
chr1	310	198	203	128.388
chr1	311	33	40	127.863
chr1	312	380	383	125.721
chr1	313	83	97	120.811
chr1	314	233	238	118.162
chr1	315	245	247	116.913
chr1	316	271	276	113.221
chr1	317	204	211	110.992
chr1	318	78	82	108.088
chr1	319	182	189	107.847
chr1	320	224	232	105.7
chr1	321	364	369	103.431
chr1	322	156	164	98.4605
chr1	323	1	11	98.3036
chr1	324	114	118	96.133
chr1	325	334	343	94.3847
chr1	326	19	28	89.4059
chr1	327	286	303	88.9877
chr1	328	253	266	88.0863
chr1	329	212	223	87.1096
chr1	330	134	141	84.8092
chr1	331	124	133	82.305
chr1	332	309	319	81.2067
chr1	333	143	150	80.5733
chr1	334	170	176	78.9901
chr1	335	41	58	78.5862
chr1	336	324	333	75.2833
chr1	337	245	252	75.105
chr1	338	354	363	73.7718
chr1	339	384	394	66.9016
chr1	340	267	276	61.9939
chr1	341	182	197	60.9207
chr1	342	119	123	56.7096
chr1	343	67	74	55.7279
chr1	344	75	82	55.0173
chr1	345	105	113	54.8654
chr1	346	29	40	52.0664
chr1	347	376	383	45.4641
chr1	348	165	176	41.974
chr1	349	233	244	41.8363
chr1	350	364	375	40.4926
chr1	351	143	155	40.1086
chr1	352	348	363	38.4996
chr1	353	334	347	37.1622
chr1	354	41	62	35.87
chr1	355	182	203	34.9679
chr1	356	267	285	34.6705
chr1	357	320	333	32.7493
chr1	358	304	319	31.4313
chr1	359	1	18	29.1532
chr1	360	83	104	27.3777
chr1	361	142	155	25.5224
chr1	362	63	74	23.9636
chr1	363	376	394	23.7996
chr1	364	204	223	23.6602
chr1	365	177	203	23.399
chr1	366	119	133	22.9057
chr1	367	156	176	20.5868
chr1	368	19	40	20.5276
chr1	369	233	252	18.6338
chr1	370	267	303	16.4799
chr1	371	105	118	16.2071
chr1	372	75	104	15.6582
chr1	373	19	62	11.8322
chr1	374	348	375	10.4261
chr1	375	224	252	10.4199
chr1	376	304	333	10.3528
chr1	377	119	141	9.36042
chr1	378	177	223	8.44247
chr1	379	304	347	6.50437
chr1	380	1	62	6.30779
chr1	381	63	104	5.63223
chr1	382	348	394	5.40902
chr1	383	224	266	5.12869
chr1	384	119	155	4.4616
chr1	385	63	118	4.17446
chr1	386	267	347	4.01409
chr1	387	177	266	3.0757
chr1	388	119	176	2.67557
chr1	389	1	118	2.46803
chr1	390	267	394	2.28868
chr1	391	119	266	1.41297
chr1	392	119	394	0.667373
chr1	393	1	394	0.33883
chr10	1	152	153	3385.87
chr10	2	156	157	2454.05
chr10	3	154	155	1997.54
chr10	4	174	175	1596.34
chr10	5	156	158	1584.75
chr10	6	72	73	1513.12
chr10	7	100	101	1505.61
chr10	8	226	227	1427.99
chr10	9	221	222	1423.53
chr10	10	192	193	1407.98
chr10	11	204	205	1393
chr10	12	36	37	1331.12
chr10	13	111	112	1301.64
chr10	14	152	155	1289.52
chr10	15	223	224	1210.42
chr10	16	76	77	1184.55
chr10	17	99	101	1158.78
chr10	18	181	182	1150.79
chr10	19	39	40	1148.78
chr10	20	119	120	1127.65
chr10	21	20	21	1091.91
chr10	22	43	44	1076.22
chr10	23	45	46	1024.14
chr10	24	51	52	1024.01
chr10	25	107	108	1015.56
chr10	26	148	149	992.349
chr10	27	135	136	976.81
chr10	28	85	86	973.181
chr10	29	6	7	916.436
chr10	30	203	205	908.771
chr10	31	115	116	908.26
chr10	32	230	231	899.508
chr10	33	27	28	870.87
chr10	34	93	94	864.499
chr10	35	145	146	852.044
chr10	36	187	188	851.614
chr10	37	2	3	840.154
chr10	38	215	216	818.531
chr10	39	22	23	809.502
chr10	40	67	68	790.9
chr10	41	191	193	783.555
chr10	42	213	214	781.007
chr10	43	170	171	776.724
chr10	44	141	142	774.083
chr10	45	181	183	770.183
chr10	46	221	224	765.454
chr10	47	26	28	764.839
chr10	48	79	80	748.46
chr10	49	64	65	747.612
chr10	50	234	235	747.55
chr10	51	17	18	746.338
chr10	52	76	78	743.08
chr10	53	58	59	732.926
chr10	54	88	89	720.865
chr10	55	45	47	719.947
chr10	56	19	21	715.526
chr10	57	31	32	713.749
chr10	58	229	231	711.593
chr10	59	208	209	709.768
chr10	60	14	15	703.217
chr10	61	139	140	701.389
chr10	62	156	159	692.12
chr10	63	9	10	689.627
chr10	64	199	200	688.905
chr10	65	113	114	686.786
chr10	66	61	62	683.057
chr10	67	161	162	655.87
chr10	68	143	144	651.72
chr10	69	69	70	650.923
chr10	70	103	104	647.409
chr10	71	12	13	644.683
chr10	72	42	44	642.897
chr10	73	82	83	640.659
chr10	74	99	102	636.997
chr10	75	151	155	634.373
chr10	76	85	87	633.445
chr10	77	55	56	629.65
chr10	78	225	227	618.625
chr10	79	39	41	613.26
chr10	80	129	130	612.826
chr10	81	206	207	606.541
chr10	82	74	75	604.518
chr10	83	127	128	594.918
chr10	84	229	232	581.103
chr10	85	165	166	579.947
chr10	86	145	147	577.524
chr10	87	131	132	574.072
chr10	88	184	185	569.847
chr10	89	218	219	566.94
chr10	90	243	244	560.768
chr10	91	180	183	559.043
chr10	92	29	30	557.695
chr10	93	54	56	556.744
chr10	94	190	193	556.315
chr10	95	118	120	542.109
chr10	96	168	169	531.017
chr10	97	96	97	523.255
chr10	98	173	175	522.624
chr10	99	197	198	502.392
chr10	100	93	95	498.441
chr10	101	124	125	484.402
chr10	102	103	105	466.749
chr10	103	186	188	465.135
chr10	104	34	35	462.897
chr10	105	106	108	460.5
chr10	106	71	73	460.204
chr10	107	90	91	459.603
chr10	108	131	133	454.475
chr10	109	236	237	453.638
chr10	110	135	137	451.519
chr10	111	22	24	447.632
chr10	112	5	7	445.772
chr10	113	16	18	445.264
chr10	114	45	48	440.719
chr10	115	178	179	438.683
chr10	116	85	89	436.021
chr10	117	122	123	433.105
chr10	118	9	11	427.612
chr10	119	110	112	424.043
chr10	120	176	177	414.961
chr10	121	190	194	404.362
chr10	122	233	235	401.651
chr10	123	212	214	397.731
chr10	124	242	244	391.018
chr10	125	64	66	390.061
chr10	126	164	166	382.289
chr10	127	225	228	380.972
chr10	128	12	15	380.333
chr10	129	67	70	372.556
chr10	130	25	28	370.277
chr10	131	34	37	358.278
chr10	132	98	102	351.815
chr10	133	195	196	347.516
chr10	134	29	32	344.791
chr10	135	76	80	341.337
chr10	136	220	224	338.076
chr10	137	51	53	336.537
chr10	138	61	63	336.451
chr10	139	240	241	332.748
chr10	140	236	238	325.612
chr10	141	168	171	324.621
chr10	142	81	83	324.423
chr10	143	115	117	323.613
chr10	144	126	128	318.678
chr10	145	139	142	315.093
chr10	146	143	147	314.429
chr10	147	58	60	311.668
chr10	148	49	50	309.154
chr10	149	134	137	305.697
chr10	150	201	202	302.139
chr10	151	160	162	296.512
chr10	152	2	4	292.387
chr10	153	203	207	285.775
chr10	154	208	210	279.345
chr10	155	172	175	275.23
chr10	156	38	41	274.473
chr10	157	19	24	267.53
chr10	158	92	95	263.136
chr10	159	129	133	258.384
chr10	160	106	109	255.285
chr10	161	151	159	249.107
chr10	162	197	200	241.541
chr10	163	148	150	239.275
chr10	164	184	188	238.393
chr10	165	51	56	234.474
chr10	166	85	91	233.955
chr10	167	121	123	233.93
chr10	168	57	60	225.999
chr10	169	225	232	210.92
chr10	170	42	48	204.046
chr10	171	5	8	203.897
chr10	172	212	216	201.467
chr10	173	71	75	194.021
chr10	174	1	4	190.535
chr10	175	239	241	188.362
chr10	176	163	166	183.876
chr10	177	33	37	183.418
chr10	178	110	114	180.649
chr10	179	189	194	180.481
chr10	180	115	120	178.958
chr10	181	218	224	172.186
chr10	182	19	28	169.519
chr10	183	98	105	168.371
chr10	184	208	211	157.87
chr10	185	172	177	157.352
chr10	186	134	138	151.992
chr10	187	124	128	150.418
chr10	188	12	18	149.887
chr10	189	167	171	148.181
chr10	190	84	91	138.467
chr10	191	92	97	135.009
chr10	192	178	183	130.746
chr10	193	5	11	115.713
chr10	194	76	83	112.714
chr10	195	189	196	107.884
chr10	196	225	235	100.945
chr10	197	139	147	99.6638
chr10	198	67	75	97.8118
chr10	199	203	211	91.517
chr10	200	212	217	85.2228
chr10	201	42	50	85.1832
chr10	202	61	66	83.1304
chr10	203	160	166	83.0151
chr10	204	106	114	79.1312
chr10	205	29	37	78.4743
chr10	206	236	241	76.729
chr10	207	51	60	67.8541
chr10	208	197	202	63.2116
chr10	209	167	177	58.3475
chr10	210	124	133	52.7243
chr10	211	178	188	52.5288
chr10	212	148	159	50.1847
chr10	213	29	41	43.4195
chr10	214	92	105	41.7294
chr10	215	218	235	41.0982
chr10	216	12	28	39.9694
chr10	217	106	120	36.9129
chr10	218	67	83	30.4269
chr10	219	197	211	28.4478
chr10	220	139	159	25.8976
chr10	221	121	133	23.5279
chr10	222	236	244	23.4253
chr10	223	51	66	21.9553
chr10	224	84	105	21.6437
chr10	225	5	28	21.3127
chr10	226	178	196	19.9748
chr10	227	212	235	18.8238
chr10	228	29	50	17.2205
chr10	229	160	177	15.776
chr10	230	121	138	13.8772
chr10	231	178	211	9.65588
chr10	232	212	244	9.61199
chr10	233	1	28	8.0127
chr10	234	84	120	7.74855
chr10	235	29	66	6.86539
chr10	236	67	120	5.9694
chr10	237	160	211	4.93484
chr10	238	1	66	4.87841
chr10	239	121	159	4.3655
chr10	240	160	244	3.86731
chr10	241	67	159	2.40254
chr10	242	1	159	1.41886
chr10	243	1	244	0.406824
chr11	1	204	205	2816.79
chr11	2	158	159	2791.96
chr11	3	201	202	2702.67
chr11	4	262	263	2090.16
chr11	5	210	211	1995.62
chr11	6	214	215	1951.23
chr11	7	207	208	1849.26
chr11	8	224	225	1744.93
chr11	9	133	134	1686.52
chr11	10	217	218	1668.18
chr11	11	236	237	1642.23
chr11	12	157	159	1598.16
chr11	13	151	152	1568.03
chr11	14	220	221	1566.88
chr11	15	155	156	1547
chr11	16	106	107	1529.23
chr11	17	234	235	1506.32
chr11	18	257	258	1467.95
chr11	19	85	86	1466.15
chr11	20	222	223	1371.96
chr11	21	209	211	1363.42
chr11	22	204	206	1362.24
chr11	23	112	113	1348.34
chr11	24	66	67	1327.49
chr11	25	197	198	1321.83
chr11	26	18	19	1305.78
chr11	27	163	164	1290.83
chr11	28	226	227	1264.49
chr11	29	21	22	1230.89
chr11	30	179	180	1229.2
chr11	31	120	121	1205.48
chr11	32	261	263	1188.81
chr11	33	91	92	1181.22
chr11	34	255	256	1176.16
chr11	35	232	233	1171.61
chr11	36	266	267	1150.32
chr11	37	95	96	1125.89
chr11	38	269	270	1103.55
chr11	39	154	156	1101.34
chr11	40	17	19	1099.43
chr11	41	146	147	1080.45
chr11	42	150	152	1058.23
chr11	43	217	219	1027.35
chr11	44	117	118	998.811
chr11	45	201	203	988.408
chr11	46	195	196	988.393
chr11	47	85	87	982.967
chr11	48	213	215	980.258
chr11	49	259	260	969.28
chr11	50	189	190	961.301
chr11	51	33	34	955.225
chr11	52	46	47	951.125
chr11	53	141	142	930.89
chr11	54	73	74	905.864
chr11	55	95	97	905.828
chr11	56	185	186	904.593
chr11	57	133	135	898.447
chr11	58	137	138	897.931
chr11	59	40	41	893.838
chr11	60	52	53	874.075
chr11	61	170	171	872.198
chr11	62	29	30	872.044
chr11	63	224	227	856.586
chr11	64	249	250	851.047
chr11	65	234	237	839.275
chr11	66	193	194	834.368
chr11	67	111	113	832.029
chr11	68	228	229	823.327
chr11	69	64	65	811.129
chr11	70	17	20	803.759
chr11	71	11	12	801.922
chr11	72	145	147	801.225
chr11	73	1	2	786.024
chr11	74	3	4	772.536
chr11	75	125	126	768.605
chr11	76	114	115	767.159
chr11	77	266	268	766.911
chr11	78	177	178	766.163
chr11	79	80	81	765.286
chr11	80	82	83	764.397
chr11	81	251	252	756.743
chr11	82	91	93	750.738
chr11	83	243	244	747.066
chr11	84	45	47	736.201
chr11	85	148	149	731.564
chr11	86	105	107	731.356
chr11	87	128	129	723.78
chr11	88	24	25	722
chr11	89	175	176	717.802
chr11	90	66	68	710.951
chr11	91	48	49	706.367
chr11	92	179	181	690.165
chr11	93	98	99	689.343
chr11	94	26	27	686.57
chr11	95	166	167	678.166
chr11	96	57	58	675.836
chr11	97	261	264	652.359
chr11	98	207	211	652.002
chr11	99	6	7	650.167
chr11	100	11	13	646.605
chr11	101	89	90	635.443
chr11	102	189	191	627.427
chr11	103	35	36	622.626
chr11	104	84	87	621.691
chr11	105	29	31	618.714
chr11	106	154	159	609.282
chr11	107	140	142	605.855
chr11	108	160	161	601.886
chr11	109	255	258	600.931
chr11	110	76	77	597.854
chr11	111	117	119	596.373
chr11	112	246	247	595.045
chr11	113	100	101	593.309
chr11	114	60	61	588.636
chr11	115	213	216	584.426
chr11	116	170	172	581.021
chr11	117	184	186	578.354
chr11	118	17	22	577.931
chr11	119	197	199	573.106
chr11	120	239	240	571.187
chr11	121	269	271	570.546
chr11	122	55	56	569.343
chr11	123	109	110	557.137
chr11	124	217	221	549.792
chr11	125	150	153	549.251
chr11	126	132	135	538.472
chr11	127	103	104	536.444
chr11	128	174	176	532.898
chr11	129	201	206	530.714
chr11	130	253	254	523.47
chr11	131	59	61	488.223
chr11	132	123	124	487.165
chr11	133	78	79	486.615
chr11	134	162	164	484.361
chr11	135	16	22	479.263
chr11	136	249	252	476.983
chr11	137	52	54	475.382
chr11	138	224	229	475.301
chr11	139	127	129	472.948
chr11	140	231	233	469.673
chr11	141	188	191	457.112
chr11	142	37	38	456.071
chr11	143	242	244	452.94
chr11	144	168	169	447.985
chr11	145	11	14	443.737
chr11	146	137	139	443.548
chr11	147	71	72	442.65
chr11	148	73	75	434.123
chr11	149	40	42	426.631
chr11	150	9	10	420.625
chr11	151	88	90	415.827
chr11	152	144	147	415.175
chr11	153	246	248	411.474
chr11	154	114	116	405.786
chr11	155	48	50	397.058
chr11	156	265	268	396.729
chr11	157	184	187	391.423
chr11	158	234	238	378.008
chr11	159	26	28	376.86
chr11	160	122	124	374.486
chr11	161	174	178	365.164
chr11	162	182	183	364.894
chr11	163	43	44	355.06
chr11	164	64	68	348.89
chr11	165	33	36	343.343
chr11	166	239	241	342.485
chr11	167	197	200	341.371
chr11	168	259	264	339.053
chr11	169	1	4	335.974
chr11	170	95	99	331.189
chr11	171	5	7	327.884
chr11	172	69	70	324.406
chr11	173	80	83	321.714
chr11	174	15	22	318.701
chr11	175	105	108	318.484
chr11	176	117	121	302.923
chr11	177	29	32	302.527
chr11	178	170	173	301.903
chr11	179	217	223	300.381
chr11	180	165	167	294.813
chr11	181	193	196	282.4
chr11	182	23	25	271.442
chr11	183	51	54	270.602
chr11	184	39	42	266.599
chr11	185	109	113	265.637
chr11	186	249	254	265.504
chr11	187	148	153	260.866
chr11	188	160	164	254.662
chr11	189	102	104	250.447
chr11	190	62	63	249.701
chr11	191	127	130	238.595
chr11	192	45	50	231.691
chr11	193	55	58	229.362
chr11	194	91	94	226.786
chr11	195	132	136	226.522
chr11	196	230	233	224.589
chr11	197	188	192	222.945
chr11	198	201	211	220.838
chr11	199	5	8	211.005
chr11	200	245	248	208.397
chr11	201	239	244	204.777
chr11	202	71	75	194.19
chr11	203	265	271	193.206
chr11	204	95	101	190.98
chr11	205	78	83	188.776
chr11	206	84	90	188.007
chr11	207	174	181	181.241
chr11	208	125	130	172.301
chr11	209	15	25	170.001
chr11	210	165	169	169.455
chr11	211	148	159	166.661
chr11	212	137	142	163.482
chr11	213	33	38	155.643
chr11	214	255	264	137.462
chr11	215	55	61	137.202
chr11	216	62	68	134.29
chr11	217	217	229	123.229
chr11	218	71	77	123.052
chr11	219	109	116	117.538
chr11	220	9	14	113.574
chr11	221	230	238	102.745
chr11	222	212	216	101.797
chr11	223	102	108	99.568
chr11	224	193	200	97.1461
chr11	225	117	124	93.4737
chr11	226	184	192	89.3156
chr11	227	143	147	88.1058
chr11	228	170	181	87.6192
chr11	229	45	54	85.2157
chr11	230	29	38	80.2434
chr11	231	84	94	75.2509
chr11	232	245	254	72.0772
chr11	233	125	131	70.5159
chr11	234	137	147	67.6936
chr11	235	39	44	67.4468
chr11	236	201	216	62.1424
chr11	237	255	271	59.3983
chr11	238	1	8	50.669
chr11	239	239	254	50.5069
chr11	240	69	77	46.9588
chr11	241	15	28	44.8642
chr11	242	148	164	43.5661
chr11	243	117	131	36.5664
chr11	244	84	101	36.2591
chr11	245	170	183	34.7832
chr11	246	217	238	32.4577
chr11	247	1	14	29.9785
chr11	248	55	68	28.2556
chr11	249	193	216	26.9831
chr11	250	132	147	25.4867
chr11	251	69	83	24.3183
chr11	252	39	54	22.8002
chr11	253	102	116	21.3814
chr11	254	165	183	19.7166
chr11	255	15	38	16.0358
chr11	256	55	83	13.5936
chr11	257	217	254	11.2987
chr11	258	84	116	10.3037
chr11	259	1	38	10.0166
chr11	260	132	164	9.78181
chr11	261	165	192	6.2012
chr11	262	1	54	4.88742
chr11	263	193	254	4.8382
chr11	264	84	131	4.55505
chr11	265	193	271	4.05307
chr11	266	132	192	3.52477
chr11	267	1	83	2.71702
chr11	268	132	271	1.53359
chr11	269	1	131	1.07614
chr11	270	1	271	0.322659
chr12	1	22	23	1781.04
chr12	2	86	87	1777.91
chr12	3	65	66	1704.77
chr12	4	118	119	1465.67
chr12	5	209	210	1325.95
chr12	6	150	151	1311.46
chr12	7	145	146	1310.59
chr12	8	164	165	1244.18
chr12	9	126	127	1219.48
chr12	10	74	75	1206.51
chr12	11	194	195	1146.76
chr12	12	174	175	1101.13
chr12	13	169	170	1098.03
chr12	14	64	66	1085.17
chr12	15	128	129	1068.54
chr12	16	110	111	1039.24
chr12	17	139	140	1004.43
chr12	18	74	76	995.967
chr12	19	117	119	993.351
chr12	20	58	59	988.974
chr12	21	145	147	976.759
chr12	22	161	162	960.784
chr12	23	85	87	955.428
chr12	24	104	105	923.042
chr12	25	136	137	921.418
chr12	26	124	125	899.508
chr12	27	174	176	894.182
chr12	28	99	100	892.235
chr12	29	61	62	864.87
chr12	30	15	16	862.417
chr12	31	201	202	858.819
chr12	32	149	151	844.179
chr12	33	104	106	843.145
chr12	34	189	190	783.242
chr12	35	155	156	776.653
chr12	36	71	72	769.048
chr12	37	169	171	755.846
chr12	38	90	91	754.148
chr12	39	115	116	722.062
chr12	40	36	37	718.132
chr12	41	180	181	710.709
chr12	42	110	112	706.513
chr12	43	3	4	698.326
chr12	44	124	127	684.889
chr12	45	164	166	682.939
chr12	46	133	134	680.24
chr12	47	57	59	677.814
chr12	48	13	14	664.614
chr12	49	213	214	664.203
chr12	50	135	137	656.113
chr12	51	144	147	641.446
chr12	52	158	159	636.357
chr12	53	64	67	617.421
chr12	54	194	196	616.39
chr12	55	152	153	603.499
chr12	56	92	93	603.444
chr12	57	99	101	600.08
chr12	58	96	97	584.8
chr12	59	42	43	582.266
chr12	60	53	54	579.253
chr12	61	168	171	571.536
chr12	62	122	123	560.991
chr12	63	188	190	555.047
chr12	64	208	210	544.277
chr12	65	186	187	525.723
chr12	66	8	9	524.427
chr12	67	178	179	522.269
chr12	68	173	176	521.778
chr12	69	180	182	519.171
chr12	70	117	120	515.024
chr12	71	203	204	514.454
chr12	72	200	202	510.777
chr12	73	40	41	504.983
chr12	74	141	142	499.815
chr12	75	206	207	493.046
chr12	76	73	76	481.151
chr12	77	33	34	480.055
chr12	78	198	199	479.868
chr12	79	138	140	466.253
chr12	80	70	72	465.503
chr12	81	184	185	464.303
chr12	82	84	87	460.678
chr12	83	44	45	458.974
chr12	84	131	132	446.324
chr12	85	15	17	442.688
chr12	86	163	166	442.624
chr12	87	98	101	433.029
chr12	88	109	112	427.237
chr12	89	89	91	426.538
chr12	90	148	151	423.607
chr12	91	168	172	419.309
chr12	92	47	48	417.705
chr12	93	107	108	411.395
chr12	94	38	39	405.834
chr12	95	63	67	402.994
chr12	96	24	25	402.492
chr12	97	68	69	401.532
chr12	98	51	52	383.764
chr12	99	60	62	380.672
chr12	100	78	79	373.113
chr12	101	22	25	363.312
chr12	102	103	106	360.355
chr12	103	56	59	358.433
chr12	104	82	83	354.093
chr12	105	160	162	352.819
chr12	106	191	192	352.157
chr12	107	114	116	347.435
chr12	108	197	199	332.073
chr12	109	124	129	329.745
chr12	110	20	21	327.787
chr12	111	49	50	320.455
chr12	112	167	172	317.146
chr12	113	35	37	306.252
chr12	114	3	5	306.227
chr12	115	7	9	303.236
chr12	116	184	187	297.792
chr12	117	1	2	297.416
chr12	118	80	81	296.182
chr12	119	44	46	289.237
chr12	120	121	123	288.553
chr12	121	133	137	284.392
chr12	122	88	91	283.29
chr12	123	53	55	279.57
chr12	124	73	77	279.424
chr12	125	203	205	271.761
chr12	126	109	113	270.105
chr12	127	152	154	267.952
chr12	128	98	102	262.684
chr12	129	155	157	258.009
chr12	130	173	177	256.824
chr12	131	95	97	250.353
chr12	132	208	211	239.073
chr12	133	92	94	235.841
chr12	134	158	162	235.637
chr12	135	13	17	234.009
chr12	136	138	142	229.874
chr12	137	130	132	224.075
chr12	138	212	214	221.917
chr12	139	18	19	220.653
chr12	140	56	62	208.427
chr12	141	68	72	194.71
chr12	142	49	52	186.675
chr12	143	7	10	183.876
chr12	144	163	172	175.825
chr12	145	114	120	175.001
chr12	146	42	46	172.465
chr12	147	144	151	171.822
chr12	148	22	26	169.201
chr12	149	178	182	167.99
chr12	150	20	26	167.892
chr12	151	32	34	158.107
chr12	152	194	199	154.784
chr12	153	18	26	154.041
chr12	154	38	41	153.321
chr12	155	11	12	151.284
chr12	156	183	187	145.558
chr12	157	88	94	135.977
chr12	158	103	108	135.341
chr12	159	200	205	132.603
chr12	160	68	77	129.967
chr12	161	206	211	128.317
chr12	162	188	192	124.914
chr12	163	18	27	113.593
chr12	164	80	83	112.685
chr12	165	3	6	110.637
chr12	166	56	67	108.719
chr12	167	18	28	105.506
chr12	168	18	29	224.232
chr12	169	121	129	95.3825
chr12	170	49	55	93.5827
chr12	171	95	102	84.992
chr12	172	155	162	83.4103
chr12	173	144	154	83.2248
chr12	174	138	143	82.1478
chr12	175	42	48	79.4292
chr12	176	163	177	74.9728
chr12	177	84	94	74.3785
chr12	178	3	10	70.8755
chr12	179	32	37	64.6934
chr12	180	130	137	60.4632
chr12	181	13	29	59.7995
chr12	182	193	199	56.8061
chr12	183	109	120	54.3584
chr12	184	68	79	50.9712
chr12	185	178	187	49.4491
chr12	186	206	214	47.6071
chr12	187	32	41	34.8978
chr12	188	1	10	29.7686
chr12	189	193	205	28.7912
chr12	190	121	137	27.5583
chr12	191	178	192	26.7799
chr12	192	49	67	26.6192
chr12	193	155	177	25.1325
chr12	194	138	154	24.5289
chr12	195	95	108	21.9423
chr12	196	31	41	21.7683
chr12	197	11	29	19.0054
chr12	198	42	67	15.6882
chr12	199	80	94	15.6289
chr12	200	109	137	13.7546
chr12	201	11	30	12.035
chr12	202	1	30	9.47318
chr12	203	42	79	8.86684
chr12	204	178	205	8.51766
chr12	205	80	108	7.1235
chr12	206	109	154	5.90795
chr12	207	178	214	5.4511
chr12	208	155	214	5.81931
chr12	209	1	41	5.36977
chr12	210	42	108	3.65353
chr12	211	1	108	2.45069
chr12	212	109	214	1.87029
chr12	213	1	214	0.839431
chr13	1	126	127	1842.86
chr13	2	32	33	1842.7
chr13	3	2	3	1479.69
chr13	4	212	213	1388.93
chr13	5	228	229	1275.78
chr13	6	114	115	1274.89
chr13	7	82	83	1207.9
chr13	8	39	40	1180.56
chr13	9	164	165	1173.61
chr13	10	109	110	1167.94
chr13	11	160	161	1138.64
chr13	12	16	17	1117.34
chr13	13	198	199	1114.8
chr13	14	167	168	1112.73
chr13	15	154	155	1112.37
chr13	16	113	115	1039.73
chr13	17	150	151	987.805
chr13	18	78	79	979.695
chr13	19	145	146	978.157
chr13	20	30	31	950.306
chr13	21	169	170	945.363
chr13	22	137	138	944.308
chr13	23	55	56	933.499
chr13	24	212	214	929.745
chr13	25	1	3	927.623
chr13	26	190	191	916.475
chr13	27	222	223	912.121
chr13	28	133	134	899.289
chr13	29	164	166	890.927
chr13	30	61	62	887.144
chr13	31	47	48	878.997
chr13	32	227	229	875.697
chr13	33	184	185	870.235
chr13	34	203	204	866.1
chr13	35	74	75	853.403
chr13	36	147	148	848.623
chr13	37	39	41	848.203
chr13	38	159	161	837.009
chr13	39	176	177	836.231
chr13	40	10	11	831.613
chr13	41	18	19	817.975
chr13	42	169	171	811.58
chr13	43	98	99	811.505
chr13	44	178	179	794.195
chr13	45	157	158	792.996
chr13	46	6	7	787.909
chr13	47	30	33	775.717
chr13	48	118	119	762.212
chr13	49	217	218	758.806
chr13	50	81	83	750.736
chr13	51	78	80	734.57
chr13	52	220	221	732.8
chr13	53	93	94	713.621
chr13	54	154	156	706.292
chr13	55	187	188	701.131
chr13	56	163	166	696.011
chr13	57	28	29	692.742
chr13	58	108	110	687.281
chr13	59	194	195	677.064
chr13	60	44	45	674.178
chr13	61	39	42	673.853
chr13	62	130	131	667.741
chr13	63	15	17	666.607
chr13	64	91	92	636.55
chr13	65	118	120	633.213
chr13	66	142	143	624.974
chr13	67	122	123	624.524
chr13	68	112	115	623.47
chr13	69	8	9	621.678
chr13	70	52	53	616.598
chr13	71	211	214	614.026
chr13	72	167	171	612.454
chr13	73	144	146	611.173
chr13	74	217	219	599.253
chr13	75	137	139	593.719
chr13	76	76	77	593.568
chr13	77	101	102	589.114
chr13	78	124	125	588.803
chr13	79	73	75	583.465
chr13	80	1	4	582.096
chr13	81	128	129	575.506
chr13	82	121	123	566.866
chr13	83	202	204	557.761
chr13	84	106	107	549.201
chr13	85	87	88	548.591
chr13	86	84	85	543.873
chr13	87	150	152	541.65
chr13	88	186	188	540.219
chr13	89	96	97	536.45
chr13	90	89	90	533.166
chr13	91	65	66	527.911
chr13	92	25	26	522.277
chr13	93	51	53	520.621
chr13	94	224	225	513
chr13	95	205	206	510.173
chr13	96	22	23	508.364
chr13	97	178	180	507.488
chr13	98	215	216	504.421
chr13	99	54	56	498.683
chr13	100	36	37	496.938
chr13	101	153	156	481.033
chr13	102	116	117	473.016
chr13	103	98	100	467.418
chr13	104	144	148	464.111
chr13	105	182	183	463.87
chr13	106	208	209	455.946
chr13	107	200	201	451.751
chr13	108	18	20	432.324
chr13	109	167	172	429.505
chr13	110	13	14	428.958
chr13	111	111	115	427.119
chr13	112	71	72	418.564
chr13	113	130	132	417.633
chr13	114	220	223	411.253
chr13	115	58	59	402.051
chr13	116	136	139	400.839
chr13	117	5	7	396.091
chr13	118	104	105	392.076
chr13	119	39	43	391.675
chr13	120	189	191	390.798
chr13	121	27	29	389.193
chr13	122	34	35	383.341
chr13	123	196	197	374.933
chr13	124	44	46	372.853
chr13	125	60	62	370.431
chr13	126	162	166	366.838
chr13	127	198	201	353.49
chr13	128	192	193	345.466
chr13	129	91	94	339.993
chr13	130	63	64	337.816
chr13	131	178	181	337.604
chr13	132	68	69	331.636
chr13	133	126	129	324.179
chr13	134	47	49	317.008
chr13	135	207	209	313.577
chr13	136	184	188	305.087
chr13	137	130	134	301.705
chr13	138	10	12	295.968
chr13	139	210	214	291.246
chr13	140	24	26	289.09
chr13	141	157	161	288.374
chr13	142	98	102	288.196
chr13	143	73	77	284.066
chr13	144	106	110	278.757
chr13	145	103	105	277.459
chr13	146	78	83	274.713
chr13	147	95	97	274.101
chr13	148	87	90	264.751
chr13	149	176	181	263.958
chr13	150	142	148	256.623
chr13	151	220	225	256.5
chr13	152	38	43	250.502
chr13	153	140	141	243.252
chr13	154	84	86	240.681
chr13	155	68	70	235.101
chr13	156	202	206	233.195
chr13	157	54	57	218.269
chr13	158	226	229	207.092
chr13	159	27	33	205.473
chr13	160	162	172	204.175
chr13	161	18	21	192.888
chr13	162	173	174	189.142
chr13	163	65	67	183.508
chr13	164	192	195	177.182
chr13	165	150	156	168.253
chr13	166	196	201	160.734
chr13	167	13	17	159.818
chr13	168	142	149	151.399
chr13	169	47	50	150.293
chr13	170	111	117	147.589
chr13	171	210	216	138.668
chr13	172	126	134	136.413
chr13	173	217	225	130.633
chr13	174	73	83	126.252
chr13	175	8	12	125.538
chr13	176	121	125	124.599
chr13	177	182	188	123.933
chr13	178	58	62	121.496
chr13	179	87	94	121.414
chr13	180	150	161	118.915
chr13	181	38	46	105.255
chr13	182	18	23	103.852
chr13	183	175	181	101.66
chr13	184	24	33	101.576
chr13	185	95	102	96.3431
chr13	186	51	57	94.3756
chr13	187	8	17	92.3586
chr13	188	106	117	83.4668
chr13	189	68	72	82.8808
chr13	190	189	195	81.8827
chr13	191	63	67	78.8339
chr13	192	136	141	78.1378
chr13	193	207	216	77.0211
chr13	194	118	125	76.6563
chr13	195	1	7	72.4828
chr13	196	126	135	70.1344
chr13	197	34	37	69.3783
chr13	198	162	174	61.6235
chr13	199	84	94	55.9378
chr13	200	217	229	54.6978
chr13	201	51	62	50.7464
chr13	202	95	105	48.0481
chr13	203	196	206	39.5994
chr13	204	175	188	37.4115
chr13	205	38	50	35.8444
chr13	206	136	149	35.7367
chr13	207	24	37	33.3785
chr13	208	1	17	32.1301
chr13	209	68	83	30.6319
chr13	210	106	125	26.0548
chr13	211	150	174	24.1958
chr13	212	207	229	20.405
chr13	213	175	195	18.2001
chr13	214	51	67	16.8254
chr13	215	1	23	16.4123
chr13	216	84	105	13.552
chr13	217	196	229	10.97
chr13	218	106	135	10.9626
chr13	219	136	174	9.97369
chr13	220	1	37	7.84868
chr13	221	38	67	7.11943
chr13	222	68	105	6.36224
chr13	223	68	135	3.94672
chr13	224	136	195	3.72061
chr13	225	1	67	3.48748
chr13	226	136	229	3.1192
chr13	227	68	229	1.4005
chr13	228	1	229	0.659733
chr14	1	89	90	2219.51
chr14	2	93	94	1955.27
chr14	3	87	88	1827.78
chr14	4	118	119	1752.17
chr14	5	98	99	1633.28
chr14	6	89	91	1356.42
chr14	7	122	123	1316.62
chr14	8	152	153	1311.37
chr14	9	161	162	1293.55
chr14	10	191	192	1258.13
chr14	11	76	77	1242.95
chr14	12	209	210	1220.9
chr14	13	173	174	1214.94
chr14	14	49	50	1198.94
chr14	15	69	70	1174.68
chr14	16	116	117	1150.02
chr14	17	104	105	1138.26
chr14	18	128	129	1130.46
chr14	19	52	53	1121.7
chr14	20	237	238	1079.74
chr14	21	179	180	1061.13
chr14	22	211	212	1052.93
chr14	23	138	139	1019.46
chr14	24	175	176	996.687
chr14	25	97	99	992.514
chr14	26	41	42	986.87
chr14	27	156	157	973.237
chr14	28	170	171	972.8
chr14	29	118	120	969.739
chr14	30	100	101	964.273
chr14	31	208	210	937.206
chr14	32	9	10	928.171
chr14	33	65	66	918.4
chr14	34	39	40	915.443
chr14	35	151	153	911.512
chr14	36	177	178	895.709
chr14	37	236	238	893.847
chr14	38	5	6	886.888
chr14	39	184	185	868.761
chr14	40	107	108	840.442
chr14	41	86	88	838.992
chr14	42	59	60	830.785
chr14	43	76	78	826.057
chr14	44	233	234	825.65
chr14	45	22	23	825.149
chr14	46	166	167	823.664
chr14	47	222	223	814.843
chr14	48	112	113	807.967
chr14	49	182	183	807.388
chr14	50	199	200	803.225
chr14	51	205	206	798.418
chr14	52	128	130	796.083
chr14	53	219	220	795.738
chr14	54	133	134	783.457
chr14	55	173	176	779.085
chr14	56	228	229	755.154
chr14	57	57	58	747.025
chr14	58	92	94	741.466
chr14	59	34	35	738.417
chr14	60	125	126	736.874
chr14	61	211	213	731.861
chr14	62	131	132	727.364
chr14	63	190	192	718.661
chr14	64	20	21	701.639
chr14	65	151	154	693.817
chr14	66	203	204	693.575
chr14	67	48	50	689.645
chr14	68	46	47	688.004
chr14	69	84	85	684.148
chr14	70	166	168	683.179
chr14	71	199	201	667.792
chr14	72	32	33	666.295
chr14	73	187	188	665.778
chr14	74	13	14	663.111
chr14	75	216	217	641.117
chr14	76	121	123	632.19
chr14	77	155	157	630.758
chr14	78	4	6	623.194
chr14	79	193	194	618.991
chr14	80	80	81	618.837
chr14	81	222	224	614.809
chr14	82	215	217	610.447
chr14	83	114	115	607.925
chr14	84	235	238	607.868
chr14	85	102	103	604.156
chr14	86	82	83	591.744
chr14	87	116	120	590.18
chr14	88	51	53	582.884
chr14	89	95	96	580.657
chr14	90	160	162	566.892
chr14	91	97	101	563.522
chr14	92	86	91	561.864
chr14	93	107	109	551.621
chr14	94	104	106	547.052
chr14	95	219	221	542.443
chr14	96	232	234	542.288
chr14	97	125	127	540.637
chr14	98	208	213	533.68
chr14	99	38	40	531.976
chr14	100	203	206	509.618
chr14	101	15	16	503.778
chr14	102	177	180	501.987
chr14	103	150	154	498.889
chr14	104	135	136	496.376
chr14	105	27	28	495.515
chr14	106	55	56	491.068
chr14	107	181	183	486.972
chr14	108	30	31	469.364
chr14	109	67	68	468.069
chr14	110	197	198	467.541
chr14	111	165	168	461.373
chr14	112	169	171	455.078
chr14	113	25	26	446.443
chr14	114	43	44	443.11
chr14	115	76	79	439.105
chr14	116	128	132	437.936
chr14	117	8	10	437.494
chr14	118	143	144	437.408
chr14	119	137	139	429.005
chr14	120	199	202	422.717
chr14	121	222	225	419.864
chr14	122	110	111	397.405
chr14	123	148	149	392.771
chr14	124	57	60	391.772
chr14	125	74	75	390.425
chr14	126	145	146	386.419
chr14	127	187	189	384.337
chr14	128	65	68	379.85
chr14	129	173	180	378.497
chr14	130	158	159	373.36
chr14	131	184	186	367.737
chr14	132	29	31	363.566
chr14	133	207	213	356.458
chr14	134	69	71	349.545
chr14	135	141	142	349.464
chr14	136	218	221	346.687
chr14	137	32	35	342.009
chr14	138	11	12	340.71
chr14	139	17	18	340.268
chr14	140	4	7	339.689
chr14	141	150	157	335.066
chr14	142	193	195	326.547
chr14	143	121	124	325.924
chr14	144	114	120	319.462
chr14	145	160	163	317.005
chr14	146	51	54	313.846
chr14	147	80	83	310.981
chr14	148	230	231	309.154
chr14	149	41	44	305.385
chr14	150	36	37	302.97
chr14	151	95	101	292.788
chr14	152	196	198	291.119
chr14	153	69	72	277.126
chr14	154	22	24	275.11
chr14	155	73	75	263.905
chr14	156	86	94	249.797
chr14	157	57	61	248.655
chr14	158	45	47	243.801
chr14	159	207	214	240.255
chr14	160	13	16	240.03
chr14	161	102	106	235.221
chr14	162	181	186	229.379
chr14	163	150	159	203.824
chr14	164	172	180	202.097
chr14	165	125	132	202.042
chr14	166	160	164	201.595
chr14	167	190	195	201.281
chr14	168	110	113	199.899
chr14	169	232	238	189.501
chr14	170	63	64	183.663
chr14	171	76	83	174.717
chr14	172	135	139	172.203
chr14	173	25	28	170.506
chr14	174	4	10	168.467
chr14	175	17	19	167.794
chr14	176	140	142	165.616
chr14	177	218	225	164.504
chr14	178	165	171	157.505
chr14	179	143	146	153.984
chr14	180	226	227	145.626
chr14	181	148	159	144.738
chr14	182	65	72	144.403
chr14	183	55	61	142.332
chr14	184	199	206	139.033
chr14	185	20	24	137.268
chr14	186	228	231	133.184
chr14	187	45	50	129.627
chr14	188	114	124	129.248
chr14	189	3	10	126.117
chr14	190	38	44	121.676
chr14	191	102	109	119.179
chr14	192	207	217	109.437
chr14	193	125	134	104.529
chr14	194	13	19	103.276
chr14	195	84	94	99.3384
chr14	196	143	147	88.9667
chr14	197	1	2	83.7147
chr14	198	181	189	79.1678
chr14	199	63	72	78.83
chr14	200	29	35	69.8579
chr14	201	196	206	69.7529
chr14	202	73	83	68.2688
chr14	203	165	180	67.644
chr14	204	95	109	66.6053
chr14	205	228	238	64.3831
chr14	206	45	54	57.3725
chr14	207	3	12	55.6122
chr14	208	110	124	50.6991
chr14	209	135	142	50.6705
chr14	210	148	164	50.0882
chr14	211	20	28	43.3602
chr14	212	207	225	37.6128
chr14	213	29	37	36.9407
chr14	214	181	195	31.747
chr14	215	63	83	29.8041
chr14	216	45	61	24.895
chr14	217	125	142	24.1571
chr14	218	84	109	24.0935
chr14	219	207	227	23.1226
chr14	220	29	44	22.4221
chr14	221	3	19	20.0875
chr14	222	165	195	19.896
chr14	223	196	227	14.1002
chr14	224	84	124	13.9357
chr14	225	20	44	11.8921
chr14	226	148	195	10.9815
chr14	227	125	147	9.24478
chr14	228	45	62	8.51742
chr14	229	45	83	7.80132
chr14	230	196	238	7.26653
chr14	231	1	19	7.12911
chr14	232	148	238	5.34716
chr14	233	84	147	4.74109
chr14	234	20	83	3.60004
chr14	235	1	83	2.57171
chr14	236	1	147	1.76968
chr14	237	1	238	0.987778
chr15	1	205	206	2502.37
chr15	2	209	210	1929.81
chr15	3	153	154	1833.63
chr15	4	6	7	1680.19
chr15	5	200	201	1582.88
chr15	6	205	207	1477.34
chr15	7	190	191	1379.61
chr15	8	24	25	1361.69
chr15	9	8	9	1315.83
chr15	10	184	185	1290.76
chr15	11	161	162	1287.84
chr15	12	69	70	1188.38
chr15	13	193	194	1187.34
chr15	14	62	63	1177.04
chr15	15	142	143	1173.25
chr15	16	5	7	1159.71
chr15	17	14	15	1150.41
chr15	18	140	141	1142.7
chr15	19	148	149	1126.51
chr15	20	87	88	1125.1
chr15	21	200	202	1118.76
chr15	22	41	42	1093.71
chr15	23	64	65	1087.41
chr15	24	18	19	1083.95
chr15	25	144	145	1056.16
chr15	26	80	81	1041.56
chr15	27	179	180	1026.57
chr15	28	133	134	1007.54
chr15	29	208	210	1005.3
chr15	30	32	33	996.253
chr15	31	150	151	977.334
chr15	32	204	207	961.955
chr15	33	184	186	943.064
chr15	34	181	182	937.879
chr15	35	46	47	934.889
chr15	36	152	154	904.847
chr15	37	100	101	902.865
chr15	38	20	21	901.95
chr15	39	68	70	882.413
chr15	40	95	96	881.362
chr15	41	102	103	873.386
chr15	42	169	170	844.107
chr15	43	211	212	830.068
chr15	44	23	25	829.691
chr15	45	92	93	829.539
chr15	46	158	159	826.949
chr15	47	51	52	823.686
chr15	48	171	172	813.449
chr15	49	129	130	792.076
chr15	50	38	39	774.016
chr15	51	32	34	773.864
chr15	52	48	49	752.071
chr15	53	196	197	735.668
chr15	54	127	128	725.172
chr15	55	87	89	724.438
chr15	56	132	134	723.253
chr15	57	64	66	715.263
chr15	58	160	162	704.116
chr15	59	75	76	695.283
chr15	60	85	86	688.195
chr15	61	27	28	681.545
chr15	62	1	2	675.079
chr15	63	177	178	668.35
chr15	64	14	16	667.641
chr15	65	184	187	662.208
chr15	66	72	73	661.71
chr15	67	40	42	654.192
chr15	68	189	191	648.203
chr15	69	5	9	643.319
chr15	70	174	175	634.365
chr15	71	31	34	632.733
chr15	72	115	116	630.847
chr15	73	200	203	630.258
chr15	74	137	138	622.578
chr15	75	117	118	621.898
chr15	76	35	36	614.698
chr15	77	155	156	612.76
chr15	78	82	83	605.616
chr15	79	22	25	604.947
chr15	80	146	147	589.047
chr15	81	107	108	586.978
chr15	82	119	120	584.834
chr15	83	127	130	579.008
chr15	84	148	151	578.876
chr15	85	53	54	570.17
chr15	86	140	143	569.343
chr15	87	213	214	567.845
chr15	88	164	165	562.671
chr15	89	111	112	560.424
chr15	90	79	81	557.842
chr15	91	58	59	548.048
chr15	92	85	89	531.306
chr15	93	157	159	529.918
chr15	94	124	125	528.643
chr15	95	181	183	526.62
chr15	96	55	56	518.657
chr15	97	114	116	510.311
chr15	98	99	101	507.067
chr15	99	135	136	503.871
chr15	100	95	97	498.741
chr15	101	11	12	490.646
chr15	102	166	167	490.33
chr15	103	46	49	487.25
chr15	104	188	191	486.279
chr15	105	198	199	472.868
chr15	106	29	30	471.784
chr15	107	192	194	457.213
chr15	108	18	21	451.761
chr15	109	102	104	444.09
chr15	110	137	139	443.047
chr15	111	168	170	439.069
chr15	112	163	165	434.881
chr15	113	62	66	434.583
chr15	114	40	43	427.563
chr15	115	44	45	417.971
chr15	116	22	26	416.069
chr15	117	68	71	414.943
chr15	118	3	4	410.667
chr15	119	50	52	402.1
chr15	120	82	84	398.295
chr15	121	144	147	393.819
chr15	122	204	210	393.439
chr15	123	109	110	389.138
chr15	124	91	93	384.35
chr15	125	127	131	380.014
chr15	126	27	30	366.41
chr15	127	148	154	351.088
chr15	128	85	90	347.351
chr15	129	11	13	346.16
chr15	130	179	183	337.575
chr15	131	173	175	332.496
chr15	132	106	108	330.894
chr15	133	53	56	317.335
chr15	134	31	36	304.839
chr15	135	121	122	303.334
chr15	136	211	214	294.57
chr15	137	168	172	292.827
chr15	138	17	21	285.751
chr15	139	75	77	281.821
chr15	140	78	81	275.483
chr15	141	94	97	274.151
chr15	142	58	60	272.936
chr15	143	123	125	269.983
chr15	144	62	67	266.527
chr15	145	198	203	264.218
chr15	146	188	194	258.987
chr15	147	68	73	250.171
chr15	148	117	120	248.841
chr15	149	126	131	241.97
chr15	150	132	136	231.01
chr15	151	37	39	228.877
chr15	152	137	143	201.988
chr15	153	179	187	200.989
chr15	154	173	176	197.971
chr15	155	195	197	195.628
chr15	156	5	10	187.168
chr15	157	160	165	186.014
chr15	158	11	16	185.16
chr15	159	98	101	182.702
chr15	160	102	105	181.121
chr15	161	57	60	173.613
chr15	162	109	112	165.453
chr15	163	82	90	163.819
chr15	164	74	77	159.731
chr15	165	22	30	157.556
chr15	166	44	49	152.822
chr15	167	148	156	147.358
chr15	168	91	97	145.866
chr15	169	1	4	141.989
chr15	170	204	214	135.884
chr15	171	166	172	131.951
chr15	172	114	120	130.892
chr15	173	50	56	129.397
chr15	174	61	67	103.206
chr15	175	188	197	102.486
chr15	176	31	39	95.1543
chr15	177	144	156	93.9922
chr15	178	40	49	91.1533
chr15	179	74	81	82.9036
chr15	180	102	108	82.0252
chr15	181	132	143	79.5108
chr15	182	5	16	78.754
chr15	183	123	131	76.9631
chr15	184	109	113	76.1026
chr15	185	17	30	73.2571
chr15	186	157	165	72.1291
chr15	187	114	122	64.0681
chr15	188	173	178	63.1591
chr15	189	179	197	55.3197
chr15	190	91	101	48.498
chr15	191	61	73	47.9234
chr15	192	50	60	45.2186
chr15	193	198	214	44.6997
chr15	194	74	90	36.1526
chr15	195	31	49	31.2699
chr15	196	114	131	28.4651
chr15	197	157	172	28.3735
chr15	198	1	16	24.36
chr15	199	132	156	20.6351
chr15	200	17	49	20.1043
chr15	201	91	108	18.9027
chr15	202	173	197	13.3013
chr15	203	109	131	12.3269
chr15	204	74	108	11.2942
chr15	205	17	60	10.5072
chr15	206	132	172	9.33782
chr15	207	173	214	6.10738
chr15	208	61	108	5.6786
chr15	209	1	60	4.37126
chr15	210	61	131	3.0053
chr15	211	132	214	2.32644
chr15	212	1	131	2.04935
chr15	213	1	214	0.535907
chr16	1	180	181	2148.9
chr16	2	31	32	1537.42
chr16	3	36	37	1522.74
chr16	4	168	169	1519.22
chr16	5	47	48	1462.15
chr16	6	125	126	1340.94
chr16	7	60	61	1321.7
chr16	8	179	181	1312.22
chr16	9	15	16	1271.3
chr16	10	31	33	1270.53
chr16	11	13	14	1256.94
chr16	12	183	184	1226.17
chr16	13	62	63	1186.59
chr16	14	93	94	1090.64
chr16	15	68	69	1042.71
chr16	16	165	166	1033.49
chr16	17	133	134	1027.12
chr16	18	154	155	1010.39
chr16	19	146	147	984.962
chr16	20	24	25	979.923
chr16	21	82	83	959.894
chr16	22	127	128	957.422
chr16	23	34	35	950.762
chr16	24	176	177	944.358
chr16	25	39	40	938.624
chr16	26	26	27	931.985
chr16	27	75	76	929.333
chr16	28	56	57	924.898
chr16	29	100	101	920.091
chr16	30	20	21	913.037
chr16	31	41	42	912.527
chr16	32	59	61	904.796
chr16	33	45	46	892.173
chr16	34	139	140	881.294
chr16	35	137	138	879.785
chr16	36	6	7	870.482
chr16	37	160	161	843.647
chr16	38	132	134	833.209
chr16	39	123	124	824.157
chr16	40	118	119	817.347
chr16	41	28	29	804.024
chr16	42	36	38	791.53
chr16	43	78	79	785.973
chr16	44	104	105	785.418
chr16	45	111	112	754.423
chr16	46	50	51	750.479
chr16	47	168	170	735.368
chr16	48	15	17	725.593
chr16	49	114	115	721.171
chr16	50	172	173	714.848
chr16	51	154	156	710.202
chr16	52	54	55	704.357
chr16	53	125	128	701.629
chr16	54	70	71	700.786
chr16	55	121	122	697.483
chr16	56	19	21	696.354
chr16	57	175	177	694.919
chr16	58	162	163	693.653
chr16	59	152	153	685.543
chr16	60	117	119	684.203
chr16	61	108	109	677.92
chr16	62	64	65	670.339
chr16	63	10	11	656.856
chr16	64	47	49	653.815
chr16	65	146	148	644.581
chr16	66	136	138	637.01
chr16	67	73	74	617.186
chr16	68	92	94	577.337
chr16	69	6	8	577.019
chr16	70	144	145	557.288
chr16	71	129	130	533.711
chr16	72	185	186	511.493
chr16	73	179	182	504.941
chr16	74	59	63	496.938
chr16	75	110	112	493.032
chr16	76	31	35	488.452
chr16	77	98	99	488.323
chr16	78	39	42	486.125
chr16	79	28	30	485.191
chr16	80	2	3	480.535
chr16	81	95	96	475.05
chr16	82	84	85	468.574
chr16	83	47	51	468.243
chr16	84	158	159	467.029
chr16	85	67	69	456.724
chr16	86	90	91	449.427
chr16	87	152	156	448.591
chr16	88	107	109	440.901
chr16	89	160	163	439.646
chr16	90	13	17	437.046
chr16	91	165	167	435.182
chr16	92	100	102	427.457
chr16	93	80	81	421.371
chr16	94	103	105	415.354
chr16	95	114	116	413.101
chr16	96	172	174	412.381
chr16	97	10	12	407.76
chr16	98	123	128	398.821
chr16	99	136	140	390.276
chr16	100	19	22	388.664
chr16	101	73	76	387.905
chr16	102	149	150	380.784
chr16	103	179	184	378.518
chr16	104	23	25	372.033
chr16	105	129	131	362.037
chr16	106	4	5	351.637
chr16	107	110	113	349.9
chr16	108	6	9	336.551
chr16	109	56	58	335.063
chr16	110	141	142	331.893
chr16	111	132	135	330.817
chr16	112	117	120	325.886
chr16	113	88	89	316.005
chr16	114	151	156	314.817
chr16	115	165	170	305.232
chr16	116	43	44	289.397
chr16	117	103	106	283.463
chr16	118	95	97	283.266
chr16	119	98	102	280.473
chr16	120	121	128	263.264
chr16	121	82	85	261.488
chr16	122	45	51	256.683
chr16	123	171	174	251.264
chr16	124	64	66	238.647
chr16	125	70	72	232.5
chr16	126	151	157	225.124
chr16	127	90	94	224.812
chr16	128	31	38	217.437
chr16	129	175	178	213.821
chr16	130	52	53	211.606
chr16	131	77	79	203.034
chr16	132	23	27	202.862
chr16	133	136	142	199.644
chr16	134	107	113	194.254
chr16	135	144	148	192.589
chr16	136	54	58	185.427
chr16	137	164	170	183.261
chr16	138	86	87	180.629
chr16	139	114	120	173.353
chr16	140	18	22	169.189
chr16	141	1	3	166.745
chr16	142	64	69	146.492
chr16	143	158	163	145.617
chr16	144	10	17	132.228
chr16	145	90	97	132.066
chr16	146	70	76	131.81
chr16	147	143	148	123.358
chr16	148	129	135	121.182
chr16	149	179	186	120.538
chr16	150	45	53	112.834
chr16	151	4	9	110.506
chr16	152	39	44	110.187
chr16	153	28	38	104.694
chr16	154	98	106	94.3728
chr16	155	54	63	94.1975
chr16	156	121	135	76.1658
chr16	157	149	157	71.3953
chr16	158	171	178	69.4094
chr16	159	82	87	62.2127
chr16	160	77	81	57.7858
chr16	161	158	170	55.5887
chr16	162	98	113	48.1957
chr16	163	23	38	44.1516
chr16	164	4	17	43.2932
chr16	165	88	97	42.4929
chr16	166	39	53	41.6249
chr16	167	136	148	38.472
chr16	168	171	186	36.5695
chr16	169	64	76	35.0089
chr16	170	114	135	27.6089
chr16	171	1	17	25.4897
chr16	172	149	170	19.8961
chr16	173	18	38	18.4254
chr16	174	54	76	17.4309
chr16	175	114	148	16.2453
chr16	176	77	87	14.2402
chr16	177	88	113	12.0118
chr16	178	114	170	8.31815
chr16	179	1	38	6.83402
chr16	180	77	113	6.15761
chr16	181	39	76	5.51565
chr16	182	77	170	4.68676
chr16	183	1	76	2.20375
chr16	184	77	186	1.94017
chr16	185	1	186	0.886457
chr17	1	78	79	2099.52
chr17	2	58	59	1970.02
chr17	3	55	56	1926.62
chr17	4	49	50	1922.88
chr17	5	104	105	1826.63
chr17	6	68	69	1601.82
chr17	7	122	123	1582.07
chr17	8	102	103	1553.14
chr17	9	87	88	1497.3
chr17	10	61	62	1457.24
chr17	11	177	178	1430.67
chr17	12	19	20	1414.68
chr17	13	165	166	1404.94
chr17	14	37	38	1373.16
chr17	15	4	5	1351.11
chr17	16	157	158	1345.11
chr17	17	75	76	1270.34
chr17	18	58	60	1250.21
[truncated: 3,141 more rows]

## Sheet: NPC_metaTADs
chr1	1	249	250	1376.68
chr1	2	72	73	1350.08
chr1	3	346	347	1326.53
chr1	4	37	38	1289.48
chr1	5	93	94	1257.5
chr1	6	45	46	1225.68
chr1	7	185	186	1175.02
chr1	8	323	324	1155.53
chr1	9	278	279	1121.53
chr1	10	288	289	1106.09
chr1	11	342	343	1101.72
chr1	12	281	282	1097.99
chr1	13	285	286	1089.01
chr1	14	360	361	1083.91
chr1	15	253	254	1054.22
chr1	16	177	178	1034.67
chr1	17	137	138	1028.94
chr1	18	13	14	1013.94
chr1	19	54	55	1013.6
chr1	20	233	234	1004.68
chr1	21	308	309	994.828
chr1	22	82	83	990.404
chr1	23	272	273	986.992
chr1	24	212	213	986.137
chr1	25	299	300	898.01
chr1	26	152	153	893.748
chr1	27	43	44	892.965
chr1	28	287	289	892.543
chr1	29	106	107	892.386
chr1	30	22	23	885.201
chr1	31	47	48	873.385
chr1	32	201	202	866.866
chr1	33	329	330	864.913
chr1	34	313	314	864.474
chr1	35	124	125	860.225
chr1	36	331	332	857.809
chr1	37	290	291	856.804
chr1	38	181	182	854.697
chr1	39	66	67	852.588
chr1	40	374	375	845.646
chr1	41	98	99	837.889
chr1	42	348	349	834.368
chr1	43	184	186	817.712
chr1	44	49	50	814.487
chr1	45	86	87	804.734
chr1	46	299	301	790.157
chr1	47	69	70	769.167
chr1	48	221	222	768.231
chr1	49	272	274	767.318
chr1	50	230	231	761.838
chr1	51	162	163	761.803
chr1	52	92	94	759.239
chr1	53	135	136	759.112
chr1	54	115	116	756.428
chr1	55	203	204	756.299
chr1	56	95	96	754.673
chr1	57	71	73	747.129
chr1	58	58	59	745.981
chr1	59	216	217	742.633
chr1	60	281	283	732.615
chr1	61	305	306	731.649
chr1	62	1	2	724.24
chr1	63	267	268	723.857
chr1	64	210	211	718.817
chr1	65	276	277	716.612
chr1	66	88	89	716.599
chr1	67	367	368	713.282
chr1	68	189	190	712.851
chr1	69	248	250	712.593
chr1	70	63	64	711.225
chr1	71	335	336	708.565
chr1	72	331	333	706.128
chr1	73	40	41	705.838
chr1	74	243	244	698.989
chr1	75	253	255	693.837
chr1	76	345	347	692.483
chr1	77	98	100	690.399
chr1	78	137	139	681.642
chr1	79	179	180	677.549
chr1	80	9	10	673.975
chr1	81	321	322	672.883
chr1	82	205	206	672.416
chr1	83	85	87	671.259
chr1	84	302	303	669.825
chr1	85	357	358	664.178
chr1	86	269	270	653.936
chr1	87	33	34	641.827
chr1	88	310	311	639.01
chr1	89	378	379	635.645
chr1	90	284	286	633.271
chr1	91	307	309	632.426
chr1	92	327	328	632.244
chr1	93	246	247	622.177
chr1	94	374	376	619.964
chr1	95	43	46	618.084
chr1	96	11	12	611.698
chr1	97	341	343	610.143
chr1	98	257	258	606.254
chr1	99	212	214	605.403
chr1	100	201	204	604.928
chr1	101	144	145	602.838
chr1	102	91	94	598.416
chr1	103	195	196	598.072
chr1	104	348	350	597.56
chr1	105	13	15	596.265
chr1	106	323	325	591.807
chr1	107	278	280	585.246
chr1	108	243	245	573.306
chr1	109	312	314	566.582
chr1	110	218	219	562.9
chr1	111	169	170	554.453
chr1	112	266	268	554.214
chr1	113	188	190	548.768
chr1	114	295	296	547.681
chr1	115	95	97	546.598
chr1	116	20	21	544.111
chr1	117	157	158	543.337
chr1	118	102	103	540.31
chr1	119	61	62	540.296
chr1	120	164	165	536.721
chr1	121	318	319	534.365
chr1	122	360	362	529.079
chr1	123	179	182	524.377
chr1	124	298	301	522.668
chr1	125	264	265	520.765
chr1	126	239	240	519.104
chr1	127	262	263	513.35
chr1	128	1	3	513.123
chr1	129	7	8	510.573
chr1	130	68	70	509.564
chr1	131	30	31	506.722
chr1	132	120	121	506.154
chr1	133	49	51	503.112
chr1	134	233	235	500.934
chr1	135	63	65	500.196
chr1	136	337	338	500.158
chr1	137	176	178	498.119
chr1	138	275	277	493.248
chr1	139	192	193	493.197
chr1	140	37	39	491.379
chr1	141	287	291	489.381
chr1	142	22	24	479.828
chr1	143	281	286	478.523
chr1	144	4	5	475.284
chr1	145	43	48	472.791
chr1	146	365	366	470.918
chr1	147	106	108	469.792
chr1	148	373	376	466.737
chr1	149	40	42	465.602
chr1	150	81	83	462.882
chr1	151	212	215	462.666
chr1	152	122	123	445.753
chr1	153	27	28	445.456
chr1	154	184	187	445.138
chr1	155	57	59	444.178
chr1	156	117	118	440.236
chr1	157	229	231	434.711
chr1	158	168	170	431.99
chr1	159	143	145	428.289
chr1	160	351	352	427.49
chr1	161	134	136	427.159
chr1	162	90	94	424.466
chr1	163	199	200	422.163
chr1	164	224	225	416.78
chr1	165	171	172	415.845
chr1	166	195	197	412.072
chr1	167	53	55	408.731
chr1	168	162	165	407.663
chr1	169	188	191	407.385
chr1	170	357	359	406.643
chr1	171	377	379	404.406
chr1	172	32	34	402.753
chr1	173	95	100	401.834
chr1	174	159	160	401.797
chr1	175	155	156	396.803
chr1	176	205	207	392.132
chr1	177	78	79	388.652
chr1	178	321	325	388.154
chr1	179	305	309	386.222
chr1	180	294	296	386.016
chr1	181	119	121	383.361
chr1	182	329	333	374.092
chr1	183	278	286	370.726
chr1	184	252	255	364.52
chr1	185	269	271	363.52
chr1	186	76	77	363.036
chr1	187	102	104	361.404
chr1	188	287	292	360.538
chr1	189	210	215	358.019
chr1	190	6	8	356.836
chr1	191	37	42	355.461
chr1	192	9	12	354.166
chr1	193	318	320	349.522
chr1	194	148	149	347.335
chr1	195	60	62	343.855
chr1	196	363	364	341.997
chr1	197	260	261	341.192
chr1	198	248	251	341.011
chr1	199	174	175	339.826
chr1	200	114	116	339.75
chr1	201	80	83	337.251
chr1	202	183	187	336.391
chr1	203	85	89	332.622
chr1	204	126	127	331.151
chr1	205	236	237	330.715
chr1	206	216	219	330.337
chr1	207	68	73	323.947
chr1	208	315	316	322.241
chr1	209	239	241	320.92
chr1	210	43	51	315.783
chr1	211	302	304	310.772
chr1	212	106	109	310.391
chr1	213	152	154	310.029
chr1	214	166	167	309.719
chr1	215	110	111	306.962
chr1	216	128	129	306.828
chr1	217	229	232	302.926
chr1	218	20	24	302.778
chr1	219	157	160	301.423
chr1	220	339	340	300.061
chr1	221	143	146	300.059
chr1	222	310	314	292.406
chr1	223	345	350	290.253
chr1	224	226	227	288.73
chr1	225	220	222	288.464
chr1	226	95	101	287.616
chr1	227	355	356	285.979
chr1	228	176	182	283.842
chr1	229	223	225	274.2
chr1	230	171	173	273.906
chr1	231	353	354	267.173
chr1	232	201	207	266.317
chr1	233	297	301	262.003
chr1	234	243	247	261.45
chr1	235	256	258	260.334
chr1	236	63	67	259.58
chr1	237	192	194	259.071
chr1	238	32	35	257.625
chr1	239	161	165	252.616
chr1	240	209	215	249.909
chr1	241	122	125	248.802
chr1	242	266	271	245.128
chr1	243	272	277	240.991
chr1	244	198	200	239.756
chr1	245	334	336	239.608
chr1	246	131	132	235.879
chr1	247	53	56	231.043
chr1	248	13	16	229.248
chr1	249	19	24	229.239
chr1	250	43	52	227.458
chr1	251	228	232	227.402
chr1	252	134	139	223.772
chr1	253	236	238	222.426
chr1	254	74	75	221.62
chr1	255	90	101	216.107
chr1	256	29	31	213.838
chr1	257	365	368	213.34
chr1	258	130	132	210.547
chr1	259	278	292	203.191
chr1	260	371	372	202.418
chr1	261	105	109	199.297
chr1	262	148	150	197.619
chr1	263	373	379	197.117
chr1	264	60	67	195.377
chr1	265	141	142	195.209
chr1	266	26	28	195.067
chr1	267	183	191	192.93
chr1	268	321	326	192.665
chr1	269	339	343	192.003
chr1	270	228	235	181.848
chr1	271	360	364	175.671
chr1	272	216	222	171.77
chr1	273	17	18	171.743
chr1	274	315	317	170.741
chr1	275	259	261	170.586
chr1	276	302	309	168.701
chr1	277	1	5	165.445
chr1	278	262	265	158.948
chr1	279	327	333	156.483
chr1	280	344	350	155.556
chr1	281	143	147	153.64
chr1	282	293	296	153.44
chr1	283	351	354	151.647
chr1	284	198	207	150.49
chr1	285	19	25	150.099
chr1	286	152	156	147.355
chr1	287	110	112	147.255
chr1	288	36	42	145.784
chr1	289	114	118	144.765
chr1	290	272	292	133.895
chr1	291	248	255	133.285
chr1	292	176	191	132.885
chr1	293	84	89	128.471
chr1	294	192	197	122.488
chr1	295	9	16	121.695
chr1	296	74	77	121.47
chr1	297	355	359	119.164
chr1	298	369	370	116.326
chr1	299	90	104	115.976
chr1	300	29	35	113.332
chr1	301	209	222	113.207
chr1	302	334	338	107.145
chr1	303	239	242	102.733
chr1	304	110	113	101.988
chr1	305	157	165	100.375
chr1	306	78	83	97.0009
chr1	307	198	208	96.8212
chr1	308	57	67	96.1052
chr1	309	43	56	95.5199
chr1	310	171	175	92.336
chr1	311	318	326	88.1477
chr1	312	166	170	86.9321
chr1	313	148	151	84.9658
chr1	314	133	139	84.4247
chr1	315	128	132	84.3874
chr1	316	223	227	82.2097
chr1	317	1	8	80.8679
chr1	318	248	258	78.7266
chr1	319	302	314	77.3119
chr1	320	262	271	76.737
chr1	321	140	142	76.5587
chr1	322	293	301	75.5489
chr1	323	17	25	68.1357
chr1	324	334	343	67.4667
chr1	325	68	77	67.2408
chr1	326	344	354	64.795
chr1	327	122	127	63.1525
chr1	328	84	104	59.988
chr1	329	239	247	58.0362
chr1	330	36	56	58.0037
chr1	331	114	121	57.8463
chr1	332	371	379	55.417
chr1	333	176	197	51.8709
chr1	334	26	35	43.9522
chr1	335	236	247	41.41
chr1	336	318	333	40.1614
chr1	337	355	364	38.9576
chr1	338	259	271	37.1606
chr1	339	143	151	37.1129
chr1	340	1	16	34.6655
chr1	341	105	113	34.5212
chr1	342	365	370	33.3727
chr1	343	302	317	33.2966
chr1	344	152	165	30.9087
chr1	345	272	301	29.8127
chr1	346	223	235	24.5902
chr1	347	68	83	23.5596
chr1	348	198	222	23.2461
chr1	349	122	132	22.3778
chr1	350	171	197	21.8207
chr1	351	26	56	21.738
chr1	352	152	170	20.4775
chr1	353	133	142	19.7242
chr1	354	365	379	17.0975
chr1	355	1	25	16.8063
chr1	356	223	247	14.7269
chr1	357	318	343	13.8276
chr1	358	57	83	12.4093
chr1	359	105	121	11.5931
chr1	360	344	364	11.1534
chr1	361	259	301	11.0624
chr1	362	133	151	10.9951
chr1	363	171	222	7.15577
chr1	364	84	121	6.9553
chr1	365	302	343	6.75724
chr1	366	1	56	5.90751
chr1	367	171	247	4.43627
chr1	368	122	151	3.86201
chr1	369	248	301	3.45271
chr1	370	344	379	3.44426
chr1	371	57	121	3.08887
chr1	372	248	343	2.8955
chr1	373	1	121	1.66882
chr1	374	248	379	1.4194
chr1	375	122	170	1.35054
chr1	376	122	247	1.24492
chr1	377	1	247	0.747361
chr1	378	1	379	0.437695
chr10	1	226	227	1405.16
chr10	2	28	29	1402.56
chr10	3	197	198	1253.57
chr10	4	144	145	1210.72
chr10	5	60	61	1195.12
chr10	6	105	106	1180.39
chr10	7	111	112	1168.37
chr10	8	79	80	1152.48
chr10	9	26	27	1122.07
chr10	10	231	232	1074.89
chr10	11	142	143	1050.31
chr10	12	171	172	1031.82
chr10	13	49	50	964.111
chr10	14	147	148	960.931
chr10	15	93	94	944.657
chr10	16	78	80	922.237
chr10	17	65	66	919.098
chr10	18	98	99	897.251
chr10	19	213	214	873.427
chr10	20	226	228	841.616
chr10	21	129	130	839.755
chr10	22	109	110	836.736
chr10	23	171	173	820.99
chr10	24	192	193	817.85
chr10	25	32	33	797.708
chr10	26	155	156	792.985
chr10	27	60	62	792.399
chr10	28	120	121	778.569
chr10	29	74	75	773.451
chr10	30	7	8	760.804
chr10	31	152	153	759.782
chr10	32	58	59	753.744
chr10	33	118	119	751.821
chr10	34	164	165	737.133
chr10	35	187	188	704.72
chr10	36	65	67	683.855
chr10	37	174	175	680.552
chr10	38	206	207	654.986
chr10	39	102	103	650.831
chr10	40	138	139	647.371
chr10	41	205	207	642.275
chr10	42	17	18	640.061
chr10	43	211	212	637.912
chr10	44	222	223	633.756
chr10	45	196	198	633.261
chr10	46	53	54	632.285
chr10	47	199	200	621.865
chr10	48	93	95	609.384
chr10	49	77	80	604.656
chr10	50	201	202	598.28
chr10	51	88	89	594.51
chr10	52	56	57	592.542
chr10	53	68	69	591.703
chr10	54	144	146	584.766
chr10	55	105	107	582.361
chr10	56	109	112	575.3
chr10	57	71	72	568.47
chr10	58	43	44	561.814
chr10	59	9	10	561.079
chr10	60	164	166	558.088
chr10	61	132	133	557.874
chr10	62	74	76	553.794
chr10	63	194	195	552.225
chr10	64	38	39	547.885
chr10	65	129	131	544.808
chr10	66	126	127	535.983
chr10	67	48	50	535.325
chr10	68	225	228	532.474
chr10	69	189	190	531.029
chr10	70	34	35	526.639
chr10	71	84	85	524.534
chr10	72	135	136	523.395
chr10	73	182	183	519.23
chr10	74	140	141	510.818
chr10	75	31	33	509.735
chr10	76	122	123	508.057
chr10	77	176	177	507.809
chr10	78	63	64	501.377
chr10	79	116	117	495.294
chr10	80	216	217	488.082
chr10	81	90	91	474.64
chr10	82	171	175	468.526
chr10	83	58	62	463.422
chr10	84	219	220	453.179
chr10	85	167	168	453.003
chr10	86	100	101	452.472
chr10	87	41	42	450.795
chr10	88	157	158	445.78
chr10	89	162	163	445.772
chr10	90	77	81	442.624
chr10	91	23	24	439.51
chr10	92	28	30	433.496
chr10	93	118	121	433.36
chr10	94	17	19	432.162
chr10	95	151	153	426.797
chr10	96	12	13	422.73
chr10	97	221	223	403.172
chr10	98	180	181	401.398
chr10	99	53	55	400.704
chr10	100	178	179	391.424
chr10	101	126	128	390.565
chr10	102	230	232	390.425
chr10	103	169	170	387.104
chr10	104	88	91	387.024
chr10	105	4	5	385.059
chr10	106	203	204	384.432
chr10	107	137	139	380.35
chr10	108	38	40	376.974
chr10	109	109	113	363.765
chr10	110	74	81	360.591
chr10	111	122	124	359.162
chr10	112	211	214	357.387
chr10	113	21	22	357.108
chr10	114	114	115	348.599
chr10	115	56	62	345.41
chr10	116	189	191	344.476
chr10	117	45	46	343.744
chr10	118	97	99	340.071
chr10	119	224	228	336.575
chr10	120	48	51	336.158
chr10	121	2	3	332.596
chr10	122	154	156	328.708
chr10	123	184	185	325.182
chr10	124	14	15	321.011
chr10	125	34	36	315.723
chr10	126	65	69	307.967
chr10	127	160	161	299.705
chr10	128	196	200	299.458
chr10	129	142	146	298.215
chr10	130	7	10	297.112
chr10	131	134	136	290.312
chr10	132	192	195	286.736
chr10	133	87	91	286.516
chr10	134	25	27	286.224
chr10	135	149	150	285.173
chr10	136	70	72	284.739
chr10	137	209	210	279.364
chr10	138	16	19	278.007
chr10	139	12	15	273.314
chr10	140	164	168	270.31
chr10	141	28	33	265.055
chr10	142	74	82	262.549
chr10	143	176	179	256.62
chr10	144	219	223	253.67
chr10	145	118	124	248.052
chr10	146	224	229	240.642
chr10	147	108	113	239.143
chr10	148	215	217	238.328
chr10	149	96	99	235.986
chr10	150	129	133	234.721
chr10	151	83	85	231.645
chr10	152	102	104	227.256
chr10	153	186	188	225.207
chr10	154	157	159	216.897
chr10	155	203	207	214.181
chr10	156	73	82	206.103
chr10	157	142	148	204.037
chr10	158	41	44	203.985
chr10	159	34	37	203.667
chr10	160	92	95	199.297
chr10	161	182	185	192.243
chr10	162	16	20	188.549
chr10	163	1	3	183.982
chr10	164	23	27	182.969
chr10	165	160	163	180.21
chr10	166	47	51	174.037
chr10	167	4	6	172.867
chr10	168	125	128	168.306
chr10	169	114	117	163.876
chr10	170	63	69	162.364
chr10	171	169	175	161.192
chr10	172	134	139	160.61
chr10	173	196	202	152.961
chr10	174	149	153	151.297
chr10	175	11	15	148.249
chr10	176	211	217	145.677
chr10	177	102	107	139.794
chr10	178	53	62	130.422
chr10	179	83	86	128.572
chr10	180	87	95	127.409
chr10	181	180	185	114.566
chr10	182	96	101	106.933
chr10	183	4	10	101.114
chr10	184	154	159	99.9937
chr10	185	189	195	98.8281
chr10	186	203	208	98.1174
chr10	187	34	40	87.6915
chr10	188	218	223	85.7423
chr10	189	21	27	76.587
chr10	190	160	168	76.1696
chr10	191	41	46	75.7781
chr10	192	63	72	66.7484
chr10	193	134	141	63.2567
chr10	194	47	52	60.9113
chr10	195	108	117	58.6949
chr10	196	209	217	54.4955
chr10	197	149	159	52.4925
chr10	198	169	179	52.0545
chr10	199	189	202	49.8813
chr10	200	180	188	49.2654
chr10	201	21	33	44.7043
chr10	202	11	20	44.4661
chr10	203	129	141	40.8445
chr10	204	96	107	36.6441
chr10	205	73	86	35.7904
chr10	206	218	229	35.7352
chr10	207	118	128	32.7015
chr10	208	53	72	28.681
chr10	209	218	232	24.6582
chr10	210	34	46	23.464
chr10	211	203	217	22.2407
chr10	212	108	128	21.8207
chr10	213	4	20	18.36
chr10	214	73	95	17.5787
chr10	215	160	179	16.5318
chr10	216	142	159	15.4995
chr10	217	180	202	14.6032
chr10	218	34	52	13.5972
chr10	219	203	232	10.0004
chr10	220	4	33	8.22174
chr10	221	53	95	7.71365
chr10	222	108	141	6.19861
chr10	223	142	179	5.92764
chr10	224	180	232	4.45927
chr10	225	53	107	3.69616
chr10	226	1	33	3.61286
chr10	227	1	52	3.14567
chr10	228	142	232	1.92698
chr10	229	53	141	1.82553
chr10	230	1	141	1.26992
chr10	231	1	232	0.502773
chr11	1	161	162	1643.78
chr11	2	105	106	1552.27
chr11	3	176	177	1549.57
chr11	4	164	165	1499.02
chr11	5	190	191	1460.67
chr11	6	192	193	1434.96
chr11	7	218	219	1391.28
chr11	8	172	173	1355.32
chr11	9	180	181	1279.39
chr11	10	149	150	1278.52
chr11	11	168	169	1203.91
chr11	12	126	127	1148.71
chr11	13	216	217	1122.01
chr11	14	178	179	1108.3
chr11	15	43	44	1062.75
chr11	16	211	212	1059.69
chr11	17	164	166	1042.55
chr11	18	214	215	967.451
chr11	19	26	27	941.296
chr11	20	192	194	935.545
chr11	21	142	143	934.228
chr11	22	122	123	933.508
chr11	23	149	151	921.99
chr11	24	189	191	903.914
chr11	25	136	137	824.032
chr11	26	108	109	813.03
chr11	27	39	40	799.83
chr11	28	175	177	793.108
chr11	29	180	182	783.61
chr11	30	16	17	774.586
chr11	31	115	116	770.355
chr11	32	216	219	770.147
chr11	33	83	84	764.063
chr11	34	161	163	750.897
chr11	35	104	106	740.422
chr11	36	156	157	739.576
chr11	37	67	68	720.702
chr11	38	70	71	718.441
chr11	39	200	201	713.726
chr11	40	171	173	705.926
chr11	41	111	112	690.439
chr11	42	187	188	684.587
chr11	43	24	25	663.267
chr11	44	140	141	663.008
chr11	45	206	207	659.53
chr11	46	1	2	657.707
chr11	47	86	87	653.71
chr11	48	74	75	636.093
chr11	49	21	22	628.737
chr11	50	65	66	619.865
chr11	51	154	155	611.973
chr11	52	210	212	603.553
chr11	53	95	96	601.919
chr11	54	158	159	593.526
chr11	55	202	203	591.634
chr11	56	223	224	590.971
chr11	57	56	57	579.779
chr11	58	164	167	578.268
chr11	59	92	93	573.533
chr11	60	133	134	568.555
chr11	61	147	148	568.328
chr11	62	206	208	558.741
chr11	63	36	37	555.799
chr11	64	128	129	538.171
chr11	65	13	14	537.221
chr11	66	39	41	531.473
chr11	67	62	63	530.581
chr11	68	79	80	527.979
chr11	69	125	127	527.331
chr11	70	3	4	517.987
chr11	71	51	52	510.939
chr11	72	204	205	502.988
chr11	73	107	109	500.728
chr11	74	114	116	498.71
chr11	75	89	90	492.774
chr11	76	184	185	490.644
chr11	77	171	174	482.822
chr11	78	69	71	477.944
chr11	79	26	28	468.492
chr11	80	121	123	467.165
chr11	81	189	194	464.039
chr11	82	73	75	460.687
chr11	83	195	196	457.503
chr11	84	49	50	456.769
chr11	85	12	14	455.026
chr11	86	31	32	452.013
chr11	87	222	224	446.746
chr11	88	81	82	445.329
chr11	89	111	113	442.183
chr11	90	43	45	435.492
chr11	91	175	179	433.514
chr11	92	144	145	429.285
chr11	93	117	118	428.423
chr11	94	9	10	423.974
chr11	95	130	131	422.253
chr11	96	20	22	420.697
chr11	97	213	215	411.67
chr11	98	198	199	409.716
chr11	99	46	47	401.552
chr11	100	119	120	394.995
chr11	101	29	30	389.732
chr11	102	59	60	384.852
chr11	103	216	220	377.231
chr11	104	98	99	367.323
chr11	105	54	55	367.081
chr11	106	180	183	357.268
chr11	107	139	141	354.643
chr11	108	24	28	345.048
chr11	109	147	151	343.485
chr11	110	158	160	341.927
chr11	111	56	58	341.376
chr11	112	103	106	340.547
chr11	113	164	169	337.499
chr11	114	197	199	336.166
chr11	115	36	38	329.201
chr11	116	92	94	327.39
chr11	117	184	186	320.244
chr11	118	34	35	317.07
chr11	119	18	19	314.532
chr11	120	11	14	314.092
chr11	121	78	80	304.57
chr11	122	64	66	300.028
chr11	123	136	138	295.285
chr11	124	72	75	292.162
chr11	125	86	88	287.367
chr11	126	20	23	286.611
chr11	127	144	146	283.552
chr11	128	31	33	282.66
chr11	129	124	127	277.214
chr11	130	152	153	275.543
chr11	131	39	42	275.518
chr11	132	95	97	274.024
chr11	133	206	209	270.973
chr11	134	133	135	264.468
chr11	135	187	194	259.171
chr11	136	83	85	251.574
chr11	137	200	203	250.922
chr11	138	216	221	249.718
chr11	139	1	4	249.63
chr11	140	154	157	245.924
chr11	141	51	53	242.743
chr11	142	11	15	241.041
chr11	143	5	6	238.644
chr11	144	222	225	234.802
chr11	145	43	47	231.622
chr11	146	128	131	228.492
chr11	147	107	110	223.416
chr11	148	89	91	219.142
chr11	149	101	102	216.171
chr11	150	76	77	215.551
chr11	151	139	143	215.466
chr11	152	161	169	204.685
chr11	153	78	82	201.935
chr11	154	64	68	193.771
chr11	155	48	50	192.333
chr11	156	61	63	184.84
chr11	157	5	7	182.41
chr11	158	24	30	182.395
chr11	159	206	212	175.939
chr11	160	195	199	163.61
chr11	161	119	123	162.302
chr11	162	111	116	158.387
chr11	163	132	135	153.55
chr11	164	200	205	149.941
chr11	165	100	102	148.817
chr11	166	69	75	146.035
chr11	167	16	19	140.674
chr11	168	175	183	138.141
chr11	169	36	42	137.521
chr11	170	51	55	135.002
chr11	171	59	63	124.44
chr11	172	95	99	119.917
chr11	173	8	10	115.416
chr11	174	83	88	115.076
chr11	175	213	221	110.804
chr11	176	89	94	100.166
chr11	177	111	118	100.144
chr11	178	154	160	88.6178
chr11	179	184	194	87.1239
chr11	180	136	143	85.7213
chr11	181	20	30	78.8187
chr11	182	170	174	76.3124
chr11	183	76	82	74.1152
chr11	184	103	110	73.2695
chr11	185	144	151	72.403
chr11	186	43	50	72.3385
chr11	187	119	127	71.4089
chr11	188	34	42	69.582
chr11	189	200	212	64.7207
chr11	190	161	174	59.1828
chr11	191	8	15	50.3589
chr11	192	213	225	46.9631
chr11	193	56	63	42.7234
chr11	194	95	102	41.1206
chr11	195	128	135	40.6696
chr11	196	175	194	40.3404
chr11	197	1	7	39.127
chr11	198	16	30	32.8688
chr11	199	195	212	31.3864
chr11	200	144	153	31.1915
chr11	201	69	82	29.7646
chr11	202	31	42	26.5303
chr11	203	43	55	25.6333
chr11	204	154	174	22.6868
chr11	205	56	68	22.3914
chr11	206	83	94	18.4649
chr11	207	128	143	17.5961
chr11	208	111	127	16.5594
chr11	209	1	15	15.3876
chr11	210	95	110	12.8939
chr11	211	1	30	9.35868
chr11	212	43	68	8.70469
chr11	213	69	94	8.26474
chr11	214	154	194	7.76032
chr11	215	195	225	4.99089
chr11	216	111	143	4.97572
chr11	217	1	42	4.21863
chr11	218	144	194	3.83599
chr11	219	69	110	2.89479
chr11	220	1	68	1.96244
chr11	221	144	225	1.8542
chr11	222	69	143	1.42193
chr11	223	69	225	0.642752
chr11	224	1	225	0.34211
chr12	1	219	220	2288.46
chr12	2	160	161	1857.95
chr12	3	95	96	1346.64
chr12	4	62	63	1292.87
chr12	5	214	215	1262.17
chr12	6	109	110	1204.31
chr12	7	74	75	1184.74
chr12	8	147	148	1163.96
chr12	9	169	170	1149.96
chr12	10	181	182	1139.7
chr12	11	223	224	1114.3
chr12	12	72	73	1111.6
chr12	13	114	115	1051.7
chr12	14	44	45	1025.75
chr12	15	103	104	998.239
chr12	16	159	161	965.246
chr12	17	116	117	941.615
chr12	18	62	64	929.54
chr12	19	131	132	924.011
chr12	20	95	97	900.7
chr12	21	53	54	896.185
chr12	22	212	213	884.461
chr12	23	85	86	882.745
chr12	24	149	150	874.816
chr12	25	179	180	868.563
chr12	26	189	190	865.244
chr12	27	181	183	842.528
chr12	28	141	142	841.397
chr12	29	219	221	836.477
chr12	30	193	194	834.842
chr12	31	173	174	833.805
chr12	32	109	111	826.456
chr12	33	225	226	818.498
chr12	34	171	172	814.863
chr12	35	89	90	796.15
chr12	36	164	165	782.267
chr12	37	168	170	769.123
chr12	38	18	19	757.854
chr12	39	102	104	737.835
chr12	40	151	152	713.509
chr12	41	123	124	696.36
chr12	42	176	177	690.299
chr12	43	196	197	682.25
chr12	44	70	71	676.546
chr12	45	228	229	669.456
chr12	46	39	40	668.44
chr12	47	44	46	650.551
chr12	48	16	17	650
chr12	49	98	99	648.597
chr12	50	157	158	645.572
chr12	51	67	68	645.482
chr12	52	22	23	627.155
chr12	53	208	209	627.051
chr12	54	214	216	620.723
chr12	55	72	75	618.023
chr12	56	116	118	616.285
chr12	57	138	139	615.886
chr12	58	8	9	613.392
chr12	59	179	183	612.492
chr12	60	78	79	612.061
chr12	61	12	13	610.548
chr12	62	55	56	574.246
chr12	63	134	135	572.189
chr12	64	94	97	559.311
chr12	65	108	111	557.835
chr12	66	173	175	557.522
chr12	67	198	199	557.484
chr12	68	126	127	554.704
chr12	69	100	101	541.832
chr12	70	14	15	539.936
chr12	71	121	122	537.571
chr12	72	189	191	535.3
chr12	73	187	188	529.688
chr12	74	195	197	528.237
chr12	75	3	4	527.985
chr12	76	91	92	526.324
chr12	77	201	202	525.992
chr12	78	147	150	522.956
chr12	79	112	113	518.172
chr12	80	154	155	514.521
chr12	81	62	65	510.643
chr12	82	167	170	509.092
chr12	83	129	130	505.532
chr12	84	176	178	502.347
chr12	85	7	9	494.649
chr12	86	38	40	490.474
chr12	87	151	153	478.49
chr12	88	211	213	469.08
chr12	89	223	226	466.105
chr12	90	134	136	455.548
chr12	91	123	125	453.147
chr12	92	72	76	452.555
chr12	93	143	144	447.569
chr12	94	204	205	441.151
chr12	95	34	35	434.491
chr12	96	156	158	429.159
chr12	97	94	99	425.109
chr12	98	84	86	409.522
chr12	99	18	20	408.345
chr12	100	208	210	406.59
chr12	101	140	142	405.458
chr12	102	171	175	396.498
chr12	103	27	28	388.412
chr12	104	116	119	388.085
chr12	105	163	165	387.384
chr12	106	38	41	386.17
chr12	107	11	13	382.552
chr12	108	218	221	379.633
chr12	109	192	194	378.495
chr12	110	87	88	376.993
chr12	111	100	104	372.623
chr12	112	42	43	365.22
chr12	113	78	80	360.062
chr12	114	72	77	359.257
chr12	115	24	25	356.753
chr12	116	48	49	356.442
chr12	117	69	71	355.722
chr12	118	52	54	351.273
chr12	119	107	111	350.353
chr12	120	27	29	344.694
chr12	121	59	60	344.543
chr12	122	146	150	344.498
chr12	123	120	122	338.22
chr12	124	129	132	336.412
chr12	125	44	47	331.625
chr12	126	81	82	322.985
chr12	127	207	210	321.631
chr12	128	93	99	313.032
chr12	129	222	226	310.023
chr12	130	34	36	309.934
chr12	131	89	92	309.923
chr12	132	6	9	309.385
chr12	133	179	184	308.861
chr12	134	66	68	308.69
chr12	135	57	58	307.846
chr12	136	61	65	307.029
chr12	137	203	205	306.605
chr12	138	171	178	305.124
chr12	139	137	139	297.925
chr12	140	50	51	296.397
chr12	141	1	2	276.771
chr12	142	200	202	273.356
chr12	143	227	229	272.404
chr12	144	100	105	264.308
chr12	145	123	127	261.201
chr12	146	214	217	259.771
chr12	147	114	119	258.549
chr12	148	133	136	234.608
chr12	149	192	197	233.915
chr12	150	163	166	232.925
chr12	151	22	25	230.317
chr12	152	16	20	221.782
chr12	153	159	162	220.751
chr12	154	69	77	220.007
chr12	155	50	54	202.658
chr12	156	151	155	201.812
chr12	157	59	65	201.332
chr12	158	140	144	199.994
chr12	159	167	178	193.296
chr12	160	107	113	192.06
chr12	161	179	185	192.005
chr12	162	55	58	189.371
chr12	163	186	188	182.497
chr12	164	84	88	180.152
chr12	165	32	33	177.116
chr12	166	21	25	166.582
chr12	167	207	213	158.984
chr12	168	100	106	155.141
chr12	169	42	47	151.102
chr12	170	6	10	146.234
chr12	171	189	197	141.219
chr12	172	3	5	139.984
chr12	173	128	132	139.242
chr12	174	27	30	138.857
chr12	175	198	202	137.333
chr12	176	120	127	131.888
chr12	177	203	206	131.097
chr12	178	11	15	130.246
chr12	179	167	185	129.519
chr12	180	37	41	128.797
chr12	181	81	83	123.15
chr12	182	93	106	111.316
chr12	183	145	150	111.139
chr12	184	156	162	109.928
chr12	185	218	226	102.299
chr12	186	66	77	91.4762
chr12	187	50	58	83.2173
chr12	188	42	49	81.5299
chr12	189	3	10	77.2546
chr12	190	84	92	75.7922
chr12	191	133	139	67.4685
chr12	192	21	26	67.0799
chr12	193	21	30	116.783
chr12	194	140	150	64.6706
chr12	195	156	166	63.5872
chr12	196	120	132	59.3657
chr12	197	11	20	54.1542
chr12	198	207	217	53.701
chr12	199	32	36	53.1124
chr12	200	66	80	49.7519
chr12	201	186	197	47.9073
chr12	202	218	229	43.8786
chr12	203	198	206	38.0581
chr12	204	107	119	36.7196
chr12	205	50	65	36.6401
chr12	206	140	155	32.3999
chr12	207	21	31	30.0884
chr12	208	37	49	29.2555
chr12	209	3	20	27.7935
chr12	210	84	106	19.2484
chr12	211	156	185	19.2451
chr12	212	120	139	16.2658
chr12	213	1	20	14.7975
chr12	214	66	83	13.3016
chr12	215	186	206	12.7272
chr12	216	21	36	12.276
chr12	217	37	65	10.8361
chr12	218	84	119	10.1679
chr12	219	1	36	7.4933
chr12	220	120	155	7.10774
chr12	221	186	217	7.04943
chr12	222	37	83	5.69142
chr12	223	186	229	5.66581
chr12	224	156	229	5.39759
chr12	225	37	119	2.46919
chr12	226	1	119	2.01227
chr12	227	120	229	1.20384
chr12	228	1	229	0.915433
chr13	1	120	121	2047.37
chr13	2	154	155	1288.38
chr13	3	152	153	1198.83
chr13	4	15	16	1135.88
chr13	5	156	157	1077.52
chr13	6	31	32	1069.02
chr13	7	211	212	1054.49
chr13	8	92	93	1046.89
chr13	9	99	100	992.587
chr13	10	172	173	961.913
chr13	11	61	62	933.344
chr13	12	149	150	866.998
chr13	13	196	197	863.247
chr13	14	118	119	857.351
chr13	15	139	140	845.048
chr13	16	89	90	824.509
chr13	17	30	32	818.251
chr13	18	151	153	798.139
chr13	19	154	157	790.533
chr13	20	142	143	767.767
chr13	21	106	107	764.818
chr13	22	45	46	758.487
chr13	23	74	75	747.426
chr13	24	196	198	737.41
chr13	25	165	166	732.684
chr13	26	64	65	720.033
chr13	27	96	97	720.006
chr13	28	172	174	717.169
chr13	29	12	13	709.048
chr13	30	76	77	701.074
chr13	31	158	159	690.504
chr13	32	81	82	678.364
chr13	33	27	28	670.224
chr13	34	1	2	668.143
chr13	35	17	18	657.894
chr13	36	162	163	636.513
chr13	37	7	8	619.093
chr13	38	204	205	615.056
chr13	39	117	119	605.638
chr13	40	14	16	603.099
chr13	41	79	80	595.959
chr13	42	211	213	589.797
chr13	43	9	10	587.039
chr13	44	129	130	585.092
chr13	45	202	203	578.153
chr13	46	99	101	576.571
chr13	47	33	34	570.742
chr13	48	176	177	563.879
chr13	49	207	208	559.319
chr13	50	183	184	540.359
chr13	51	209	210	540.265
chr13	52	53	54	538.605
chr13	53	179	180	537.126
chr13	54	36	37	533.003
chr13	55	149	153	531.745
chr13	56	123	124	528.534
chr13	57	145	146	527.694
chr13	58	139	141	527.672
chr13	59	94	95	521.341
chr13	60	61	63	519.711
chr13	61	91	93	516.984
chr13	62	45	47	516.397
chr13	63	6	8	512.611
chr13	64	115	116	509.438
chr13	65	137	138	501.329
chr13	66	105	107	497.043
chr13	67	167	168	493.406
chr13	68	96	98	492.235
chr13	69	154	159	491.211
chr13	70	193	194	489.775
chr13	71	40	41	487.655
chr13	72	1	3	485.549
chr13	73	85	86	478.512
chr13	74	64	66	477.928
chr13	75	201	203	471.928
chr13	76	142	144	468.705
chr13	77	87	88	460.814
chr13	78	51	52	457.594
chr13	79	22	23	452.576
chr13	80	71	72	448.207
chr13	81	36	38	448.179
chr13	82	170	171	442.953
chr13	83	83	84	440.414
chr13	84	25	26	438.253
chr13	85	175	177	432.824
chr13	86	187	188	431.111
chr13	87	33	35	425.968
chr13	88	111	112	425.599
chr13	89	42	43	423.676
chr13	90	135	136	418.393
chr13	91	129	131	413.077
chr13	92	123	125	412.504
chr13	93	196	199	409.061
chr13	94	50	52	408.054
chr13	95	191	192	398.747
chr13	96	204	206	386.454
chr13	97	4	5	384.525
chr13	98	148	153	380.217
chr13	99	78	80	366.898
chr13	100	154	160	366.405
chr13	101	165	168	356.643
chr13	102	19	20	343.563
chr13	103	132	133	337.459
chr13	104	12	16	335.967
chr13	105	179	181	335.536
chr13	106	59	60	335.179
chr13	107	25	28	324.807
chr13	108	109	110	324.525
chr13	109	87	90	317.98
chr13	110	57	58	316.069
chr13	111	127	128	312.917
chr13	112	9	11	312.53
chr13	113	185	186	308.964
chr13	114	123	126	307.51
chr13	115	42	44	305.641
chr13	116	187	189	304.411
chr13	117	29	32	299.978
chr13	118	64	67	296.732
chr13	119	70	72	296.275
chr13	120	74	77	289.803
chr13	121	120	122	287.436
chr13	122	169	171	278.423
chr13	123	39	41	276.029
chr13	124	96	101	275.554
chr13	125	182	184	274.172
chr13	126	195	199	270.57
chr13	127	102	103	263.124
chr13	128	172	177	261.627
chr13	129	135	138	261.257
chr13	130	83	86	242.772
chr13	131	114	116	242.009
chr13	132	108	110	237.669
chr13	133	105	110	273.2
chr13	134	204	208	231.544
chr13	135	148	160	229.632
chr13	136	190	192	224.775
chr13	137	135	141	221.477
chr13	138	53	55	217.924
chr13	139	68	69	214.651
chr13	140	132	134	207.632
chr13	141	45	48	206.945
chr13	142	78	82	204.341
chr13	143	209	213	203.669
chr13	144	91	95	198.268
chr13	145	200	203	197.671
chr13	146	178	181	195.498
chr13	147	25	32	185.954
chr13	148	19	21	184.311
chr13	149	61	67	180.865
chr13	150	145	147	166.685
chr13	151	161	163	162.026
chr13	152	114	119	157.047
chr13	153	12	18	156.912
chr13	154	39	44	154.407
chr13	155	185	189	147.938
chr13	156	120	126	135.024
chr13	157	193	199	134.562
chr13	158	6	11	128.02
chr13	159	165	171	123.652
chr13	160	111	113	120.726
chr13	161	45	49	116.68
chr13	162	73	77	116.037
chr13	163	56	58	114.379
chr13	164	104	110	113.304
chr13	165	83	90	109.885
chr13	166	24	32	105.566
chr13	167	142	147	101.28
chr13	168	19	23	94.5578
chr13	169	178	184	92.3158
chr13	170	204	213	89.6375
chr13	171	6	18	88.0588
chr13	172	114	126	86.1565
chr13	173	129	134	83.5103
chr13	174	91	101	83.4082
chr13	175	68	72	80.4917
chr13	176	50	55	76.405
chr13	177	148	163	71.2914
chr13	178	1	5	65.764
chr13	179	104	113	64.9577
chr13	180	193	203	63.3713
chr13	181	59	67	62.8992
chr13	182	164	171	60.9461
chr13	183	33	38	57.7332
chr13	184	172	184	52.6651
chr13	185	78	90	48.5419
chr13	186	50	58	47.0387
chr13	187	91	103	41.737
chr13	188	114	128	38.5081
chr13	189	39	49	37.327
chr13	190	1	18	35.0986
chr13	191	190	203	32.3008
chr13	192	129	141	31.1716
chr13	193	68	77	30.8109
chr13	194	24	38	29.5028
chr13	195	142	163	25.057
chr13	196	104	128	23.6971
chr13	197	172	189	16.9842
chr13	198	50	67	16.3604
chr13	199	190	213	15.147
chr13	200	1	23	13.2768
chr13	201	78	103	10.6735
chr13	202	164	189	10.2217
chr13	203	129	163	9.54875
chr13	204	24	49	7.56814
chr13	205	50	77	5.80192
chr13	206	78	128	4.1684
chr13	207	1	49	3.87067
chr13	208	164	213	3.14491
chr13	209	78	163	2.59749
chr13	210	1	77	1.73661
chr13	211	78	213	1.50097
chr13	212	1	213	0.796477
chr14	1	58	59	1551.84
chr14	2	61	62	1489.52
chr14	3	151	152	1422.13
chr14	4	52	53	1306.19
chr14	5	155	156	1190.79
chr14	6	137	138	1166.74
chr14	7	7	8	1037.51
chr14	8	84	85	995.44
chr14	9	78	79	974.759
chr14	10	179	180	943.446
chr14	11	104	105	941.724
chr14	12	52	54	922.555
chr14	13	201	202	890.417
chr14	14	151	153	876.892
chr14	15	133	134	831.678
chr14	16	45	46	827.707
chr14	17	160	161	827.393
chr14	18	38	39	814.216
chr14	19	135	136	809.316
chr14	20	155	157	798.119
chr14	21	200	202	774.535
chr14	22	106	107	774.127
chr14	23	65	66	769.377
chr14	24	88	89	717.326
chr14	25	130	131	713.077
chr14	26	196	197	707.303
chr14	27	90	91	705.803
chr14	28	12	13	695.468
chr14	29	103	105	693.345
chr14	30	163	164	690.966
chr14	31	166	167	675.183
chr14	32	185	186	674.617
chr14	33	149	150	660.909
chr14	34	171	172	658.907
chr14	35	135	138	656.563
chr14	36	173	174	655.211
chr14	37	95	96	642.343
chr14	38	123	124	641.063
chr14	39	25	26	633.505
chr14	40	32	33	612.394
chr14	41	151	154	590.324
chr14	42	17	18	587.318
chr14	43	73	74	584.283
chr14	44	23	24	584
chr14	45	108	109	577.819
chr14	46	50	51	571.634
chr14	47	58	60	567.921
chr14	48	188	189	560.518
chr14	49	128	129	545.684
chr14	50	116	117	543.871
chr14	51	81	82	543.524
chr14	52	114	115	542.817
chr14	53	159	161	533.811
chr14	54	19	20	530.526
chr14	55	145	146	524.975
chr14	56	141	142	512.463
chr14	57	199	202	503.777
chr14	58	184	186	499.375
chr14	59	76	77	485.39
chr14	60	155	158	480.312
chr14	61	196	198	475.754
chr14	62	133	138	474.594
chr14	63	44	46	463.76
chr14	64	111	112	451.038
chr14	65	148	150	450.74
chr14	66	93	94	443.784
chr14	67	173	175	443.014
chr14	68	125	126	437.622
chr14	69	36	37	436.553
chr14	70	120	121	436.013
chr14	71	139	140	434.145
chr14	72	50	54	430.786
chr14	73	7	9	429.195
chr14	74	178	180	428.135
chr14	75	102	105	428.119
chr14	76	88	91	426.723
chr14	77	176	177	421.85
chr14	78	118	119	403.557
chr14	79	190	191	402.425
chr14	80	16	18	400.2
chr14	81	95	97	392.585
chr14	82	159	162	391.326
chr14	83	10	11	381.36
chr14	84	40	41	379.879
chr14	85	83	85	375.77
chr14	86	63	64	373.33
chr14	87	143	144	362.951
chr14	88	47	48	360.573
chr14	89	106	109	355.11
chr14	90	78	80	354.824
chr14	91	73	75	354.012
chr14	92	65	67	339.301
chr14	93	49	54	336.974
chr14	94	148	154	331.022
chr14	95	100	101	324.735
chr14	96	133	140	322.621
chr14	97	31	33	322.471
chr14	98	183	186	320.877
chr14	99	169	170	316.381
chr14	100	113	115	311.878
chr14	101	34	35	310.987
chr14	102	19	21	306.23
chr14	103	43	46	301.476
chr14	104	98	99	297.487
chr14	105	12	14	293.88
chr14	106	71	72	289.591
chr14	107	38	41	286.578
chr14	108	141	144	271.662
chr14	109	61	64	267.069
chr14	110	25	27	263.847
chr14	111	190	192	260.812
chr14	112	178	181	258.054
chr14	113	58	64	257.843
chr14	114	194	195	249.343
chr14	115	68	69	237.849
chr14	116	132	140	229.634
chr14	117	148	158	227.377
chr14	118	70	72	223.798
chr14	119	15	18	222.813
chr14	120	169	172	222.546
chr14	121	73	77	221.46
chr14	122	166	168	219.728
chr14	123	87	91	219.429
chr14	124	128	131	219.257
chr14	125	7	11	214.913
chr14	126	159	164	193.314
chr14	127	183	187	192.715
chr14	128	83	86	188.014
chr14	129	65	69	185.264
chr14	130	102	109	184.106
chr14	131	110	112	183.038
chr14	132	19	22	174.891
chr14	133	93	97	171.707
chr14	134	147	158	156.558
chr14	135	125	127	156.557
chr14	136	118	121	156.187
chr14	137	6	11	154.839
chr14	138	173	177	151.083
chr14	139	49	55	149.932
chr14	140	196	202	147.071
chr14	141	78	82	140.205
chr14	142	98	101	137.735
chr14	143	28	29	136.168
chr14	144	183	189	128.778
chr14	145	190	193	128.685
chr14	146	42	46	125.643
chr14	147	122	124	119.654
chr14	148	87	92	117.401
chr14	149	23	27	114.866
chr14	150	113	117	112.572
chr14	151	178	182	104.008
chr14	152	34	37	101.289
chr14	153	141	146	94.7785
chr14	154	15	22	83.4424
chr14	155	73	82	82.5687
chr14	156	194	202	79.528
chr14	157	31	37	79.4759
chr14	158	165	168	76.892
chr14	159	23	29	66.9031
chr14	160	58	69	65.7287
chr14	161	169	177	65.7023
chr14	162	147	164	65.6754
chr14	163	110	117	65.234
chr14	164	125	131	58.2035
chr14	165	38	46	57.7624
chr14	166	6	14	56.8925
chr14	167	118	124	53.4959
chr14	168	93	101	52.749
chr14	169	132	146	51.186
chr14	170	49	56	43.2214
chr14	171	47	56	43.0448
chr14	172	47	57	48.7282
chr14	173	1	2	36.2818
chr14	174	70	82	34.2431
chr14	175	183	193	33.5883
chr14	176	169	182	32.0707
chr14	177	83	92	30.9217
chr14	178	23	30	30.8476
chr14	179	102	117	28.0977
chr14	180	58	82	23.5327
chr14	181	147	168	21.6269
chr14	182	83	101	15.7442
chr14	183	6	22	15.5823
chr14	184	125	146	14.0114
chr14	185	183	202	13.9708
chr14	186	38	57	13.933
chr14	187	102	124	9.86569
chr14	188	169	202	8.79028
chr14	189	23	37	8.29964
chr14	190	5	22	8.25301
chr14	191	4	22	14.1688
chr14	192	3	22	13.3483
chr14	193	1	22	15.3756
chr14	194	38	82	7.6731
chr14	195	125	168	6.6958
chr14	196	83	124	3.23078
chr14	197	125	202	2.95181
chr14	198	38	124	2.13689
chr14	199	1	37	1.28915
chr14	200	1	124	1.5507
chr14	201	1	202	0.836869
chr15	1	184	185	1402.75
chr15	2	164	165	1348.14
chr15	3	180	181	1140.27
chr15	4	64	65	1125.09
chr15	5	19	20	1095.14
chr15	6	7	8	1074.47
chr15	7	88	89	1051.15
chr15	8	187	188	1029.86
chr15	9	78	79	1027.76
chr15	10	153	154	1017.87
chr15	11	137	138	1002.38
chr15	12	53	54	1001.64
chr15	13	184	186	968.826
chr15	14	121	122	963.253
chr15	15	135	136	940.79
chr15	16	14	15	937.613
chr15	17	26	27	929.732
chr15	18	129	130	840.081
chr15	19	18	20	827.774
chr15	20	32	33	823.182
chr15	21	23	24	815.997
chr15	22	96	97	793.61
chr15	23	21	22	786.769
chr15	24	5	6	782.128
chr15	25	139	140	759.662
chr15	26	66	67	752.873
chr15	27	117	118	748.534
chr15	28	167	168	738.08
chr15	29	87	89	735.853
chr15	30	189	190	718.015
chr15	31	105	106	715.197
chr15	32	120	122	715.104
chr15	33	84	85	712.417
chr15	34	114	115	709.357
chr15	35	142	143	703.425
chr15	36	163	165	690.119
chr15	37	63	65	676.315
chr15	38	48	49	667.552
chr15	39	70	71	648.851
chr15	40	183	186	648.623
chr15	41	37	38	632.643
chr15	42	132	133	629.048
chr15	43	156	157	628.257
chr15	44	78	80	627.759
chr15	45	44	45	622.7
chr15	46	172	173	619.798
chr15	47	26	28	618.981
chr15	48	149	150	615.563
chr15	49	29	30	586.72
chr15	50	180	182	574.385
chr15	51	50	51	559.878
chr15	52	17	20	558.458
chr15	53	152	154	552.422
chr15	54	13	15	544.822
chr15	55	124	125	525.351
chr15	56	102	103	519.267
chr15	57	142	144	518.154
chr15	58	128	130	515.274
chr15	59	75	76	508.594
chr15	60	99	100	506.407
chr15	61	56	57	506.233
chr15	62	119	122	505.669
chr15	63	68	69	496.326
chr15	64	82	83	490.086
chr15	65	91	92	488.818
chr15	66	9	10	487.301
chr15	67	170	171	476.094
chr15	68	167	169	457.368
chr15	69	60	61	456.681
chr15	70	145	146	447.847
chr15	71	5	8	445.18
chr15	72	135	138	445.126
chr15	73	139	141	441.393
chr15	74	94	95	428.876
chr15	75	174	175	425.303
chr15	76	189	191	415.95
chr15	77	40	41	413.597
chr15	78	110	111	411.928
chr15	79	11	12	409.099
chr15	80	78	81	405.923
chr15	81	96	98	405.012
chr15	82	44	46	392.92
chr15	83	149	151	392.103
chr15	84	178	179	388.72
chr15	85	25	28	384.535
chr15	86	104	106	383.388
chr15	87	37	39	381.88
chr15	88	1	2	377.119
chr15	89	21	24	373.355
chr15	90	3	4	372.017
chr15	91	52	54	369.966
chr15	92	116	118	368.645
chr15	93	47	49	364.877
chr15	94	29	31	363.405
chr15	95	82	85	359.105
chr15	96	126	127	357.636
chr15	97	132	134	356.178
chr15	98	86	89	348.909
chr15	99	77	81	343.583
chr15	100	91	93	338.629
chr15	101	13	16	338.219
chr15	102	147	148	337.051
chr15	103	156	158	335.89
chr15	104	42	43	334.253
chr15	105	119	123	330.685
chr15	106	34	35	330.147
chr15	107	66	69	329.177
chr15	108	183	188	315.79
chr15	109	72	73	298.217
chr15	110	166	169	294.25
chr15	111	50	54	292.484
chr15	112	62	65	285.822
chr15	113	108	109	281.282
chr15	114	101	103	275.476
chr15	115	36	39	268.883
chr15	116	139	144	265.907
chr15	117	113	115	264.715
chr15	118	161	162	262.634
chr15	119	17	24	262.306
chr15	120	159	160	255.46
chr15	121	170	173	245.782
chr15	122	178	182	244.087
chr15	123	56	58	242.135
chr15	124	29	33	236.16
chr15	125	74	76	233.055
chr15	126	124	127	226.041
chr15	127	189	192	218.911
chr15	128	96	100	203.163
chr15	129	66	71	201.939
chr15	130	176	177	201.848
chr15	131	9	12	190.453
chr15	132	104	107	184.444
chr15	133	86	90	183.554
chr15	134	59	61	183.092
chr15	135	110	112	180.465
chr15	136	170	175	178.853
chr15	137	91	95	174.715
chr15	138	149	154	174.651
chr15	139	77	85	169.999
chr15	140	25	33	169.113
chr15	141	116	123	168.208
chr15	142	132	138	168.116
chr15	143	128	131	167.578
chr15	144	47	54	162.727
chr15	145	42	46	161.545
chr15	146	55	58	157.979
chr15	147	3	8	147.995
chr15	148	155	158	147.824
chr15	149	139	146	140.065
chr15	150	72	76	133.048
chr15	151	183	192	115.45
chr15	152	110	115	105.989
chr15	153	147	154	102.892
chr15	154	96	103	98.0504
chr15	155	36	41	94.6968
chr15	156	9	16	93.5212
chr15	157	163	169	90.5119
chr15	158	104	109	89.5269
chr15	159	1	8	74.0949
chr15	160	62	71	73.8933
chr15	161	124	131	70.5125
chr15	162	34	41	64.1524
chr15	163	17	33	63.5938
chr15	164	170	177	63.2342
chr15	165	86	95	56.937
chr15	166	132	146	50.6472
chr15	167	42	54	49.3375
chr15	168	155	160	45.8513
chr15	169	72	85	44.9845
chr15	170	178	192	38.7444
chr15	171	55	61	38.4056
chr15	172	163	177	37.1291
chr15	173	116	131	35.7896
chr15	174	1	16	29.8342
chr15	175	104	115	27.7303
chr15	176	17	41	24.1906
chr15	177	72	95	21.988
chr15	178	132	154	19.7173
chr15	179	55	71	18.0546
chr15	180	96	115	11.3872
chr15	181	42	71	10.7555
chr15	182	132	160	9.9264
chr15	183	161	177	8.19894
chr15	184	1	41	7.42957
chr15	185	96	131	6.84886
chr15	186	161	192	6.19612
chr15	187	42	95	4.0011
chr15	188	1	95	2.89012
chr15	189	132	192	1.70258
chr15	190	1	131	1.54085
chr15	191	1	192	0.580241
chr16	1	119	120	1169.06
chr16	2	22	23	1137.36
chr16	3	71	72	1127.8
chr16	4	20	21	968.48
chr16	5	13	14	967.369
chr16	6	70	72	895.973
chr16	7	57	58	874.794
chr16	8	133	134	872.148
chr16	9	140	141	871.952
chr16	10	31	32	850.93
chr16	11	124	125	840.906
chr16	12	43	44	821.673
chr16	13	24	25	816.906
chr16	14	105	106	813.573
chr16	15	55	56	787.052
chr16	16	27	28	784.194
chr16	17	63	64	783.707
chr16	18	61	62	782.921
chr16	19	135	136	765.22
chr16	20	144	145	740.882
chr16	21	152	153	724.395
chr16	22	45	46	715.447
chr16	23	6	7	709.176
chr16	24	67	68	705.751
chr16	25	115	116	693.373
chr16	26	118	120	693.224
chr16	27	20	23	666.487
chr16	28	33	34	665.473
chr16	29	148	149	660.397
chr16	30	37	38	659.139
chr16	31	70	73	656.383
chr16	32	82	83	651.867
chr16	33	131	132	644.233
chr16	34	100	101	641.312
chr16	35	17	18	640.053
chr16	36	35	36	620.315
chr16	37	139	141	618.051
chr16	38	151	153	614.43
chr16	39	87	88	583.972
chr16	40	122	123	577.553
chr16	41	12	14	574.392
chr16	42	24	26	564.908
chr16	43	39	40	563.065
chr16	44	124	126	535.358
chr16	45	128	129	515.569
chr16	46	133	136	488.316
chr16	47	8	9	486.571
chr16	48	15	16	477.43
chr16	49	47	48	476.347
chr16	50	61	64	475.839
chr16	51	51	52	475.398
chr16	52	95	96	469.053
chr16	53	130	132	468.603
chr16	54	2	3	440.293
chr16	55	156	157	438.246
chr16	56	30	32	432.993
chr16	57	103	104	432.453
chr16	58	143	145	428.917
chr16	59	139	142	426.676
chr16	60	81	83	426.655
chr16	61	92	93	420.359
chr16	62	43	46	420.201
chr16	63	55	58	419.871
chr16	64	79	80	413.38
chr16	65	77	78	406.143
chr16	66	89	90	405.87
chr16	67	113	114	405.436
chr16	68	99	101	386.469
chr16	69	17	19	378.737
chr16	70	109	110	375.511
chr16	71	127	129	374.366
chr16	72	75	76	373.81
chr16	73	37	40	360.044
chr16	74	148	150	358.065
chr16	75	105	107	351.663
chr16	76	133	137	345.507
chr16	77	111	112	343.977
chr16	78	69	73	339.216
chr16	79	20	26	335.791
chr16	80	97	98	335.049
chr16	81	143	146	320.995
chr16	82	158	159	317.371
chr16	83	155	157	311.83
chr16	84	81	84	310.442
chr16	85	53	54	306.534
chr16	86	99	102	296.608
chr16	87	94	96	292.19
chr16	88	11	14	284.185
chr16	89	43	48	284.132
chr16	90	108	110	281.357
chr16	91	4	5	275.703
chr16	92	33	36	274.556
chr16	93	113	116	273.295
chr16	94	87	90	259.14
chr16	95	122	126	257.411
chr16	96	6	9	255.074
chr16	97	29	32	250.478
chr16	98	117	120	236.306
chr16	99	37	41	235.791
chr16	100	130	137	223.149
chr16	101	50	52	221.809
chr16	102	77	80	221.041
chr16	103	66	68	218.139
chr16	104	87	91	214.867
chr16	105	15	19	208.123
chr16	106	59	60	203.774
chr16	107	61	65	197.383
chr16	108	151	154	196.374
chr16	109	69	74	190.846
chr16	110	147	150	185.785
chr16	111	94	98	176.281
chr16	112	103	107	174.907
chr16	113	20	28	169.872
chr16	114	138	142	166.422
chr16	115	43	49	148.044
chr16	116	86	91	137.016
chr16	117	1	3	135.145
chr16	118	113	120	131.596
chr16	119	108	112	129.834
chr16	120	10	14	128.074
chr16	121	155	159	124.193
chr16	122	53	58	115.035
chr16	123	37	42	112.441
chr16	124	121	126	104.44
chr16	125	127	137	101.551
chr16	126	29	36	98.3305
chr16	127	4	9	94.2726
chr16	128	92	98	89.2602
chr16	129	61	68	74.8532
chr16	130	43	52	68.1904
chr16	131	77	84	68.1466
chr16	132	69	76	64.7654
chr16	133	147	154	61.982
chr16	134	92	102	58.5642
chr16	135	53	60	56.266
chr16	136	138	146	49.9916
chr16	137	85	91	45.2568
chr16	138	1	9	41.798
chr16	139	20	36	38.7345
chr16	140	37	52	37.4482
chr16	141	108	120	35.2827
chr16	142	10	19	34.672
chr16	143	121	137	30.5188
chr16	144	92	107	29.1167
chr16	145	147	159	28.5491
chr16	146	61	76	21.0996
chr16	147	121	146	16.9875
chr16	148	77	91	13.1735
chr16	149	1	19	12.5649
chr16	150	37	60	10.6535
chr16	151	92	120	9.28887
chr16	152	20	60	6.39736
chr16	153	92	146	6.12992
chr16	154	61	91	5.03772
chr16	155	61	146	2.47005
chr16	156	1	60	2.04879
chr16	157	61	159	1.56671
chr16	158	1	159	0.658683
chr17	1	22	23	2034.41
chr17	2	112	113	1623.33
chr17	3	68	69	1586.51
chr17	4	94	95	1548.88
chr17	5	60	61	1511.33
chr17	6	100	101	1317.04
chr17	7	92	93	1251.31
chr17	8	83	84	1245.14
chr17	9	9	10	1202.39
chr17	10	57	58	1181.75
chr17	11	96	97	1154.37
chr17	12	76	77	1150.43
chr17	13	63	64	1069.21
chr17	14	136	137	1041.77
chr17	15	60	62	1010.78
chr17	16	94	97	983.148
chr17	17	36	37	968.605
chr17	18	157	158	967.487
chr17	19	169	170	952.22
chr17	20	53	54	939.795
chr17	21	19	20	918.774
chr17	22	172	173	915.693
chr17	23	39	40	910.589
chr17	24	89	90	874.587
chr17	25	34	35	847.185
chr17	26	166	167	843.084
chr17	27	66	67	814.63
chr17	28	187	188	786.681
chr17	29	9	11	765.785
chr17	30	55	56	763.363
chr17	31	135	137	760.614
chr17	32	78	79	758.166
chr17	33	42	43	757.767
chr17	34	134	137	733.415
chr17	35	83	85	714.43
chr17	36	172	174	708.345
chr17	37	140	141	706.566
chr17	38	130	131	699.391
chr17	39	39	41	688.323
chr17	40	105	106	677.606
chr17	41	21	23	671.196
chr17	42	66	69	668.13
chr17	43	111	113	656.654
chr17	44	114	115	655.287
chr17	45	124	125	653.13
chr17	46	63	65	651.528
chr17	47	81	82	648.908
chr17	48	91	93	648.092
chr17	49	94	98	644.718
chr17	50	180	181	636.007
chr17	51	187	189	633.701
chr17	52	36	38	628.568
chr17	53	45	46	627.249
chr17	54	164	165	617.396
chr17	55	49	50	610.315
chr17	56	55	58	603.383
chr17	57	21	24	602.454
chr17	58	128	129	594.673
chr17	59	99	101	563.01
chr17	60	166	168	562.709
chr17	61	31	32	559.087
chr17	62	150	151	551.06
chr17	63	161	162	547.78
chr17	64	28	29	545.942
chr17	65	178	179	542.084
chr17	66	6	7	531.459
chr17	67	13	14	528.12
chr17	68	75	77	527.164
chr17	69	1	2	523.181
chr17	70	34	38	521.183
chr17	71	182	183	518.112
chr17	72	86	87	518.092
chr17	73	116	117	517.812
chr17	74	72	73	517.643
chr17	75	25	26	514.573
chr17	76	18	20	509.419
chr17	77	145	146	508.971
chr17	78	3	4	487.648
chr17	79	70	71	481.897
chr17	80	108	109	480.49
chr17	81	133	137	477.759
chr17	82	59	62	456.843
chr17	83	51	52	456.067
chr17	84	88	90	448.728
chr17	85	78	80	447.599
chr17	86	119	120	441.52
chr17	87	9	12	433.796
chr17	88	42	44	431.642
chr17	89	150	152	430.014
chr17	90	121	122	428.316
chr17	91	156	158	419.261
chr17	92	48	50	418.65
chr17	93	184	185	415.56
chr17	94	176	177	411.966
chr17	95	140	142	408.543
chr17	96	186	189	372.273
chr17	97	94	101	369.329
chr17	98	110	113	364.499
chr17	99	81	85	361.068
chr17	100	17	20	353.654
chr17	101	1	4	350.359
chr17	102	30	32	348.685
chr17	103	53	58	346.212
chr17	104	105	107	345.653
chr17	105	124	126	345.573
chr17	106	102	103	342.545
chr17	107	160	162	342.361
chr17	108	154	155	338.532
chr17	109	13	15	328.57
chr17	110	34	41	322.459
chr17	111	143	144	320.823
chr17	112	156	159	317.671
chr17	113	178	181	313.834
chr17	114	133	138	309.324
chr17	115	114	117	304.182
chr17	116	166	170	300.773
chr17	117	72	74	299.56
chr17	118	118	120	286.309
chr17	119	42	46	269.433
chr17	120	172	175	263.923
chr17	121	128	131	263.055
chr17	122	59	65	259.189
chr17	123	160	163	257.396
chr17	124	33	41	254.287
chr17	125	13	16	252.793
chr17	126	139	142	244.761
chr17	127	88	93	221.73
chr17	128	21	26	220.978
chr17	129	72	77	219.419
chr17	130	28	32	212.934
chr17	131	164	170	202.631
chr17	132	148	149	192.568
chr17	133	121	123	191.214
chr17	134	153	155	190.162
chr17	135	66	71	186.972
chr17	136	6	8	176.491
chr17	137	145	147	171.386
chr17	138	42	47	164.332
chr17	139	6	12	155.619
chr17	140	178	183	154.063
chr17	141	105	109	154.048
chr17	142	88	101	151.299
chr17	143	27	32	147.381
chr17	144	102	104	143.99
chr17	145	48	52	140.531
chr17	146	132	138	128.092
chr17	147	1	5	125.627
chr17	148	81	87	121.092
chr17	149	53	65	115.065
chr17	150	184	189	109.105
chr17	151	72	80	108.064
chr17	152	110	117	107.499
chr17	153	17	26	99.532
chr17	154	176	183	97.2325
chr17	155	124	127	95.0586
chr17	156	171	175	94.5383
chr17	157	132	142	92.2854
chr17	158	33	47	81.0636
chr17	159	148	152	74.6248
chr17	160	118	123	73.6344
chr17	161	156	163	70.6632
chr17	162	88	104	55.0041
chr17	163	164	175	53.8284
chr17	164	1	12	53.2145
chr17	165	148	155	51.721
chr17	166	143	147	46.5356
chr17	167	13	26	46.2218
chr17	168	53	71	42.8444
chr17	169	27	47	40.0694
chr17	170	118	127	35.9076
chr17	171	72	87	33.2734
chr17	172	105	117	28.9626
chr17	173	176	189	24.7473
chr17	174	1	26	24.2853
chr17	175	132	147	23.2031
chr17	176	48	71	22.5837
chr17	177	156	175	20.4372
[truncated: 2,804 more rows]

## Sheet: Neurons_metaTADs
chr1	1	271	272	2073.9
chr1	2	273	274	1824.15
chr1	3	67	68	1626.66
chr1	4	140	141	1302.34
chr1	5	390	391	1302.01
chr1	6	271	274	1230.17
chr1	7	182	183	1124.45
chr1	8	148	149	1077.66
chr1	9	349	350	1068.7
chr1	10	337	338	1044.21
chr1	11	151	152	1037.35
chr1	12	143	144	1032.7
chr1	13	218	219	1028.67
chr1	14	63	64	1004.47
chr1	15	325	326	994.457
chr1	16	393	394	947.455
chr1	17	278	279	940.294
chr1	18	358	359	925.418
chr1	19	317	318	900.454
chr1	20	283	284	869.408
chr1	21	356	357	865.81
chr1	22	116	117	857.491
chr1	23	82	83	845.784
chr1	24	331	332	842.735
chr1	25	387	388	837.408
chr1	26	365	366	835.102
chr1	27	281	282	832.332
chr1	28	335	336	830.819
chr1	29	244	245	829.771
chr1	30	304	305	828.38
chr1	31	59	60	813.31
chr1	32	337	339	804.467
chr1	33	411	412	794.37
chr1	34	358	360	788.721
chr1	35	315	316	762.317
chr1	36	90	91	757.38
chr1	37	139	141	756.284
chr1	38	254	255	756.072
chr1	39	125	126	749.871
chr1	40	345	346	749.572
chr1	41	269	270	748.138
chr1	42	385	386	718.455
chr1	43	87	88	717.809
chr1	44	251	252	716.645
chr1	45	192	193	709.068
chr1	46	161	162	706.024
chr1	47	363	364	702.474
chr1	48	142	144	690.936
chr1	49	106	107	690.243
chr1	50	135	136	689.692
chr1	51	234	235	689.583
chr1	52	278	280	672.11
chr1	53	328	329	665.861
chr1	54	409	410	664.681
chr1	55	286	287	662.918
chr1	56	9	10	657.423
chr1	57	85	86	651.327
chr1	58	242	243	649.933
chr1	59	31	32	645.86
chr1	60	390	392	645.388
chr1	61	375	376	644.537
chr1	62	352	353	644.129
chr1	63	311	312	640.131
chr1	64	307	308	633.182
chr1	65	377	378	633.043
chr1	66	331	333	629.925
chr1	67	194	195	619.726
chr1	68	166	167	615.094
chr1	69	383	384	608.799
chr1	70	267	268	606.484
chr1	71	368	369	606.025
chr1	72	80	81	603.02
chr1	73	6	7	601.26
chr1	74	175	176	596.548
chr1	75	22	23	590.406
chr1	76	99	100	589.598
chr1	77	94	95	587.566
chr1	78	119	120	586.836
chr1	79	182	184	585.584
chr1	80	300	301	583.659
chr1	81	58	60	583.042
chr1	82	148	150	580.725
chr1	83	11	12	578.435
chr1	84	158	159	575.367
chr1	85	15	16	568.618
chr1	86	397	398	561.925
chr1	87	38	39	560.265
chr1	88	217	219	560.065
chr1	89	168	169	554.106
chr1	90	115	117	552.364
chr1	91	414	415	551.41
chr1	92	163	164	545.661
chr1	93	89	91	540.741
chr1	94	299	301	534.759
chr1	95	322	323	527.252
chr1	96	260	261	526.285
chr1	97	370	371	520.67
chr1	98	230	231	519.087
chr1	99	207	208	517.645
chr1	100	66	68	513.412
chr1	101	45	46	511.134
chr1	102	348	350	510.807
chr1	103	214	215	510.707
chr1	104	233	235	509.053
chr1	105	325	327	508.724
chr1	106	131	132	507.668
chr1	107	171	172	507.531
chr1	108	276	277	505.039
chr1	109	21	23	500.707
chr1	110	406	407	500.173
chr1	111	271	275	498.088
chr1	112	211	212	496.885
chr1	113	296	297	495.438
chr1	114	17	18	493.862
chr1	115	304	306	490.688
chr1	116	179	180	490.22
chr1	117	337	340	487.088
chr1	118	191	193	486.347
chr1	119	409	412	479.517
chr1	120	122	123	471.612
chr1	121	361	362	467.908
chr1	122	291	292	466.336
chr1	123	313	314	466.195
chr1	124	106	108	464.801
chr1	125	289	290	460.685
chr1	126	187	188	459.176
chr1	127	239	240	454.868
chr1	128	309	310	454.72
chr1	129	41	42	453.879
chr1	130	281	284	453.331
chr1	131	381	382	453.171
chr1	132	119	121	452.153
chr1	133	138	141	448.987
chr1	134	228	229	448.058
chr1	135	267	270	442.105
chr1	136	250	252	442.071
chr1	137	373	374	440.012
chr1	138	97	98	439.799
chr1	139	112	113	439.498
chr1	140	395	396	431.962
chr1	141	199	200	431.387
chr1	142	94	96	430.904
chr1	143	352	354	430.152
chr1	144	44	46	428.661
chr1	145	345	347	427.899
chr1	146	207	209	423.908
chr1	147	148	152	418.272
chr1	148	404	405	415.453
chr1	149	65	68	415.372
chr1	150	158	160	414.122
chr1	151	89	92	408.198
chr1	152	210	212	405.812
chr1	153	73	74	405.731
chr1	154	257	258	403.278
chr1	155	26	27	399.407
chr1	156	1	2	398.853
chr1	157	34	35	398.683
chr1	158	331	334	391.988
chr1	159	3	4	390.14
chr1	160	315	318	390.001
chr1	161	82	84	389.079
chr1	162	216	219	385.58
chr1	163	194	196	383.233
chr1	164	390	394	372.904
chr1	165	97	100	370.911
chr1	166	166	169	370.416
chr1	167	377	379	370.011
chr1	168	400	401	369.626
chr1	169	181	184	369.316
chr1	170	53	54	368.331
chr1	171	173	174	364.623
chr1	172	61	62	363.992
chr1	173	104	105	362.813
chr1	174	78	79	362.329
chr1	175	189	190	360.614
chr1	176	106	109	360.417
chr1	177	361	364	358.763
chr1	178	5	7	355.308
chr1	179	413	415	353.446
chr1	180	264	265	351.678
chr1	181	351	354	350.163
chr1	182	20	23	348.609
chr1	183	201	202	348.404
chr1	184	249	252	347.793
chr1	185	80	84	347.724
chr1	186	397	399	347.61
chr1	187	309	312	346.935
chr1	188	220	221	343.599
chr1	189	232	235	342.697
chr1	190	155	156	341.723
chr1	191	71	72	339.433
chr1	192	102	103	337.382
chr1	193	197	198	334.35
chr1	194	185	186	332.205
chr1	195	262	263	330.409
chr1	196	321	323	329.525
chr1	197	227	229	328.516
chr1	198	75	76	324.919
chr1	199	89	93	322.511
chr1	200	130	132	320.86
chr1	201	30	32	319.849
chr1	202	57	60	318.604
chr1	203	38	40	318.242
chr1	204	380	382	314.063
chr1	205	124	126	310.488
chr1	206	294	295	310.294
chr1	207	328	330	310.264
chr1	208	356	360	309.93
chr1	209	304	308	308.662
chr1	210	213	215	306.664
chr1	211	170	172	302.495
chr1	212	254	256	300.854
chr1	213	37	40	299.872
chr1	214	259	261	299.459
chr1	215	44	47	295.234
chr1	216	77	79	294.392
chr1	217	296	298	291.954
chr1	218	335	340	291.429
chr1	219	135	137	290.35
chr1	220	302	303	287.785
chr1	221	222	223	286.294
chr1	222	286	288	286.254
chr1	223	244	246	284.008
chr1	224	341	342	281.444
chr1	225	128	129	280.889
chr1	226	313	318	279.306
chr1	227	175	177	274.973
chr1	228	375	379	274.935
chr1	229	87	93	272.864
chr1	230	199	202	270.677
chr1	231	204	205	269.554
chr1	232	249	253	267.551
chr1	233	344	347	265.283
chr1	234	237	238	264.548
chr1	235	148	153	264.514
chr1	236	124	127	264.31
chr1	237	115	118	263.911
chr1	238	28	29	261.632
chr1	239	324	327	259.968
chr1	240	63	68	259.603
chr1	241	94	100	259.417
chr1	242	189	193	258.811
chr1	243	53	55	257.773
chr1	244	241	243	253.4
chr1	245	48	49	250.626
chr1	246	20	24	250.401
chr1	247	291	293	250.23
chr1	248	276	280	247.023
chr1	249	227	231	242.522
chr1	250	9	12	241.004
chr1	251	5	8	240.73
chr1	252	368	371	236.603
chr1	253	281	285	234.602
chr1	254	41	43	233.766
chr1	255	51	52	232.148
chr1	256	194	198	231.471
chr1	257	383	386	230.52
chr1	258	216	221	228.061
chr1	259	406	408	225.608
chr1	260	365	367	223.766
chr1	261	138	144	219.451
chr1	262	44	49	219.357
chr1	263	80	86	218.525
chr1	264	387	389	217.833
chr1	265	13	14	215.67
chr1	266	309	318	208.926
chr1	267	181	186	207.162
chr1	268	70	72	206.984
chr1	269	161	164	206.458
chr1	270	222	224	206.178
chr1	271	232	236	203.811
chr1	272	110	111	203.73
chr1	273	33	35	203.606
chr1	274	94	101	202.894
chr1	275	302	308	198.668
chr1	276	266	270	196.811
chr1	277	178	180	196.807
chr1	278	294	298	196.078
chr1	279	155	157	193.012
chr1	280	199	203	191.402
chr1	281	247	248	191.144
chr1	282	19	24	188.128
chr1	283	187	193	188.016
chr1	284	133	134	187.878
chr1	285	146	147	187.109
chr1	286	104	109	183.436
chr1	287	204	206	179.812
chr1	288	400	402	176.136
chr1	289	226	231	173.311
chr1	290	213	221	169.294
chr1	291	87	101	167.482
chr1	292	328	334	165.454
chr1	293	309	319	164.157
chr1	294	13	16	159.633
chr1	295	372	374	158.714
chr1	296	395	399	155.75
chr1	297	262	265	154.093
chr1	298	44	50	154.027
chr1	299	51	55	153.928
chr1	300	237	240	153.664
chr1	301	161	165	148.986
chr1	302	409	415	148.654
chr1	303	148	154	148.258
chr1	304	348	354	146.205
chr1	305	187	198	145.641
chr1	306	37	43	141.427
chr1	307	380	386	138.34
chr1	308	213	224	134.813
chr1	309	341	343	134.596
chr1	310	166	172	131.369
chr1	311	355	360	131.317
chr1	312	56	60	128.676
chr1	313	302	319	125.059
chr1	314	257	261	123.784
chr1	315	247	253	119.44
chr1	316	112	114	117.089
chr1	317	63	69	116.394
chr1	318	226	236	115.742
chr1	319	286	290	114.757
chr1	320	19	25	114.5
chr1	321	115	121	113.873
chr1	322	187	203	112.383
chr1	323	1	4	108.929
chr1	324	80	101	106.472
chr1	325	271	280	106.368
chr1	326	30	35	106.16
chr1	327	247	256	104.58
chr1	328	226	240	102.475
chr1	329	320	323	100.542
chr1	330	26	29	99.3571
chr1	331	204	209	99.0701
chr1	332	387	394	96.0669
chr1	333	110	114	94.3343
chr1	334	403	405	92.7084
chr1	335	372	379	91.9357
chr1	336	37	50	91.7923
chr1	337	80	103	90.8185
chr1	338	5	12	90.6066
chr1	339	291	298	89.4458
chr1	340	17	25	88.2593
chr1	341	241	246	85.2757
chr1	342	73	76	82.2614
chr1	343	361	367	81.7241
chr1	344	173	177	80.6265
chr1	345	299	319	74.1775
chr1	346	335	343	73.6964
chr1	347	210	224	73.408
chr1	348	56	62	70.3584
chr1	349	344	354	70.0707
chr1	350	135	144	69.9119
chr1	351	145	147	66.2339
chr1	352	361	371	61.8992
chr1	353	320	327	60.8922
chr1	354	128	132	60.5367
chr1	355	210	225	59.1186
chr1	356	271	285	55.779
chr1	357	178	186	54.175
chr1	358	1	12	46.6145
chr1	359	30	36	44.8053
chr1	360	403	408	44.2239
chr1	361	128	134	43.108
chr1	362	158	165	42.5555
chr1	363	257	265	41.9584
chr1	364	37	55	40.9312
chr1	365	372	386	40.4625
chr1	366	63	72	39.5136
chr1	367	122	127	38.8117
chr1	368	344	360	37.6679
chr1	369	77	103	36.8906
chr1	370	187	209	32.2272
chr1	371	148	157	32.1612
chr1	372	104	114	31.8059
chr1	373	166	177	28.7447
chr1	374	13	25	28.2422
chr1	375	387	399	27.849
chr1	376	286	298	26.8466
chr1	377	320	334	26.3738
chr1	378	115	127	24.9555
chr1	379	266	285	24.0142
chr1	380	178	209	19.5793
chr1	381	210	240	18.9569
chr1	382	403	415	17.1668
chr1	383	63	76	16.5275
chr1	384	26	36	15.9553
chr1	385	26	55	16.1453
chr1	386	145	157	15.6867
chr1	387	1	25	15.6223
chr1	388	128	144	15.2207
chr1	389	286	319	14.3775
chr1	390	247	265	13.7459
chr1	391	335	360	13.7432
chr1	392	77	114	12.2169
chr1	393	158	177	11.7948
chr1	394	387	402	10.2926
chr1	395	56	76	8.20093
chr1	396	241	265	7.70984
chr1	397	286	334	7.13949
chr1	398	335	371	7.09846
chr1	399	372	402	5.98353
chr1	400	178	240	5.52712
chr1	401	115	144	5.3072
chr1	402	1	55	3.65058
chr1	403	178	265	3.18856
chr1	404	56	114	2.80989
chr1	405	266	334	2.44874
chr1	406	372	415	2.20686
chr1	407	158	265	2.06988
chr1	408	115	157	1.99788
chr1	409	266	371	1.6625
chr1	410	1	114	1.42401
chr1	411	158	371	0.907542
chr1	412	1	157	0.719612
chr1	413	158	415	0.66137
chr1	414	1	415	0.565153
chr10	1	153	154	1768.38
chr10	2	220	221	1437.01
chr10	3	110	111	1366.64
chr10	4	114	115	1259.49
chr10	5	153	155	1143.51
chr10	6	179	180	1133.89
chr10	7	88	89	1084.49
chr10	8	170	171	1078.89
chr10	9	30	31	1034.87
chr10	10	67	68	1027.26
chr10	11	176	177	1005.82
chr10	12	19	20	992.539
chr10	13	48	49	935.307
chr10	14	83	84	917.065
chr10	15	219	221	912.001
chr10	16	74	75	910.64
chr10	17	42	43	909.585
chr10	18	203	204	885.428
chr10	19	227	228	881.086
chr10	20	104	105	874.824
chr10	21	178	180	830.405
chr10	22	72	73	812.563
chr10	23	57	58	811.729
chr10	24	209	210	811.548
chr10	25	125	126	808.479
chr10	26	96	97	805.213
chr10	27	223	224	787.276
chr10	28	142	143	775.779
chr10	29	114	116	758.2
chr10	30	5	6	750.846
chr10	31	14	15	745.558
chr10	32	217	218	740.083
chr10	33	81	82	731.695
chr10	34	198	199	730.418
chr10	35	85	86	692.147
chr10	36	236	237	692.008
chr10	37	181	182	691.299
chr10	38	65	66	680.702
chr10	39	152	155	680.642
chr10	40	226	228	677.515
chr10	41	87	89	676.107
chr10	42	23	24	659.422
chr10	43	144	145	658.861
chr10	44	130	131	657.462
chr10	45	19	21	653.407
chr10	46	219	222	643.686
chr10	47	41	43	643.408
chr10	48	140	141	638.335
chr10	49	59	60	634.929
chr10	50	185	186	625.508
chr10	51	72	75	621.918
chr10	52	38	39	621.469
chr10	53	69	70	619.882
chr10	54	209	211	618.051
chr10	55	202	204	612.894
chr10	56	112	113	611.492
chr10	57	83	86	608.699
chr10	58	128	129	601.552
chr10	59	236	238	597.6
chr10	60	78	79	597.496
chr10	61	96	98	585.548
chr10	62	61	62	577.866
chr10	63	150	151	570.526
chr10	64	138	139	567.838
chr10	65	102	103	564.606
chr10	66	106	107	560.624
chr10	67	226	229	552.717
chr10	68	133	134	533.507
chr10	69	35	36	526.575
chr10	70	239	240	521.212
chr10	71	169	171	520.936
chr10	72	194	195	510.958
chr10	73	215	216	510.665
chr10	74	176	180	501.689
chr10	75	147	148	494.555
chr10	76	78	80	490.31
chr10	77	87	90	487.073
chr10	78	104	107	486.794
chr10	79	63	64	485.468
chr10	80	40	43	482.416
chr10	81	10	11	473.236
chr10	82	174	175	472.816
chr10	83	188	189	467.74
chr10	84	46	47	462.115
chr10	85	231	232	458.714
chr10	86	109	111	458.604
chr10	87	18	21	456.239
chr10	88	172	173	445.324
chr10	89	200	201	437.754
chr10	90	192	193	436.627
chr10	91	30	32	434.76
chr10	92	23	25	431.231
chr10	93	95	98	426.318
chr10	94	123	124	422.934
chr10	95	181	183	422.709
chr10	96	55	56	417.44
chr10	97	244	245	416.932
chr10	98	239	241	414.892
chr10	99	120	121	413.626
chr10	100	163	164	405.754
chr10	101	235	238	397.039
chr10	102	81	86	395.539
chr10	103	28	29	388.563
chr10	104	233	234	387.58
chr10	105	185	187	377.163
chr10	106	72	76	374.303
chr10	107	167	168	374.169
chr10	108	18	22	370.292
chr10	109	63	66	368.237
chr10	110	223	225	362.999
chr10	111	125	127	361.263
chr10	112	12	13	360.856
chr10	113	91	92	360.644
chr10	114	4	6	358.019
chr10	115	242	243	357.596
chr10	116	2	3	357.575
chr10	117	206	207	356.567
chr10	118	40	44	355.264
chr10	119	133	135	355.074
chr10	120	45	47	346.165
chr10	121	152	156	343
chr10	122	77	80	330.839
chr10	123	196	197	322.951
chr10	124	67	70	318.014
chr10	125	35	37	314.973
chr10	126	136	137	310.379
chr10	127	53	54	303.583
chr10	128	209	212	303.14
chr10	129	132	135	302.137
chr10	130	14	16	301.394
chr10	131	50	51	300.183
chr10	132	114	117	299.274
chr10	133	59	62	295.175
chr10	134	213	214	283.376
chr10	135	161	162	283.061
chr10	136	128	131	280.488
chr10	137	87	92	280.23
chr10	138	99	100	276.027
chr10	139	144	146	275.111
chr10	140	140	143	275.058
chr10	141	33	34	267.279
chr10	142	147	149	264.311
chr10	143	8	9	261.923
chr10	144	217	222	261.323
chr10	145	165	166	260.925
chr10	146	120	122	253.134
chr10	147	17	22	251.701
chr10	148	231	234	250.049
chr10	149	202	205	248.973
chr10	150	190	191	242.373
chr10	151	181	184	240.48
chr10	152	157	158	238.928
chr10	153	12	16	238.576
chr10	154	167	171	237.195
chr10	155	235	241	236.58
chr10	156	71	76	230.88
chr10	157	198	201	223.006
chr10	158	81	92	222.363
chr10	159	108	111	221.252
chr10	160	150	156	215.635
chr10	161	81	93	209.189
chr10	162	30	34	198.848
chr10	163	38	44	192.016
chr10	164	27	29	189.192
chr10	165	77	93	186.062
chr10	166	223	229	184.987
chr10	167	45	49	180.838
chr10	168	160	162	179.815
chr10	169	119	122	176.512
chr10	170	215	222	173.804
chr10	171	17	25	166.724
chr10	172	235	243	166.253
chr10	173	94	98	165.959
chr10	174	123	127	160.796
chr10	175	102	107	153.405
chr10	176	174	180	152.169
chr10	177	192	195	150.343
chr10	178	208	212	150.271
chr10	179	188	191	149.678
chr10	180	4	7	147.887
chr10	181	57	62	143.162
chr10	182	63	70	143.081
chr10	183	138	143	137.781
chr10	184	112	117	131.314
chr10	185	1	3	128.087
chr10	186	52	54	125.546
chr10	187	10	16	124.503
chr10	188	132	137	120.76
chr10	189	157	159	120.61
chr10	190	163	166	110.884
chr10	191	101	107	110.255
chr10	192	167	173	102.234
chr10	193	94	100	94.4266
chr10	194	198	205	90.455
chr10	195	223	230	89.9642
chr10	196	181	187	89.7446
chr10	197	206	212	85.1904
chr10	198	35	44	85.0811
chr10	199	4	9	84.6965
chr10	200	26	29	80.4369
chr10	201	138	146	73.1672
chr10	202	112	118	69.9634
chr10	203	45	51	64.8114
chr10	204	71	93	59.1028
chr10	205	157	162	58.0102
chr10	206	123	131	56.2398
chr10	207	181	191	49.1942
chr10	208	57	70	49.0121
chr10	209	52	56	46.4495
chr10	210	163	173	46.2073
chr10	211	108	118	43.9908
chr10	212	196	205	40.5033
chr10	213	138	149	38.4519
chr10	214	26	34	36.0555
chr10	215	10	25	34.3638
chr10	216	94	107	31.6566
chr10	217	206	214	31.5936
chr10	218	223	234	29.2919
chr10	219	181	195	23.781
chr10	220	119	131	21.8623
chr10	221	150	162	20.1298
chr10	222	215	234	19.1714
chr10	223	235	245	18.6104
chr10	224	35	51	18.003
chr10	225	4	25	17.7851
chr10	226	163	180	13.9565
chr10	227	52	70	12.9745
chr10	228	196	214	12.8378
chr10	229	71	107	10.7729
chr10	230	119	137	10.5643
chr10	231	4	34	7.70951
chr10	232	215	245	7.43651
chr10	233	150	180	5.58187
chr10	234	181	214	5.45762
chr10	235	119	149	4.82109
chr10	236	35	70	4.69276
chr10	237	71	118	3.20454
chr10	238	4	70	2.13513
chr10	239	181	245	1.65735
chr10	240	71	149	1.54584
chr10	241	1	70	1.31739
chr10	242	150	245	1.19434
chr10	243	1	149	0.993593
chr10	244	1	245	0.550099
chr11	1	191	192	1794.97
chr11	2	127	128	1772.92
chr11	3	205	206	1669.8
chr11	4	90	91	1487.13
chr11	5	256	257	1470.66
chr11	6	222	223	1468.59
chr11	7	242	243	1405.77
chr11	8	250	251	1404.46
chr11	9	201	202	1381.86
chr11	10	169	170	1377.15
chr11	11	247	248	1358.52
chr11	12	222	224	1339.65
chr11	13	209	210	1327.55
chr11	14	219	220	1288.39
chr11	15	48	49	1275.84
chr11	16	207	208	1231.96
chr11	17	231	232	1171.77
chr11	18	196	197	1164.55
chr11	19	164	165	1131.35
chr11	20	53	54	1098.01
chr11	21	144	145	1082.23
chr11	22	90	92	1034.55
chr11	23	253	254	1025.22
chr11	24	204	206	1021.66
chr11	25	149	150	1018.03
chr11	26	154	155	1013.16
chr11	27	142	143	999.887
chr11	28	238	239	959.299
chr11	29	255	257	959.187
chr11	30	151	152	952.301
chr11	31	169	171	926.45
chr11	32	97	98	919.32
chr11	33	245	246	906.849
chr11	34	132	133	876.213
chr11	35	249	251	849.467
chr11	36	87	88	846.712
chr11	37	69	70	839.519
chr11	38	123	124	838.011
chr11	39	85	86	836.623
chr11	40	99	100	835.331
chr11	41	209	211	827.164
chr11	42	186	187	817.23
chr11	43	188	189	817.191
chr11	44	242	244	809.687
chr11	45	60	61	801.503
chr11	46	191	193	773.525
chr11	47	200	202	765.045
chr11	48	82	83	762.927
chr11	49	1	2	757.357
chr11	50	46	47	754.793
chr11	51	20	21	744.741
chr11	52	89	92	743.455
chr11	53	78	79	742.894
chr11	54	109	110	733.503
chr11	55	217	218	732.59
chr11	56	179	180	724.415
chr11	57	238	240	716.841
chr11	58	158	159	716.625
chr11	59	16	17	714.962
chr11	60	104	105	713.16
chr11	61	50	51	703.281
chr11	62	183	184	701.586
chr11	63	230	232	691.351
chr11	64	126	128	691.196
chr11	65	173	174	688.784
chr11	66	95	96	681.222
chr11	67	65	66	678.478
chr11	68	166	167	677.727
chr11	69	147	148	677.043
chr11	70	56	57	676.705
chr11	71	132	134	676.274
chr11	72	120	121	660.451
chr11	73	28	29	660.208
chr11	74	221	224	657.737
chr11	75	233	234	649.052
chr11	76	139	140	639.05
chr11	77	60	62	631.571
chr11	78	255	258	610.909
chr11	79	214	215	586.689
chr11	80	20	22	583.729
chr11	81	144	146	582.277
chr11	82	151	153	574.869
chr11	83	185	187	574.454
chr11	84	130	131	571.89
chr11	85	233	235	569.185
chr11	86	16	18	567.93
chr11	87	38	39	564.49
chr11	88	24	25	561.643
chr11	89	168	171	557.964
chr11	90	41	42	538.294
chr11	91	31	32	533.972
chr11	92	106	107	531.323
chr11	93	112	113	527.477
chr11	94	226	227	523.941
chr11	95	44	45	507.642
chr11	96	194	195	499.769
chr11	97	37	39	496.268
chr11	98	212	213	496.21
chr11	99	59	62	493.732
chr11	100	78	80	491.384
chr11	101	204	208	484.707
chr11	102	102	103	484.363
chr11	103	108	110	483.618
chr11	104	85	88	480.106
chr11	105	236	237	479.778
chr11	106	48	51	476.416
chr11	107	14	15	470.725
chr11	108	69	71	469.423
chr11	109	219	224	458.953
chr11	110	4	5	456.6
chr11	111	245	248	455.962
chr11	112	26	27	444.435
chr11	113	72	73	443.997
chr11	114	81	83	441.937
chr11	115	200	203	440.805
chr11	116	229	232	436.115
chr11	117	252	254	435.819
chr11	118	64	66	433.617
chr11	119	188	190	429.172
chr11	120	97	100	415.26
chr11	121	132	135	414.879
chr11	122	198	199	414.125
chr11	123	173	175	403.49
chr11	124	56	58	400.037
chr11	125	125	128	397.868
chr11	126	52	54	396.708
chr11	127	122	124	393.59
chr11	128	179	181	387.765
chr11	129	158	160	379.411
chr11	130	137	138	370.11
chr11	131	94	96	368.989
chr11	132	112	114	365.301
chr11	133	8	9	361.432
chr11	134	142	146	355.355
chr11	135	214	216	350.672
chr11	136	161	162	348.626
chr11	137	14	18	340.208
chr11	138	1	3	336.169
chr11	139	156	157	329.119
chr11	140	238	241	324.227
chr11	141	11	12	323.796
chr11	142	30	32	321.314
chr11	143	36	39	316.934
chr11	144	147	150	315.18
chr11	145	116	117	305.121
chr11	146	26	29	300.47
chr11	147	34	35	300.373
chr11	148	41	43	299.912
chr11	149	76	77	297.362
chr11	150	176	177	290.368
chr11	151	225	227	284.448
chr11	152	23	25	281.596
chr11	153	178	181	281.332
chr11	154	68	71	278.822
chr11	155	8	10	276.982
chr11	156	249	254	269.544
chr11	157	255	259	268.634
chr11	158	194	197	267.82
chr11	159	164	167	266.405
chr11	160	64	67	264.608
chr11	161	209	213	262.055
chr11	162	168	172	257.488
chr11	163	84	88	255.517
chr11	164	139	141	255.379
chr11	165	136	138	254.574
chr11	166	14	19	253.59
chr11	167	104	107	243.838
chr11	168	228	232	241.282
chr11	169	151	155	239.353
chr11	170	36	40	238.943
chr11	171	52	55	238.734
chr11	172	13	19	233.706
chr11	173	59	63	233.355
chr11	174	125	129	229.305
chr11	175	46	51	228.32
chr11	176	108	111	222.926
chr11	177	94	100	205.075
chr11	178	217	224	199.431
chr11	179	119	121	196.726
chr11	180	74	75	193.732
chr11	181	178	182	189.562
chr11	182	30	33	187.785
chr11	183	185	190	181.86
chr11	184	130	135	181.301
chr11	185	238	244	177.343
chr11	186	101	103	175.186
chr11	187	89	93	174.684
chr11	188	6	7	174.523
chr11	189	156	160	172.683
chr11	190	233	237	169.13
chr11	191	161	163	167.867
chr11	192	191	197	165.923
chr11	193	164	172	158.528
chr11	194	41	45	155.891
chr11	195	4	7	155.648
chr11	196	76	80	148.281
chr11	197	59	67	147.839
chr11	198	81	88	142.494
chr11	199	225	232	137.814
chr11	200	116	118	125.48
chr11	201	112	115	119.955
chr11	202	52	58	119.457
chr11	203	200	208	116.439
chr11	204	142	150	116.243
chr11	205	101	107	106.659
chr11	206	209	216	105.401
chr11	207	13	22	104.185
chr11	208	245	254	103.664
chr11	209	72	75	90.7214
chr11	210	23	29	85.649
chr11	211	36	45	83.6348
chr11	212	233	244	81.4349
chr11	213	8	12	79.602
chr11	214	183	190	72.4615
chr11	215	173	177	72.2725
chr11	216	130	138	67.3204
chr11	217	108	115	65.9105
chr11	218	89	100	65.0547
chr11	219	119	124	60.4535
chr11	220	139	150	58.2218
chr11	221	191	199	55.3899
chr11	222	46	58	53.7301
chr11	223	161	172	51.2888
chr11	224	245	259	45.4944
chr11	225	4	12	38.4741
chr11	226	151	160	34.6889
chr11	227	68	75	34.6651
chr11	228	209	224	34.2837
chr11	229	30	35	29.1331
chr11	230	116	124	28.7238
chr11	231	191	208	26.2102
chr11	232	225	244	23.5262
chr11	233	125	138	23.0072
chr11	234	46	67	22.2673
chr11	235	4	22	21.6706
chr11	236	173	182	21.5879
chr11	237	81	100	20.2673
chr11	238	30	45	15.9887
chr11	239	183	208	14.9459
chr11	240	151	172	14.6911
chr11	241	68	80	14.3665
chr11	242	101	115	13.8185
chr11	243	125	150	11.8909
chr11	244	4	29	9.91168
chr11	245	81	115	6.3359
chr11	246	183	224	6.15991
chr11	247	1	29	5.65093
chr11	248	46	80	5.23949
chr11	249	225	259	4.2699
chr11	250	151	182	4.21361
chr11	251	1	45	3.51893
chr11	252	116	150	2.71929
chr11	253	151	224	1.70204
chr11	254	81	150	1.67044
chr11	255	1	80	1.37831
chr11	256	151	259	0.796866
chr11	257	81	259	0.581853
chr11	258	1	259	0.24609
chr12	1	226	227	3953.2
chr12	2	220	221	3888.79
chr12	3	224	225	1902.92
chr12	4	201	202	1836.67
chr12	5	226	228	1757.83
chr12	6	213	214	1263.73
chr12	7	154	155	1235.45
chr12	8	158	159	1136.92
chr12	9	147	148	1131.05
chr12	10	52	53	1130.14
chr12	11	18	19	1085.97
chr12	12	126	127	1002.03
chr12	13	95	96	987.446
chr12	14	7	8	972.65
chr12	15	153	155	947.827
chr12	16	141	142	940.537
chr12	17	172	173	926.55
chr12	18	226	229	899.101
chr12	19	115	116	897.26
chr12	20	78	79	856.931
chr12	21	204	205	852.522
chr12	22	220	222	833.335
chr12	23	192	193	824.428
chr12	24	45	46	824.346
chr12	25	68	69	811.267
chr12	26	158	160	795.528
chr12	27	215	216	784.249
chr12	28	133	134	754.169
chr12	29	138	139	749.164
chr12	30	23	24	747.631
chr12	31	99	100	746.433
chr12	32	115	117	732.757
chr12	33	93	94	729.441
chr12	34	18	20	724.444
chr12	35	77	79	716.153
chr12	36	211	212	697.569
chr12	37	178	179	696.015
chr12	38	180	181	681.419
chr12	39	57	58	679.858
chr12	40	126	128	670.035
chr12	41	156	157	665.828
chr12	42	90	91	663.489
chr12	43	144	145	641.271
chr12	44	88	89	638.213
chr12	45	198	199	630.426
chr12	46	167	168	614.555
chr12	47	85	86	605.063
chr12	48	130	131	604.837
chr12	49	3	4	601.416
chr12	50	45	47	599.028
chr12	51	161	162	594.202
chr12	52	231	232	584.775
chr12	53	70	71	570.428
chr12	54	81	82	568.986
chr12	55	124	125	565.333
chr12	56	174	175	561.977
chr12	57	185	186	557.782
chr12	58	32	33	557.009
chr12	59	42	43	550.556
chr12	60	152	155	535.284
chr12	61	136	137	530.271
chr12	62	191	193	524.683
chr12	63	138	140	521.938
chr12	64	12	13	512.918
chr12	65	149	150	493.712
chr12	66	54	55	487.735
chr12	67	184	186	482.872
chr12	68	197	199	482.851
chr12	69	76	79	477.464
chr12	70	62	63	466.482
chr12	71	2	4	457.151
chr12	72	133	135	453.862
chr12	73	84	86	443.448
chr12	74	207	208	433.759
chr12	75	6	8	431.547
chr12	76	70	72	427.85
chr12	77	215	217	426.017
chr12	78	114	117	423.54
chr12	79	200	202	421.27
chr12	80	178	181	420.837
chr12	81	109	110	414.629
chr12	82	223	225	412.418
chr12	83	126	129	410.302
chr12	84	146	148	409.488
chr12	85	31	33	405.887
chr12	86	118	119	395.049
chr12	87	183	186	391.016
chr12	88	210	212	388.795
chr12	89	80	82	386.469
chr12	90	105	106	386.03
chr12	91	49	50	385.393
chr12	92	22	24	383.098
chr12	93	121	122	378.437
chr12	94	171	173	377.229
chr12	95	176	177	376.239
chr12	96	45	48	372.794
chr12	97	41	43	371.095
chr12	98	123	125	368.685
chr12	99	164	165	365.446
chr12	100	194	195	364.191
chr12	101	178	182	352.565
chr12	102	109	111	351.312
chr12	103	143	145	345.232
chr12	104	204	206	340.286
chr12	105	54	56	339.949
chr12	106	167	169	330.454
chr12	107	34	35	330.42
chr12	108	15	16	324.466
chr12	109	183	187	323.961
chr12	110	200	203	323.047
chr12	111	68	72	322.678
chr12	112	108	111	318.017
chr12	113	97	98	317.152
chr12	114	60	61	315.157
chr12	115	93	96	308.029
chr12	116	156	160	305.132
chr12	117	138	142	295.688
chr12	118	84	87	293.876
chr12	119	6	9	291.762
chr12	120	2	5	280.847
chr12	121	76	82	278.164
chr12	122	51	53	275.993
chr12	123	171	175	273.086
chr12	124	213	217	270.86
chr12	125	104	106	270.602
chr12	126	59	61	266.569
chr12	127	66	67	263.122
chr12	128	176	182	257.569
chr12	129	99	101	256.57
chr12	130	230	232	256.394
chr12	131	64	65	246.175
chr12	132	68	73	239.952
chr12	133	113	117	237.906
chr12	134	130	132	236.844
chr12	135	76	83	233.728
chr12	136	74	75	230.786
chr12	137	18	21	230.134
chr12	138	88	91	228.874
chr12	139	107	111	225.469
chr12	140	99	102	224.612
chr12	141	120	122	223.244
chr12	142	1	5	221.417
chr12	143	196	199	218.698
chr12	144	11	13	211.901
chr12	145	29	30	202.134
chr12	146	28	30	392.634
chr12	147	28	33	231.44
chr12	148	103	106	202.127
chr12	149	219	222	198.147
chr12	150	161	163	196.323
chr12	151	22	25	194.696
chr12	152	136	142	194.183
chr12	153	107	112	191.321
chr12	154	146	150	188.039
chr12	155	66	73	187.723
chr12	156	164	166	178.378
chr12	157	167	170	177.116
chr12	158	57	61	173.532
chr12	159	223	229	169.168
chr12	160	123	129	166.535
chr12	161	190	193	165.251
chr12	162	113	119	161.335
chr12	163	188	189	160.144
chr12	164	51	56	148.755
chr12	165	27	33	144.709
chr12	166	26	33	195.431
chr12	167	62	65	144.625
chr12	168	11	14	144.441
chr12	169	152	160	142.595
chr12	170	171	182	139.06
chr12	171	207	209	136.335
chr12	172	39	40	132.637
chr12	173	88	92	124.072
chr12	174	183	189	121.234
chr12	175	22	33	120.466
chr12	176	22	35	126.842
chr12	177	93	98	115.94
chr12	178	213	218	114.879
chr12	179	200	206	114.781
chr12	180	44	48	112.82
chr12	181	103	112	104.726
chr12	182	15	17	99.6898
chr12	183	171	189	95.8781
chr12	184	6	10	94.5795
chr12	185	130	135	92.4684
chr12	186	194	199	91.5871
chr12	187	146	151	82.8382
chr12	188	57	65	76.7309
chr12	189	74	83	76.2324
chr12	190	49	56	67.6274
chr12	191	93	102	66.1672
chr12	192	210	218	62.2883
chr12	193	6	14	56.3825
chr12	194	22	36	56.3264
chr12	195	152	163	53.4303
chr12	196	219	229	50.1518
chr12	197	164	170	46.3489
chr12	198	123	135	45.7314
chr12	199	15	21	44.1363
chr12	200	136	145	44.0335
chr12	201	41	48	43.6305
chr12	202	22	37	43.3617
chr12	203	22	38	64.402
chr12	204	194	206	34.0905
chr12	205	113	122	31.8203
chr12	206	22	40	30.2821
chr12	207	57	73	27.4047
chr12	208	74	87	27.0584
chr12	209	6	21	23.3316
chr12	210	136	151	19.6055
chr12	211	190	206	18.628
chr12	212	219	232	18.1629
chr12	213	164	189	14.7403
chr12	214	49	73	14.1422
chr12	215	88	102	13.2802
chr12	216	207	218	12.6959
chr12	217	1	21	10.977
chr12	218	103	122	9.31355
chr12	219	1	40	9.31128
chr12	220	136	163	9.28361
chr12	221	49	87	7.35142
chr12	222	164	206	5.84116
chr12	223	88	122	5.33799
chr12	224	123	163	5.13307
chr12	225	1	48	3.56534
chr12	226	164	218	2.2304
chr12	227	164	232	3.33943
chr12	228	49	122	1.81588
chr12	229	1	122	1.599
chr12	230	123	232	0.751704
chr12	231	1	232	1.0672
chr13	1	125	126	2810.55
chr13	2	90	91	1332.14
chr13	3	73	74	1292
chr13	4	208	209	1253.44
chr13	5	76	77	1160.64
chr13	6	110	111	1113.92
chr13	7	12	13	1064.94
chr13	8	90	92	1017.78
chr13	9	139	140	1011.12
chr13	10	189	190	985.507
chr13	11	143	144	979.571
chr13	12	64	65	972.759
chr13	13	55	56	955.717
chr13	14	164	165	847.86
chr13	15	68	69	815.17
chr13	16	143	145	810.307
chr13	17	98	99	795.111
chr13	18	123	124	784.708
chr13	19	224	225	764.223
chr13	20	107	108	763.211
chr13	21	106	108	786.39
chr13	22	177	178	758.197
chr13	23	43	44	758.173
chr13	24	200	201	755.295
chr13	25	94	95	753.643
chr13	26	73	75	748.388
chr13	27	41	42	729.923
chr13	28	181	182	724.099
chr13	29	156	157	718.928
chr13	30	198	199	712.755
chr13	31	105	108	704.409
chr13	32	34	35	702.236
chr13	33	26	27	690.89
chr13	34	84	85	676.368
chr13	35	86	87	674.909
chr13	36	101	102	662.237
chr13	37	208	210	661.984
chr13	38	31	32	645.845
chr13	39	216	217	645.117
chr13	40	134	135	642.191
chr13	41	24	25	641.324
chr13	42	211	212	633.761
chr13	43	50	51	632.729
chr13	44	174	175	606.348
chr13	45	139	141	605.273
chr13	46	3	4	586.671
chr13	47	62	63	584.669
chr13	48	154	155	576.295
chr13	49	70	71	570.221
chr13	50	122	124	557.807
chr13	51	12	14	557.104
chr13	52	11	14	641.848
chr13	53	183	184	550.785
chr13	54	16	17	550.389
chr13	55	115	116	545.977
chr13	56	146	147	540.305
chr13	57	164	166	537.414
chr13	58	59	60	524.13
chr13	59	204	205	519.323
chr13	60	187	188	514.899
chr13	61	161	162	514.08
chr13	62	89	92	511.797
chr13	63	94	96	507.953
chr13	64	79	80	506.397
chr13	65	78	80	543.399
chr13	66	131	132	501.866
chr13	67	148	149	499.006
chr13	68	82	83	490.303
chr13	69	167	168	489.231
chr13	70	151	152	486.886
chr13	71	36	37	477.787
chr13	72	223	225	471.727
chr13	73	174	176	462.895
chr13	74	221	222	460.554
chr13	75	47	48	459.75
chr13	76	53	54	456.119
chr13	77	7	8	452.634
chr13	78	179	180	446.972
chr13	79	31	33	443.812
chr13	80	207	210	431.272
chr13	81	195	196	428.421
chr13	82	213	214	413.564
chr13	83	114	116	401.131
chr13	84	2	4	397.382
chr13	85	156	158	394.201
chr13	86	86	88	393.607
chr13	87	218	219	392.456
chr13	88	161	163	388.196
chr13	89	26	28	387.374
chr13	90	23	25	385.735
chr13	91	153	155	385.317
chr13	92	202	203	382.802
chr13	93	220	222	380.922
chr13	94	18	19	380.902
chr13	95	103	104	379.393
chr13	96	134	136	369.279
chr13	97	105	109	366.085
chr13	98	183	185	362.705
chr13	99	189	191	361.732
chr13	100	40	42	359.857
chr13	101	142	145	359.586
chr13	102	21	22	355.059
chr13	103	198	201	354.334
chr13	104	110	112	351.95
chr13	105	127	128	350.975
chr13	106	164	168	350.235
chr13	107	68	71	349.824
chr13	108	82	85	335.414
chr13	109	38	39	332.705
chr13	110	2	5	332.172
chr13	111	47	49	330.525
chr13	112	94	97	325.236
chr13	113	131	133	323.253
chr13	114	169	170	320.512
chr13	115	61	63	315.213
chr13	116	146	149	311.284
chr13	117	177	180	300.19
chr13	118	64	66	294.951
chr13	119	215	217	292.468
chr13	120	7	9	289.934
chr13	121	36	39	286.605
chr13	122	29	30	279.133
chr13	123	15	17	278.577
chr13	124	98	100	277.738
chr13	125	159	160	272.78
chr13	126	137	138	269.994
chr13	127	55	57	269.895
chr13	128	193	194	269.727
chr13	129	125	128	268.794
chr13	130	117	118	264.275
chr13	131	113	116	262.61
chr13	132	89	93	259.163
chr13	133	161	168	254.639
chr13	134	181	185	254.439
chr13	135	186	188	254.158
chr13	136	73	77	236.057
chr13	137	129	130	226.755
chr13	138	64	67	222.722
chr13	139	23	28	220.807
chr13	140	211	214	217.611
chr13	141	195	197	217.566
chr13	142	206	210	214.452
chr13	143	146	150	207.496
chr13	144	159	168	204.691
chr13	145	215	219	197.449
chr13	146	50	52	193.589
chr13	147	43	45	192.183
chr13	148	34	39	184.097
chr13	149	142	150	182.233
chr13	150	113	118	175.791
chr13	151	159	170	174.187
chr13	152	103	109	170.585
chr13	153	120	121	168.539
chr13	154	119	121	331.171
chr13	155	34	42	166.44
chr13	156	78	81	166.213
chr13	157	193	197	165.945
chr13	158	171	172	160.388
chr13	159	59	63	154.789
chr13	160	15	19	148.777
chr13	161	198	203	146.97
chr13	162	153	158	141.852
chr13	163	7	10	139.766
chr13	164	137	141	137.61
chr13	165	220	225	130.008
chr13	166	189	192	115.515
chr13	167	173	176	114.753
chr13	168	21	28	111.811
chr13	169	82	88	110.771
chr13	170	204	210	109.822
chr13	171	53	57	107.216
chr13	172	72	77	105.277
chr13	173	43	46	102.056
chr13	174	122	128	96.3183
chr13	175	6	10	95.8628
chr13	176	151	158	90.4585
chr13	177	98	102	78.809
chr13	178	89	97	77.275
chr13	179	64	71	73.2956
chr13	180	177	185	72.1814
chr13	181	110	118	70.8859
chr13	182	131	136	69.0144
chr13	183	215	225	68.326
chr13	184	15	20	66.8435
chr13	185	186	192	66.1161
chr13	186	50	57	65.4218
chr13	187	103	118	65.2733
chr13	188	122	130	64.7773
chr13	189	6	14	60.1629
chr13	190	29	33	57.589
chr13	191	204	214	57.5536
chr13	192	43	49	56.2259
chr13	193	159	172	53.3914
chr13	194	58	63	51.0104
chr13	195	1	5	42.2543
chr13	196	119	130	41.842
chr13	197	21	33	34.07
chr13	198	173	185	31.6891
chr13	199	103	130	30.2516
chr13	200	78	88	29.9826
chr13	201	89	102	27.8821
chr13	202	34	49	27.2675
chr13	203	64	77	27.2407
chr13	204	137	150	26.3672
chr13	205	1	14	25.9063
chr13	206	193	203	18.8347
chr13	207	151	172	18.6935
chr13	208	50	63	17.716
chr13	209	103	136	12.4176
chr13	210	173	192	12.3276
chr13	211	15	33	11.8666
chr13	212	204	225	9.96367
chr13	213	78	102	8.74033
chr13	214	137	172	8.41377
chr13	215	193	225	6.28796
chr13	216	15	49	5.74806
chr13	217	50	77	4.63983
chr13	218	137	192	3.55343
chr13	219	1	49	3.48477
chr13	220	78	136	3.38575
chr13	221	137	225	1.56744
chr13	222	50	136	1.37473
chr13	223	1	136	1.83475
chr13	224	1	225	0.768244
chr14	1	88	89	1555.37
chr14	2	64	65	1526.17
chr14	3	96	97	1395.3
chr14	4	117	118	1192.68
chr14	5	163	164	1185.42
chr14	6	81	82	1119.65
chr14	7	100	101	1088.57
chr14	8	94	95	1058.66
chr14	9	114	115	1027.57
chr14	10	47	48	1019.76
chr14	11	83	84	1014.45
chr14	12	63	65	984.214
chr14	13	116	118	946.35
chr14	14	108	109	935.739
chr14	15	200	201	910.299
chr14	16	154	155	904.456
chr14	17	104	105	875.323
chr14	18	145	146	862.104
chr14	19	88	90	816.799
chr14	20	24	25	805.783
chr14	21	149	150	801.961
chr14	22	50	51	797.767
chr14	23	181	182	788.454
chr14	24	190	191	785.336
chr14	25	198	199	747.379
chr14	26	210	211	738.96
chr14	27	37	38	736.239
chr14	28	7	8	714.287
chr14	29	80	82	709.192
chr14	30	136	137	684.676
chr14	31	119	120	663.327
chr14	32	162	164	661.842
chr14	33	102	103	649.101
chr14	34	18	19	630.383
chr14	35	111	112	630.322
chr14	36	139	140	619.614
chr14	37	194	195	617.066
chr14	38	207	208	606.904
chr14	39	96	98	604.258
chr14	40	145	147	592.573
chr14	41	26	27	581.9
chr14	42	154	156	566.428
chr14	43	34	35	555.585
chr14	44	22	23	553.355
chr14	45	20	21	550.713
chr14	46	49	51	545.554
chr14	47	70	71	541.2
chr14	48	141	142	541.178
chr14	49	113	115	539.32
chr14	50	125	126	532.408
chr14	51	46	48	518.661
chr14	52	170	171	514.415
chr14	53	78	79	514.338
chr14	54	215	216	497.981
chr14	55	148	150	497.769
chr14	56	76	77	496.727
chr14	57	186	187	490.918
chr14	58	179	180	487.334
chr14	59	209	211	480.057
chr14	60	55	56	474.311
chr14	61	123	124	470.388
chr14	62	116	120	469.722
chr14	63	127	128	465.476
chr14	64	165	166	459.202
chr14	65	198	201	458.421
chr14	66	161	164	457.035
chr14	67	193	195	454.921
chr14	68	29	30	454.697
chr14	69	41	42	452.797
chr14	70	136	138	445.125
chr14	71	189	191	436.891
chr14	72	129	130	433.13
chr14	73	203	204	427.05
chr14	74	104	106	425.98
chr14	75	87	90	421.632
chr14	76	110	112	415.339
chr14	77	36	38	410.676
chr14	78	100	103	410.5
chr14	79	94	98	406.649
chr14	80	205	206	398.772
chr14	81	168	169	389.736
chr14	82	148	151	387.538
chr14	83	43	44	383.795
chr14	84	183	184	377.681
chr14	85	72	73	372.84
chr14	86	165	167	370.812
chr14	87	188	191	370.525
chr14	88	7	9	369.743
chr14	89	16	17	364.049
chr14	90	14	15	363.845
chr14	91	92	93	356.936
chr14	92	170	172	356.229
chr14	93	131	132	352.748
chr14	94	10	11	339.323
chr14	95	4	5	337.092
chr14	96	153	156	333.538
chr14	97	158	159	333.512
chr14	98	193	196	329.74
chr14	99	57	58	329.375
chr14	100	145	151	328.873
chr14	101	36	39	325.221
chr14	102	33	35	315.533
chr14	103	66	67	307.659
chr14	104	185	187	303.161
chr14	105	197	201	300.4
chr14	106	122	124	284.043
chr14	107	6	9	282.138
chr14	108	107	109	276.717
chr14	109	178	180	272.546
chr14	110	205	208	260.422
chr14	111	161	167	260.119
chr14	112	212	213	259.187
chr14	113	54	56	258.175
chr14	114	52	53	253.048
chr14	115	188	192	247.055
chr14	116	46	51	246.743
chr14	117	63	67	245.374
chr14	118	134	135	242.669
chr14	119	144	151	235.491
chr14	120	18	21	234.143
chr14	121	62	67	233.048
chr14	122	153	157	230.833
chr14	123	168	172	230.112
chr14	124	12	13	225.808
chr14	125	176	177	224.011
chr14	126	68	69	222.144
chr14	127	87	91	220.909
chr14	128	26	28	220.034
chr14	129	178	182	215.747
chr14	130	85	86	214.716
chr14	131	41	44	213.272
chr14	132	94	99	197.48
chr14	133	113	120	196.555
chr14	134	75	77	188.851
chr14	135	6	11	184.779
chr14	136	144	152	181.956
chr14	137	14	17	181.946
chr14	138	100	106	181.649
chr14	139	141	143	176.261
chr14	140	197	202	173.926
chr14	141	161	172	171.998
chr14	142	54	58	171.374
chr14	143	122	126	159.459
chr14	144	136	140	153.974
chr14	145	80	84	146.759
chr14	146	29	31	145.555
chr14	147	75	79	145.154
chr14	148	72	74	141.64
chr14	149	212	214	140.578
chr14	150	129	132	136.655
chr14	151	205	211	132.321
chr14	152	68	71	132.125
chr14	153	160	172	130.977
chr14	154	183	187	127.335
chr14	155	45	51	122.439
chr14	156	18	23	116.346
chr14	157	107	112	113.077
chr14	158	133	135	108.569
chr14	159	113	121	106.161
chr14	160	92	99	103.571
chr14	161	36	40	103.534
chr14	162	197	204	102.368
chr14	163	75	84	100.557
chr14	164	174	175	97.0273
chr14	165	24	28	94.1727
chr14	166	33	40	87.5174
chr14	167	14	23	80.2273
chr14	168	160	173	79.4764
chr14	169	2	3	71.6999
chr14	170	144	157	68.2574
chr14	171	188	196	66.98
chr14	172	122	128	66.7837
chr14	173	6	13	66.4682
chr14	174	61	67	59.4431
chr14	175	176	182	58.3422
chr14	176	24	31	56.0857
chr14	177	212	216	55.7566
chr14	178	75	86	53.678
chr14	179	61	71	52.121
chr14	180	136	143	52.0839
chr14	181	54	59	50.3205
chr14	182	100	112	47.1614
chr14	183	41	51	46.1471
chr14	184	144	159	43.1755
chr14	185	4	13	42.0391
chr14	186	183	196	40.2742
chr14	187	129	135	37.7366
chr14	188	174	182	34.5083
chr14	189	52	59	32.6085
chr14	190	61	74	29.0575
chr14	191	61	86	28.6138
chr14	192	1	3	28.0887
chr14	193	113	128	26.6456
chr14	194	197	211	24.7769
chr14	195	87	99	23.6654
chr14	196	24	32	23.4364
chr14	197	160	182	14.1477
chr14	198	183	211	12.7769
chr14	199	87	112	12.7358
chr14	200	60	86	11.611
chr14	201	4	23	11.1134
chr14	202	33	51	10.9401
chr14	203	136	159	9.89527
chr14	204	52	86	9.27996
chr14	205	113	135	9.01894
chr14	206	183	216	6.58371
chr14	207	1	23	6.11129
chr14	208	24	51	4.63262
chr14	209	136	182	4.40903
chr14	210	52	112	3.70183
chr14	211	52	135	2.07652
chr14	212	136	216	1.85031
chr14	213	24	135	1.20493
chr14	214	1	135	1.89236
chr14	215	1	216	0.874003
chr15	1	152	153	1747.32
chr15	2	197	198	1301.16
chr15	3	155	156	1263.72
chr15	4	16	17	1223.6
chr15	5	166	167	1139.32
chr15	6	53	54	1117.6
chr15	7	141	142	1082.29
chr15	8	108	109	1063.83
chr15	9	143	144	1038.57
chr15	10	193	194	970.82
chr15	11	161	162	961.555
chr15	12	113	114	872.773
chr15	13	4	5	848.568
chr15	14	185	186	841.938
chr15	15	32	33	825.772
chr15	16	188	189	819.653
chr15	17	44	45	819.318
chr15	18	76	77	807.989
chr15	19	11	12	791.221
chr15	20	157	158	789.947
chr15	21	169	170	786.284
chr15	22	196	198	779.161
chr15	23	20	21	767.665
chr15	24	151	153	764.826
chr15	25	149	150	762.141
chr15	26	190	191	752.842
chr15	27	177	178	752.069
chr15	28	123	124	735.479
chr15	29	7	8	720.212
chr15	30	14	15	716.416
chr15	31	39	40	704.602
chr15	32	47	48	701.993
chr15	33	58	59	695.927
chr15	34	65	66	689.761
chr15	35	200	201	669.322
chr15	36	71	72	667.946
chr15	37	127	128	658.917
chr15	38	76	78	623.025
chr15	39	160	162	609.171
chr15	40	16	18	608.044
chr15	41	3	5	606.999
chr15	42	67	68	605.052
chr15	43	97	98	598.994
chr15	44	86	87	592.485
chr15	45	134	135	584.554
chr15	46	174	175	583.074
chr15	47	88	89	579.285
chr15	48	50	51	568.791
chr15	49	141	144	559.332
chr15	50	139	140	552.823
chr15	51	117	118	551.125
chr15	52	19	21	550.138
chr15	53	110	111	512.717
chr15	54	179	180	504.227
chr15	55	147	148	503.81
chr15	56	183	184	503.225
chr15	57	115	116	492.804
chr15	58	69	70	491.697
chr15	59	132	133	485.194
chr15	60	47	49	484.554
chr15	61	50	52	480.775
chr15	62	127	129	477.216
chr15	63	154	156	464.272
chr15	64	99	100	458.347
chr15	65	164	165	456.274
chr15	66	83	84	453.333
chr15	67	55	56	451.307
chr15	68	38	40	450.717
chr15	69	193	195	450.268
chr15	70	168	170	448.902
chr15	71	62	63	444.009
chr15	72	106	107	442.873
chr15	73	76	79	442.155
chr15	74	7	9	441.06
chr15	75	190	192	434.661
chr15	76	104	105	426.93
chr15	77	200	202	426.567
chr15	78	145	146	418.54
chr15	79	43	45	415.533
chr15	80	157	159	414.586
chr15	81	102	103	410.379
chr15	82	149	153	405.29
chr15	83	31	33	401.471
chr15	84	91	92	392.33
chr15	85	22	23	390.289
chr15	86	95	96	390.118
chr15	87	11	13	386.294
chr15	88	46	49	381.516
chr15	89	41	42	379.351
chr15	90	60	61	370.683
chr15	91	81	82	369.476
chr15	92	67	70	368.851
chr15	93	86	89	364.62
chr15	94	183	186	364.328
chr15	95	36	37	359.282
chr15	96	30	33	359.07
chr15	97	112	114	355.495
chr15	98	138	140	352.138
chr15	99	93	94	350.256
chr15	100	131	133	347.445
chr15	101	3	6	335.132
chr15	102	99	101	332.732
chr15	103	196	199	327.837
chr15	104	108	111	308.013
chr15	105	19	23	301.518
chr15	106	14	18	293.944
chr15	107	83	85	293.597
chr15	108	64	66	291.863
chr15	109	50	54	286.898
chr15	110	176	178	284.509
chr15	111	179	181	281.079
chr15	112	166	170	278.07
chr15	113	1	2	277.499
chr15	114	117	119	276.44
chr15	115	27	28	275.96
chr15	116	134	136	273.696
chr15	117	25	26	271.438
chr15	118	127	130	269.325
chr15	119	30	34	265.368
chr15	120	76	80	263.271
chr15	121	86	90	253.734
chr15	122	73	74	250.538
chr15	123	35	37	247.646
chr15	124	81	85	244.732
chr15	125	91	94	239.057
chr15	126	145	148	233.393
chr15	127	182	186	229.821
chr15	128	57	59	227.32
chr15	129	122	124	227.073
chr15	130	190	195	216.612
chr15	131	126	130	211.438
chr15	132	187	189	209.26
chr15	133	46	54	203.932
chr15	134	95	98	202.53
chr15	135	200	203	202.216
chr15	136	104	107	202.122
chr15	137	120	121	191.756
chr15	138	27	29	190.942
chr15	139	131	136	186.306
chr15	140	67	72	182.592
chr15	141	75	80	181.076
chr15	142	99	103	177.349
chr15	143	171	172	176.204
chr15	144	157	162	173.001
chr15	145	11	18	172.706
chr15	146	19	24	172.093
chr15	147	171	173	171.264
chr15	148	62	66	165.936
chr15	149	176	181	165.231
chr15	150	163	165	157.954
chr15	151	41	45	157.228
chr15	152	108	114	150.443
chr15	153	55	59	149.024
chr15	154	91	98	142.674
chr15	155	25	29	141.388
chr15	156	138	144	140.972
chr15	157	7	10	130.677
chr15	158	81	90	129.496
chr15	159	154	162	124.678
chr15	160	122	125	117.633
chr15	161	115	119	113.988
chr15	162	145	153	104.934
chr15	163	196	203	103.211
chr15	164	73	80	97.4311
chr15	165	1	6	81.807
chr15	166	38	45	73.2122
chr15	167	7	18	69.5153
chr15	168	187	195	68.8876
chr15	169	81	98	61.6847
chr15	170	137	144	61.5374
chr15	171	30	37	59.2572
chr15	172	176	186	57.763
chr15	173	122	130	55.2243
chr15	174	60	66	55.1334
chr15	175	104	114	49.8774
chr15	176	19	29	47.3668
chr15	177	115	121	44.8206
chr15	178	163	170	43.1837
chr15	179	46	59	41.4795
chr15	180	67	80	41.3565
chr15	181	171	175	37.4184
chr15	182	131	144	29.0451
chr15	183	81	103	28.5336
chr15	184	145	162	25.0416
chr15	185	30	45	23.2673
chr15	186	1	18	20.6501
chr15	187	104	121	16.6694
chr15	188	176	195	16.455
chr15	189	46	66	14.6089
chr15	190	19	45	14.3394
chr15	191	67	103	12.5631
chr15	192	145	170	11.247
chr15	193	122	144	9.95964
chr15	194	176	203	7.08132
chr15	195	1	45	4.98012
chr15	196	145	175	4.10507
chr15	197	67	121	3.40735
chr15	198	122	175	3.19692
chr15	199	1	66	3.09824
chr15	200	1	121	1.39175
chr15	201	122	203	0.935876
chr15	202	1	203	0.46403
chr16	1	20	21	1182.66
chr16	2	17	18	1092.95
chr16	3	59	60	1080.99
chr16	4	62	63	1063.58
chr16	5	181	182	1031.52
chr16	6	108	109	993.144
chr16	7	155	156	922.406
chr16	8	30	31	855.439
chr16	9	51	52	846.046
chr16	10	116	117	834.302
chr16	11	176	177	787.348
chr16	12	184	185	757.443
chr16	13	49	50	754.408
chr16	14	82	83	745.885
chr16	15	129	130	742.829
chr16	16	5	6	724.345
chr16	17	37	38	723.039
chr16	18	126	127	719.406
chr16	19	65	66	707.907
chr16	20	17	19	704.571
chr16	21	148	149	703.479
chr16	22	133	134	701.269
chr16	23	172	173	672.016
chr16	24	93	94	668.496
chr16	25	119	120	652.154
chr16	26	20	22	647.276
chr16	27	162	163	640.763
chr16	28	155	157	637.099
chr16	29	29	31	633.909
chr16	30	175	177	628.048
chr16	31	25	26	624.574
chr16	32	75	76	619.315
chr16	33	146	147	612.37
chr16	34	62	64	606.693
chr16	35	68	69	606.582
chr16	36	102	103	600.954
chr16	37	91	92	582.226
chr16	38	143	144	578.522
chr16	39	73	74	574.152
chr16	40	135	136	557.407
chr16	41	55	56	548.945
chr16	42	119	121	534.653
chr16	43	139	140	532.803
chr16	44	33	34	529.574
chr16	45	4	6	527.598
chr16	46	167	168	521.85
chr16	47	58	60	517.913
chr16	48	162	164	512.132
chr16	49	81	83	510.854
chr16	50	45	46	498.492
chr16	51	137	138	495.33
chr16	52	89	90	494.701
chr16	53	143	145	491.218
chr16	54	110	111	487.455
chr16	55	169	170	474.589
chr16	56	128	130	465.356
chr16	57	139	141	464.656
chr16	58	124	125	461.01
chr16	59	91	94	456.372
chr16	60	27	28	452.698
chr16	61	37	39	449.903
chr16	62	68	70	448.245
chr16	63	180	182	447.057
chr16	64	78	79	441.027
chr16	65	148	150	434.948
chr16	66	107	109	433.086
chr16	67	115	117	429.164
chr16	68	102	104	427.042
chr16	69	10	11	425.856
chr16	70	152	153	424.274
chr16	71	43	44	421.594
chr16	72	81	84	421.005
chr16	73	7	8	401.608
chr16	74	49	52	397.986
chr16	75	112	113	392.992
chr16	76	61	64	386.053
chr16	77	154	157	383.966
chr16	78	88	90	379.351
chr16	79	179	182	376.785
chr16	80	57	60	374.458
chr16	81	95	96	370.96
chr16	82	75	77	367.71
chr16	83	13	14	365.615
chr16	84	158	159	357.893
chr16	85	126	130	354.042
chr16	86	67	70	353.338
chr16	87	41	42	350.597
chr16	88	72	74	342.94
chr16	89	33	35	341.461
chr16	90	99	100	334.073
chr16	91	183	185	331.605
chr16	92	115	118	329.015
chr16	93	162	165	328.767
chr16	94	17	22	324.311
chr16	95	25	28	317.813
chr16	96	29	32	317.235
chr16	97	80	84	314.234
chr16	98	166	168	312.398
chr16	99	151	153	312.012
chr16	100	97	98	311.003
chr16	101	110	113	306.012
chr16	102	91	96	302.359
chr16	103	171	173	299.366
chr16	104	123	125	288.692
chr16	105	119	122	269.674
chr16	106	158	160	268.02
chr16	107	13	15	267.734
chr16	108	37	40	266.491
chr16	109	131	132	265.045
chr16	110	106	109	263.793
chr16	111	80	85	261.186
chr16	112	47	48	258.407
chr16	113	110	114	252.339
chr16	114	135	138	247.908
chr16	115	174	177	244.038
chr16	116	101	104	233.539
chr16	117	146	150	225.089
chr16	118	23	24	211.368
chr16	119	166	170	209.495
chr16	120	53	54	208.747
chr16	121	88	96	207.126
chr16	122	9	11	203.951
chr16	123	61	66	201.724
chr16	124	123	130	200.754
chr16	125	43	46	187.627
chr16	126	75	79	186.065
chr16	127	16	22	185.59
chr16	128	12	15	181.226
chr16	129	131	134	175.463
chr16	130	154	160	174.292
chr16	131	139	142	167.737
chr16	132	88	98	165.19
chr16	133	179	185	155.95
chr16	134	67	71	151.055
chr16	135	87	98	138.221
chr16	136	106	114	137.671
chr16	137	55	60	134.97
chr16	138	29	35	133.947
chr16	139	115	122	129.963
chr16	140	161	165	129.89
chr16	141	123	134	129.146
chr16	142	174	178	128.23
chr16	143	135	142	125.106
chr16	144	4	8	124.204
chr16	145	1	2	121.72
chr16	146	37	42	117.701
chr16	147	105	114	116.566
chr16	148	151	160	106.567
chr16	149	49	54	102.2
chr16	150	23	28	99.9965
chr16	151	4	11	88.1697
chr16	152	99	104	85.6724
chr16	153	43	48	82.9445
chr16	154	36	42	78.251
chr16	155	171	178	66.0395
chr16	156	143	150	56.2111
chr16	157	75	85	55.4813
chr16	158	67	74	54.0546
chr16	159	55	66	50.2043
chr16	160	1	3	45.7052
chr16	161	86	98	42.8978
chr16	162	23	35	35.9436
chr16	163	99	114	28.4688
chr16	164	161	170	28.1778
chr16	165	12	22	26.9826
chr16	166	135	150	25.2285
chr16	167	115	134	23.6168
chr16	168	36	48	21.3964
chr16	169	49	66	21.0256
chr16	170	171	185	19.5256
chr16	171	151	170	16.1169
chr16	172	4	22	13.892
chr16	173	75	98	11.3767
chr16	174	23	48	10.9262
chr16	175	49	74	10.6574
chr16	176	115	150	10.5331
chr16	177	1	22	5.50623
chr16	178	115	170	5.46859
chr16	179	75	114	5.46523
chr16	180	75	170	2.24616
chr16	181	1	48	2.17307
chr16	182	1	74	1.22697
chr16	183	75	185	1.03541
chr16	184	1	185	0.593946
chr17	1	68	69	1776.58
chr17	2	33	34	1463.01
chr17	3	6	7	1444.6
chr17	4	74	75	1421.34
chr17	5	54	55	1403.96
chr17	6	64	65	1320.24
chr17	7	87	88	1273.93
chr17	8	94	95	1224.27
chr17	9	191	192	1176.05
chr17	10	15	16	1156.94
chr17	11	77	78	1150.96
chr17	12	9	10	1134.62
chr17	13	54	56	1035.98
chr17	14	67	69	996.139
chr17	15	153	154	990.008
chr17	16	49	50	977.346
chr17	17	104	105	972.231
chr17	18	160	161	952.093
chr17	19	59	60	950.183
chr17	20	171	172	936.111
chr17	21	108	109	915.544
chr17	22	28	29	898.622
chr17	23	20	21	872.263
chr17	24	62	63	859.055
chr17	25	57	58	850.071
chr17	26	82	83	831.905
chr17	27	2	3	790.804
chr17	28	193	194	765.423
[truncated: 3,163 more rows]

[truncated: 1 more sheets: ESC-J1_metaTADs]
